# Supplementary material for: Integrative Analyses of Circulating mRNA and lncRNA Expression Profile in Plasma of Lung Cancer Patients
Source: Front Oncol. 2022 Mar 31;12:843054. doi: 10.3389/fonc.2022.843054 (PMC9008738; doi:10.3389/fonc.2022.843054)
Supplement: Supplementary file 5 [file Table_3.xlsx]

## Sheet: Sheet 1
Sdownplementary Table 3. The significant differential expression of genes between lung adenocarcinoma and lung hamartoma.(adx, adenocarcinoma x; blx, hamartoma x.)
Gene_symbol	Description	logFC	foldChange	foldChange	PValue	pAdj	diffState	ad1	ad10	ad11	ad2	ad5	ad7	ad9	bl1	bl2	bl3	bl4
ZNF891	zinc finger protein 891	-2.46278	5.51279	-5.51279	5.31737e-05	0.0215885	down	1.02124	0.0991468	0.414797	0.437474	0.291701	0.0639185	0.0967359	1.86856	2.45013	2.20099	1.05903
ARRDC3-AS1	ARRDC3 antisense RNA 1	-2.36635	5.15633	-5.15633	0.0061167	0.159969	down	1.15445	0.0991468	0.12763	0.492158	0.243084	0	0	0.491725	2.79042	1.1005	1.80658
MRPS31P5	mitochondrial ribosomal protein S31 pseudogene 5	-2.08153	4.23257	-4.23257	1.20999e-05	0.0114626	down	0.532821	0.520521	0.478612	0.437474	0.534786	0.0639185	0.370821	1.426	3.13072	1.03171	1.68199
ERCC4	excision repair cross-complementation grodown 4	-2.05872	4.16618	-4.16618	0.000254152	0.0481533	down	1.19885	0.29744	0.446704	0.218737	0.388935	0.255674	0.128981	1.72104	1.56536	0.894153	2.74102
OR10W1	olfactory receptor, family 10, subfamily W, member 1	-1.99279	3.98005	-3.98005	0.00713669	0.170441	down	0.0888036	0.123933	0.159537	0.273421	1.16681	0.255674	0.0967359	2.11442	0.136118	1.51318	1.05903
ZNF33A	zinc finger protein 33A	-1.98675	3.96342	-3.96342	2.1702e-05	0.012483	down	0.444018	0.470947	0.350982	0.984316	0.243084	0.255674	0.338576	2.06525	1.22506	1.30684	2.30495
FAM126A	family with sequence similarity 126, member A	-1.96655	3.90831	-3.90831	1.02282e-05	0.0114626	down	0.976839	0.545307	0.542426	0.546842	0.243084	0.447429	0.419189	1.0818	2.10983	3.16392	1.99347
SORCS3	sortilin-related VPS10 domain containing receptor 3	-1.81989	3.53055	-3.53055	0.000151029	0.0390204	down	0.577223	0.545307	1.11676	0.273421	0.534786	0.127837	0.806133	1.67187	2.6543	1.16928	2.80332
CNOT6L	CCR4-NOT transcription complex, subunit 6-like	-1.78215	3.43938	-3.43938	0.00239328	0.114314	down	1.46526	0.421374	0.542426	0.546842	0.194468	0	0.467557	1.37683	3.13072	1.1005	1.61969
FAR2P1	fatty acyl CoA reductase 2 pseudogene 1	-1.76233	3.39245	-3.39245	0.0100634	0.18603	down	0.297936	0.123933	0.204846	1.2643	0.746755	0.848838	0.0667478	0.344208	2.69174	1.79862	1.85268
AFF2	AF4/FMR2 family, member 2	-1.7545	3.3741	-3.3741	0.00013204	0.0359497	down	1.37646	0.892321	0.542426	0.492158	1.79882	0.703103	0.435312	2.26194	4.90025	2.82002	1.99347
FSIP2	fibrous sheath interacting protein 2	-1.72006	3.2945	-3.2945	0.0163301	0.225068	down	1.68727	0.3718	0.191445	1.14837	0.0972338	0.447429	0.048368	0.442553	2.92654	1.85709	2.18036
MST1L	macrophage stimulating 1-like	-1.70434	3.25879	-3.25879	0.00159656	0.102844	down	2.35241	0.594881	0.765779	1.91395	1.16681	1.15053	0.279728	1.13097	3.26684	7.29078	3.42627
NDNF	neuron-derived neurotrophic factor	-1.68194	3.20859	-3.20859	0.00363587	0.137775	down	0.75483	0.421374	0.287167	1.039	1.16681	1.0227	0.161227	0.39338	3.81131	2.33855	2.18036
LOC100129175		-1.66988	3.18188	-3.18188	0.00977916	0.182245	down	1.15445	0.421374	0.287167	1.20305	0.145851	0.447429	0.0322453	1.37683	1.29312	2.47611	1.43281
FAXC	failed axon connections homolog	-1.64023	3.11716	-3.11716	0.0012632	0.101568	down	1.37646	0.545307	0.701964	2.24205	1.36127	2.04539	0.24184	3.44208	5.58084	2.20099	3.61316
BRCA1	breast cancer 1, early onset	-1.63412	3.10398	-3.10398	0.00328436	0.129641	down	2.17569	0.421374	0.414797	2.46079	0.826487	1.0227	0.338576	2.36028	4.62802	5.02101	1.37051
SFT2D3	SFT2 domain containing 3	-1.63089	3.09704	-3.09704	0.00092521	0.0906706	down	0.577223	0.446161	0.893408	1.039	0.826487	0.127837	0.274085	1.52435	2.24595	1.1005	2.49184
GABRA4	gamma-aminobutyric acid (GABA) A receptor, alpha 4	-1.62273	3.07956	-3.07956	0.0112072	0.19664	down	1.11004	0.421374	0.733871	0.984316	0.826487	0.447429	0.209595	0.59007	6.26143	1.1005	0.373775
IGF1	insulin-like growth factor 1 (somatomedin C)	-1.61828	3.07009	-3.07009	0.00780261	0.174606	down	1.06564	0.396587	0.478612	0.492158	0.437552	0.191755	0.048368	1.0818	2.31401	1.1005	0.934439
TPBGL	trophoblast glycoprotein-like	-1.60652	3.04517	-3.04517	0.000809556	0.0836639	down	0.444018	1.09061	2.29734	1.14837	1.84744	1.27837	0.773888	3.0487	5.71696	1.23806	5.41974
OLIG1	oligodendrocyte transcription factor 1	-1.59329	3.01736	-3.01736	0.000985589	0.0928377	down	0.133205	0.842748	1.40393	0.601526	0.680636	0.383511	0.467557	1.72104	2.51819	2.06343	1.61969
ZDBF2	zinc finger, DBF-type containing 2	-1.58061	2.99097	-2.99097	0.00470544	0.14717	down	1.64287	0.743601	0.446704	2.078	0.680636	0.83094	0.257963	1.27849	6.26143	1.23806	2.49184
ZNF226	zinc finger protein 226	-1.56925	2.9675	-2.9675	0.00160825	0.102844	down	0.532821	0.347014	0.510519	1.31242	0.243084	0.894859	0.370821	0.835933	2.04177	1.58196	2.49184
TMEM200C	transmembrane protein 200C	-1.56784	2.96461	-2.96461	0.000520145	0.0718233	down	0.355214	0.644454	1.05295	0.929632	0.826487	0.255674	0.983482	3.0487	2.6543	0.962934	1.99347
CDH6	cadherin 6, type 2, K-cadherin (fetal kidney)	-1.54967	2.92749	-2.92749	0.00871727	0.175551	down	1.11004	0.347014	0.25526	0.546842	1.06957	0.319592	0.354698	0.19669	2.04177	2.68246	1.74429
RFX3	regulatory factor X, 3 (influences HLA class II expression)	-1.54951	2.92718	-2.92718	0.0173659	0.231567	down	1.28765	0.173507	0.350982	1.09368	0.875104	1.59796	0.0644906	1.86856	3.67519	2.82002	0.560663
FASTKD5	FAST kinase domains 5	-1.53661	2.90111	-2.90111	0.00193055	0.107882	down	1.15445	0.545307	0.574334	0.820263	0.632019	0.447429	0.177349	2.01607	1.22506	0.962934	2.86561
TTC30B	tetratricopeptide repeat domain 30B	-1.53506	2.89801	-2.89801	0.00225846	0.111458	down	0.440022	0.6566	0.273128	1.26813	0.632019	0.875044	0.193633	1.63695	2.70535	1.24012	1.40353
LINC00641	long intergenic non-protein coding RNA 641	-1.53294	2.89374	-2.89374	0.0133477	0.214317	down	1.06564	0.421374	0.25526	0.492158	0.243084	0.319592	0.145104	1.91773	0.204177	1.1005	1.5574
QSER1	glutamine and serine rich 1	-1.52938	2.88661	-2.88661	0.000761383	0.0818692	down	2.04248	0.396587	0.446704	0.874947	0.972338	1.08661	0.661029	3.24539	1.83759	2.26977	3.1148
ZAR1	zygote arrest 1	-1.52834	2.88453	-2.88453	0.00539594	0.1548	down	0.0888036	0.718814	1.53156	1.14837	0.291701	0.958777	0.467557	2.40945	2.31401	0.825372	2.9902
C17orf47	chromosome 17 open reading frame 47	-1.52552	2.8789	-2.8789	0.00851343	0.175391	down	0.75483	0.247867	0.319074	1.09368	0.680636	0.83094	0.048368	1.47518	1.70148	1.65074	1.4951
GLTSCR1L	GLTSCR1-like	-1.52437	2.87661	-2.87661	0.00157364	0.102844	down	1.15445	0.396587	0.733871	1.039	0.388935	0.575266	0.322453	1.13097	3.06266	1.1005	2.18036
MAP7D2	MAP7 domain containing 2	-1.51882	2.86558	-2.86558	0.0125589	0.208727	down	0.0888036	0.694028	0.733871	0.109368	1.31266	1.21445	0.290208	1.03262	1.90565	1.03171	3.23939
TRIM33	tripartite motif containing 33	-1.51766	2.86325	-2.86325	0.00200052	0.108295	down	1.42086	0.793174	0.542426	0.984316	0.583403	0.767022	0.451434	4.22884	2.6543	1.51318	0.560663
LINC00883		-1.50404	2.83635	-2.83635	0.00378867	0.139417	down	0.266411	0.644454	0.829593	1.80458	0.875104	0.767022	0.338576	0.688415	2.79042	3.43905	1.93117
FAM120C	family with sequence similarity 120C	-1.50227	2.83288	-2.83288	0.000546044	0.0721794	down	0.976839	0.495734	0.350982	0.492158	0.875104	0.767022	0.709397	1.47518	1.97371	1.1005	2.92791
VCAN	versican	-1.49601	2.82062	-2.82062	0.00107111	0.0951279	down	3.24133	0.570094	0.893408	2.13268	1.16681	1.27837	0.854501	3.88463	4.08354	5.29613	2.86561
TMCC3	transmembrane and coiled-coil domain family 3	-1.49442	2.81751	-2.81751	0.000625273	0.0772619	down	1.59846	0.694028	0.638149	1.039	1.06957	1.0227	0.370821	3.24539	2.9946	2.61368	1.30821
IRAK3	interleukin-1 receptor-associated kinase 3	-1.49318	2.81509	-2.81509	0.00340994	0.132754	down	1.59846	0.520521	0.701964	1.36711	0.291701	0.255674	0.435312	1.03262	2.17789	2.75124	2.30495
PRLR	prolactin receptor	-1.48257	2.79446	-2.79446	0.00410839	0.140675	down	1.42086	0.570094	0.382889	2.02332	0.875104	0.894859	0.403066	4.32718	1.02089	1.51318	3.36398
LOC285819		-1.48018	2.78984	-2.78984	0.0194717	0.243404	down	0.710429	0.22308	0.319074	1.20305	1.06957	0.447429	0.048368	1.81938	0.952827	2.68246	0.809847
DOK6	docking protein 6	-1.47521	2.78024	-2.78024	0.00542774	0.1548	down	1.02124	0.644454	0.574334	1.58584	1.26404	0.83094	0.128981	1.52435	1.08895	3.43905	3.36398
ABCC9	ATP-binding cassette, sub-family C (CFTR/MRP), member 9	-1.47189	2.77386	-2.77386	0.00959497	0.181546	down	1.24325	0.173507	0.223352	0.546842	0.437552	0.255674	0.48368	0.59007	1.97371	1.4444	1.30821
GAN	gigaxonin	-1.46246	2.75578	-2.75578	0.0214717	0.246883	down	0.710429	0.272654	0.446704	0.492158	0.972338	0.639185	0.338576	1.81938	2.72236	1.51318	0
PIAS2	protein inhibitor of activated STAT, 2	-1.45326	2.73827	-2.73827	0.00964296	0.181546	down	0.799232	0.247867	0.223352	0.218737	1.11819	0.447429	0.370821	0.59007	2.04177	1.4444	1.24592
ERCC5	excision repair cross-complementation grodown 5	-1.44369	2.72016	-2.72016	0.00857823	0.175391	down	0.545254	0.520521	0.179958	1.11884	1.16681	0.127837	0.419189	2.02345	1.4973	2.06343	0.695845
RAB11FIP2	RAB11 family interacting protein 2 (class I)	-1.43945	2.71218	-2.71218	0.00182248	0.107186	down	0.399616	0.520521	0.670056	0.656211	1.06957	1.08661	0.306331	2.75366	1.42924	1.03171	1.86888
TMEM136	transmembrane protein 136	-1.4239	2.68309	-2.68309	0.00631849	0.161374	down	0.932438	0.3718	0.350982	0.656211	1.02095	0.767022	0.338576	0.540898	3.33489	1.71952	1.12133
FAN1	FANCD2/FANCI-associated nuclease 1	-1.41988	2.67563	-2.67563	0.00267363	0.12061	down	0.444018	0.396587	0.414797	0.984316	0.388935	0.447429	0.886746	1.57352	0.816709	1.16928	2.49184
WRNIP1	Werner helicase interacting protein 1	-1.41849	2.67306	-2.67306	0.00192705	0.107882	down	0.843634	0.347014	1.02104	0.437474	1.06957	0.511348	0.419189	2.11442	2.04177	0.894153	1.99347
CCDC168	coiled-coil domain containing 168	-1.41814	2.6724	-2.6724	0.0242661	0.25733	down	5.63903	0.867534	1.30821	5.30437	1.75021	3.96295	0.290208	2.55697	7.62262	7.08444	11.587
ZMAT3	zinc finger, matrin-type 3	-1.41679	2.66991	-2.66991	0.00146691	0.102844	down	1.64287	0.520521	1.05295	1.36711	0.972338	1.59796	0.596538	2.90118	5.10443	2.20099	1.43281
CREG2	cellular repressor of E1A-stimulated genes 2	-1.41657	2.6695	-2.6695	0.00390763	0.139805	down	0.75483	0.594881	1.08485	0.546842	1.26404	1.91755	0.225717	1.37683	2.45013	2.5449	3.17709
CPB2-AS1	CPB2 antisense RNA 1	-1.4164	2.66919	-2.66919	0.0289019	0.277042	down	0.843634	0.247867	0.446704	1.20305	0.77787	0.127837	0.0967359	0.98345	2.92654	0.481467	1.24592
LINC00559	long intergenic non-protein coding RNA 559	-1.41599	2.66844	-2.66844	0.00677932	0.168453	down	1.15445	0.198294	0.670056	0.820263	0.680636	1.0227	0.145104	1.57352	1.42924	2.26977	1.68199
MAGI2	membrane associated guanylate kinase, WW and PDZ domain containing 2	-1.40908	2.65568	-2.65568	0.00322116	0.129417	down	0.799232	0.545307	0.925316	0.929632	2.04191	0.703103	0.644906	1.9669	4.08354	0.756591	3.1148
TMTC1	transmembrane and tetratricopeptide repeat containing 1	-1.40358	2.64558	-2.64558	0.00182918	0.107186	down	1.37646	0.545307	0.733871	0.492158	0.534786	0.191755	0.72552	2.01607	1.22506	1.71952	2.05576
NBEA	neurobeachin	-1.40334	2.64514	-2.64514	0.00759837	0.174133	down	1.46526	0.545307	0.701964	0.382789	0.388935	0.255674	0.338576	1.72104	0.612532	2.40733	1.43281
LOC100129940		-1.39338	2.62693	-2.62693	0.00451631	0.14717	down	1.24325	0.520521	0.797686	1.14837	1.89606	2.17323	0.257963	3.73711	3.53907	2.33855	2.18036
SAMD9L	sterile alpha motif domain containing 9-like	-1.38751	2.61627	-2.61627	0.00602173	0.159969	down	1.11004	0.396587	0.510519	1.42179	0.243084	1.53404	0.338576	1.86856	1.56536	1.92587	2.67872
HLA-DPB1	major histocompatibility complex, class II, DP beta 1	-1.38616	2.61383	-2.61383	0.00113767	0.0965149	down	0.799232	0.619667	0.478612	1.31242	0.437552	1.21445	0.661029	2.70449	2.38207	1.71952	1.24592
XIRP2	xin actin binding repeat containing 2	-1.38303	2.60816	-2.60816	0.031978	0.290725	down	2.88612	0.570094	0.510519	4.04663	1.02095	0.83094	0.128981	1.32766	4.55996	4.19564	4.6099
GPR88	G protein-codownled receptor 88	-1.38106	2.60459	-2.60459	0.00251605	0.117223	down	0.532821	1.09061	1.46774	0.382789	0.534786	0.511348	0.709397	1.91773	2.24595	0.962934	2.80332
MAF	v-maf avian musculoaponeurotic fibrosarcoma oncogene homolog	-1.3739	2.5917	-2.5917	0.000689428	0.0813785	down	1.02124	1.06583	1.53156	1.47647	1.26404	0.639185	0.677152	4.03215	1.90565	1.78831	3.55087
LMO2	LIM domain only 2 (rhombotin-like 1)	-1.36986	2.58446	-2.58446	0.00766896	0.174133	down	0.177607	0.322227	0.606241	1.25774	1.11819	1.15053	0.515925	2.26194	0.952827	1.37562	2.80332
POTEH-AS1	POTEH antisense RNA 1	-1.3641	2.57416	-2.57416	0.0137057	0.216379	down	0.232221	0.569598	0.230691	1.75646	0.485196	0.868652	0.286822	2.09327	1.30605	1.99877	0.929455
RBBP6	retinoblastoma binding protein 6	-1.36314	2.57244	-2.57244	0.00455951	0.14717	down	2.08688	0.718814	1.11676	1.31242	0.729253	0.511348	1.43492	1.47518	2.31401	1.58196	6.22959
WNT2B	wingless-type MMTV integration site family, member 2B	-1.3608	2.56827	-2.56827	0.000971518	0.0928377	down	0.666027	1.1154	0.829593	1.64053	1.21542	0.575266	0.72552	1.27849	2.85848	3.09514	2.67872
ERMN	ermin, ERM-like protein	-1.35983	2.56654	-2.56654	0.0412086	0.322424	down	1.15445	0.0991468	0.159537	1.039	0.437552	0.639185	0.0967359	0.639243	1.36118	1.16928	1.99347
ZNF518B	zinc finger protein 518B	-1.35602	2.55978	-2.55978	0.008418	0.175391	down	1.73167	0.347014	0.701964	1.58584	0.77787	0.703103	0.193472	2.36028	2.79042	1.4444	2.05576
WEE1	WEE1 G2 checkpoint kinase	-1.35271	2.55392	-2.55392	0.006083	0.159969	down	0.75483	1.01625	1.18058	0.765579	0.875104	0.255674	1.99921	3.0487	1.4973	1.03171	4.5476
HIST1H4E	histone cluster 1, H4e	-1.35029	2.54963	-2.54963	0.0358594	0.304216	down	0.976839	0.694028	0.606241	0.984316	0	0.0639185	0.515925	0.639243	2.04177	1.85709	1.12133
NFYA	nuclear transcription factor Y, alpha	-1.34737	2.54447	-2.54447	0.00600057	0.159969	down	1.37646	1.09061	0.510519	2.89826	1.45851	1.91755	0.451434	4.72056	4.83219	1.92587	2.36724
LRRC10B	leucine rich repeat containing 10B	-1.34405	2.53864	-2.53864	0.0170648	0.23154	down	0.177607	1.01625	2.45687	0.765579	1.60436	0.575266	0.48368	4.81891	1.56536	1.1005	2.80332
LINC00886	long intergenic non-protein coding RNA 886	-1.33841	2.52872	-2.52872	0.0485034	0.347531	down	0.577223	0.173507	0.478612	1.36711	0.388935	1.15053	0.0967359	0.344208	3.67519	1.1005	0.872143
TYSND1	trypsin domain containing 1	-1.33729	2.52677	-2.52677	0.0259043	0.266256	down	0.532821	1.16497	0.893408	0.328105	1.55574	0.319592	0.403066	0.98345	1.97371	0.275124	4.29842
ZNF529	zinc finger protein 529	-1.33529	2.52327	-2.52327	0.0162889	0.225068	down	0.799232	0.470947	0.478612	0.765579	0.729253	1.15053	0.112859	0.491725	2.79042	1.65074	1.43281
COBLL1	cordon-bleu WH2 repeat protein-like 1	-1.3307	2.51524	-2.51524	0.0037463	0.139417	down	1.73167	0.718814	0.382889	1.47647	0.923721	0.83094	1.08022	1.0818	4.35578	2.47611	2.30495
ARHGAP29	Rho GTPase activating protein 29	-1.32797	2.51049	-2.51049	0.0151987	0.220012	down	1.11004	0.247867	0.701964	2.078	0.145851	0.767022	0.580416	2.36028	2.45013	2.13221	0.996735
LOC101929550		-1.3276	2.50984	-2.50984	0.0386775	0.316533	down	1.19885	0.14872	0.191445	1.53116	0.340318	0.191755	0.274085	0.737588	1.157	2.06343	1.4951
ZNF621	zinc finger protein 621	-1.32602	2.5071	-2.5071	0.0040875	0.140675	down	1.33205	0.3718	1.21248	1.53116	1.70159	1.15053	0.419189	1.62269	3.67519	2.40733	3.17709
DNAJC15	DnaJ (Hsp40) homolog, subfamily C, member 15	-1.32593	2.50695	-2.50695	0.00835311	0.175391	down	1.15445	0.570094	0.606241	1.31242	0.437552	0.958777	0.145104	1.57352	1.36118	1.99465	2.30495
MYO6	myosin VI	-1.32138	2.49904	-2.49904	0.00839893	0.175391	down	1.64287	0.570094	0.765779	1.31242	0.77787	0.383511	0.677152	1.13097	1.97371	0.894153	4.67219
PELI2	pellino E3 ubiquitin protein ligase family member 2	-1.32027	2.49713	-2.49713	0.00768676	0.174133	down	0.976839	0.446161	0.574334	1.69521	0.534786	0.383511	0.403066	1.18014	3.13072	1.37562	1.37051
VCPIP1	valosin containing protein (p97)/p47 complex interacting protein 1	-1.31857	2.49419	-2.49419	0.00586841	0.159969	down	1.55406	1.09061	0.542426	1.36711	1.45851	0.83094	0.48368	1.72104	4.55996	3.23271	0.872143
ZC3H12B	zinc finger CCCH-type containing 12B	-1.31722	2.49186	-2.49186	0.0337417	0.299003	down	0.444018	1.04104	0.12763	0.382789	1.02095	0.319592	0.24184	1.32766	1.97371	1.58196	0.249184
LOC100507053		-1.31718	2.49179	-2.49179	0.0326682	0.294272	down	0.799232	0.446161	0.25526	1.14837	1.16681	0.511348	0.0322453	2.01607	0.952827	1.78831	1.30821
ST7-AS1	ST7 antisense RNA 1	-1.31698	2.49143	-2.49143	0.0101259	0.186264	down	0.222009	0.322227	1.05295	1.25774	0.486169	0.703103	0.499802	2.75366	0.952827	0.962934	1.68199
HS6ST3	heparan sulfate 6-O-sulfotransferase 3	-1.31584	2.48947	-2.48947	0.00182003	0.107186	down	1.06564	1.04104	0.829593	2.29674	1.79882	0.894859	0.628784	4.42553	2.31401	2.40733	2.80332
BCL2L13	BCL2-like 13 (apoptosis facilitator)	-1.3138	2.48595	-2.48595	0.00600912	0.159969	down	1.46526	0.842748	1.30821	0.984316	1.06957	1.15053	0.967359	1.03262	1.4973	1.65074	6.79025
MKLN1	muskelin 1, intracellular mediator containing kelch motifs	-1.31377	2.4859	-2.4859	0.0138732	0.217232	down	1.77607	0.198294	0.574334	1.20305	0.291701	0.447429	0.773888	1.52435	2.79042	2.06343	1.05903
TDRD6	tudor domain containing 6	-1.31148	2.48196	-2.48196	0.0013782	0.102012	down	1.06564	1.16497	1.2763	0.984316	1.11819	0.383511	1.53165	1.426	3.40295	2.33855	3.67546
LRRC73	leucine rich repeat containing 73	-1.31095	2.48106	-2.48106	0.0135809	0.215024	down	0.222009	0.842748	0.829593	0.984316	0.680636	0.511348	0.532048	1.62269	2.51819	0.206343	2.18036
DNAJC21	DnaJ (Hsp40) homolog, subfamily C, member 21	-1.30968	2.47887	-2.47887	0.00953546	0.181269	down	0.444018	0.470947	0.414797	1.53116	1.11819	0.447429	0.999605	1.27849	3.81131	1.71952	0.872143
PLAT	plasminogen activator, tissue	-1.30778	2.4756	-2.4756	0.0118425	0.201534	down	0.310813	0.272654	0.382889	0.492158	0.923721	1.0227	0.419189	1.22931	2.24595	0.619029	1.18362
ZSCAN12	zinc finger and SCAN domain containing 12	-1.30767	2.47541	-2.47541	0.0377728	0.312885	down	0.932438	0.29744	0.574334	1.25774	0.972338	1.08661	0.435312	0.59007	5.30861	1.71952	0.186888
RAD50	RAD50 homolog, double strand break repair protein	-1.30703	2.47432	-2.47432	0.00910518	0.176282	down	0.976839	0.941895	1.43583	0.601526	0.340318	0.191755	1.51553	1.86856	3.94743	1.65074	1.24592
ARHGAP24	Rho GTPase activating protein 24	-1.30458	2.47011	-2.47011	0.0299201	0.282033	down	0.310813	0.347014	0.414797	1.53116	0.194468	0.511348	0.177349	1.03262	1.70148	1.51318	0.560663
XIST	X inactive specific transcript (non-protein coding)	-1.30274	2.46696	-2.46696	0.00619162	0.159969	down	1.33205	1.78464	0.797686	1.36711	2.18776	2.49282	1.11246	2.75366	3.13072	8.39128	1.24592
HRASLS5	HRAS-like sdownpressor family, member 5	-1.29966	2.4617	-2.4617	0.0174368	0.231567	down	1.19885	0.3718	0.670056	0.765579	0.194468	0.447429	0.161227	0.98345	1.76954	1.16928	1.37051
SLC26A2	solute carrier family 26 (anion exchanger), member 2	-1.29775	2.45846	-2.45846	0.00633119	0.161374	down	1.19885	0.322227	0.957223	0.656211	0.632019	1.98147	0.709397	1.22931	3.60713	2.47611	1.61969
KIAA1456	KIAA1456	-1.29526	2.45421	-2.45421	0.0222238	0.248018	down	1.28765	0.29744	0.446704	1.25774	1.16681	0.255674	0.225717	0.737588	2.17789	2.68246	1.24592
NCOA7	nuclear receptor coactivator 7	-1.29206	2.44877	-2.44877	0.00382456	0.139417	down	0.932438	0.520521	0.829593	0.656211	0.340318	0.255674	1.04797	1.18014	2.24595	1.71952	1.43281
BNC2	basonuclin 2	-1.28855	2.44282	-2.44282	0.00973628	0.182245	down	2.4865	1.23933	1.14867	1.80458	1.75021	1.15053	0.48368	0.737588	5.30861	4.74589	3.17709
DISP1	dispatched homolog 1 (Drosophila)	-1.2823	2.43226	-2.43226	0.00507266	0.150958	down	0.710429	0.694028	0.382889	0.601526	0.875104	1.08661	0.290208	1.57352	1.29312	1.03171	2.36724
LRRC37A2	leucine rich repeat containing 37, member A2	-1.28162	2.43111	-2.43111	0.0210325	0.246311	down	3.15919	0.414929	0.676757	2.90373	1.56498	1.73219	0.344541	3.14261	4.92067	4.85938	1.88009
ZCCHC2	zinc finger, CCHC domain containing 2	-1.2801	2.42856	-2.42856	0.000530714	0.0718233	down	1.64287	1.28891	2.01017	1.80458	1.40989	1.78972	0.886746	4.13049	3.81131	2.61368	4.29842
ARHGEF33	Rho guanine nucleotide exchange factor (GEF) 33	-1.27879	2.42635	-2.42635	0.0148241	0.220012	down	0.355214	0.470947	0.638149	1.74989	1.45851	0.703103	0.306331	1.32766	2.10983	1.03171	3.23939
MRPL9	mitochondrial ribosomal protein L9	-1.27798	2.42499	-2.42499	0.0395793	0.318276	down	0.666027	0.718814	0.446704	1.36711	0.534786	1.0227	0.0644906	0.835933	3.13072	0.412686	2.18036
PSEN1	presenilin 1	-1.27697	2.4233	-2.4233	0.00257262	0.118884	down	1.33205	0.669241	0.414797	1.14837	1.31266	0.958777	0.644906	2.31111	1.90565	3.23271	1.37051
CCSER2	coiled-coil serine-rich protein 2	-1.276	2.42167	-2.42167	0.00977493	0.182245	down	1.82047	0.570094	0.510519	0.546842	0.243084	0.383511	0.773888	2.01607	1.08895	1.99465	1.61969
ZBTB25	zinc finger and BTB domain containing 25	-1.27565	2.42108	-2.42108	0.0269642	0.271346	down	0.266411	0.198294	0.287167	0.820263	0.77787	1.21445	0.24184	1.32766	1.4973	0.550248	1.68199
SLC2A1	solute carrier family 2 (facilitated glucose transporter), member 1	-1.27489	2.4198	-2.4198	0.00160683	0.102844	down	0.48842	0.694028	1.37202	1.58584	0.680636	1.15053	1.14471	2.60614	1.83759	2.26977	3.0525
KIAA2022	KIAA2022	-1.27476	2.41958	-2.41958	0.00474112	0.14717	down	0.799232	0.347014	0.382889	0.929632	1.21542	0.767022	0.532048	1.03262	1.56536	2.26977	1.86888
CDCA2	cell division cycle associated 2	-1.27114	2.41352	-2.41352	0.0114647	0.198457	down	0.710429	0.29744	0.670056	1.09368	0.388935	0.255674	0.435312	0.639243	1.76954	1.51318	1.37051
TRPS1	trichorhinophalangeal syndrome I	-1.27113	2.41351	-2.41351	0.00899701	0.176282	down	0.976839	0.743601	0.765779	3.06232	0.972338	2.30107	0.48368	3.09787	4.08354	1.92587	3.42627
FAM199X	family with sequence similarity 199, X-linked	-1.27036	2.41222	-2.41222	0.00555583	0.157111	down	1.11004	0.768388	0.542426	1.039	0.437552	1.15053	0.628784	1.57352	0.816709	3.71417	1.61969
ADGRF5		-1.26939	2.41059	-2.41059	0.00263495	0.120539	down	0.75483	0.793174	0.542426	0.984316	1.21542	0.319592	0.72552	1.67187	2.58624	1.99465	1.12133
KCNIP4-IT1	KCNIP4 intronic transcript 1	-1.2678	2.40794	-2.40794	0.0439788	0.331637	down	0.799232	0.0991468	0.446704	1.53116	0.340318	1.0227	0.24184	0.39338	2.04177	2.40733	1.18362
KCNS2	potassium voltage-gated channel, modifier subfamily S, member 2	-1.26634	2.4055	-2.4055	0.00628578	0.161374	down	0.666027	0.347014	0.574334	0.437474	1.16681	0.958777	0.596538	1.18014	0.816709	1.92587	2.49184
FBXO45	F-box protein 45	-1.26606	2.40504	-2.40504	0.00316665	0.129417	down	1.28765	1.01625	0.701964	0.820263	1.60436	0.511348	0.515925	2.65532	1.83759	1.30684	2.9902
FOXD1	forkhead box D1	-1.26548	2.40408	-2.40408	0.0137792	0.216379	down	0.577223	1.09061	1.62728	0.656211	2.18776	0.83094	0.983482	3.73711	1.08895	0.825372	5.23286
CDK13	cyclin-dependent kinase 13	-1.26473	2.40282	-2.40282	0.000368809	0.0615141	down	1.28765	0.867534	1.53156	1.42179	0.875104	1.08661	1.08022	3.24539	2.92654	2.26977	2.67872
ZXDC	ZXD family zinc finger C	-1.26393	2.40148	-2.40148	0.00279797	0.123284	down	1.33205	0.768388	1.24439	0.874947	2.09053	2.36498	0.72552	2.26194	4.01548	2.61368	3.80005
SLMAP	sarcolemma associated protein	-1.26139	2.39727	-2.39727	0.018979	0.240512	down	1.46526	0.470947	0.382889	1.47647	0.145851	0.703103	0.564293	2.06525	2.79042	1.30684	0.872143
CAMSAP2	calmodulin regulated spectrin-associated protein family, member 2	-1.25947	2.39408	-2.39408	0.00847175	0.175391	down	1.28765	1.1154	0.670056	1.20305	0.145851	0.575266	0.967359	1.426	2.58624	3.09514	1.12133
PURG	purine-rich element binding protein G	-1.25813	2.39185	-2.39185	0.0112089	0.19664	down	1.37646	0.619667	1.85063	2.67953	2.62531	0.575266	0.72552	6.19574	2.72236	1.85709	3.36398
TMEM200A	transmembrane protein 200A	-1.25351	2.38421	-2.38421	0.00871144	0.175551	down	0.75483	0.718814	1.34011	2.46079	1.26404	1.27837	0.338576	1.9669	4.35578	2.8888	1.74429
ZFP62	ZFP62 zinc finger protein	-1.25301	2.38338	-2.38338	0.0355408	0.304193	down	0.843634	0.198294	0.350982	1.85926	0.875104	1.47013	0.145104	1.27849	3.26684	1.51318	1.5574
TAF7	TAF7 RNA polymerase II, TATA box binding protein (TBP)-associated factor, 55kDa	-1.25212	2.38192	-2.38192	0.00771006	0.174133	down	1.06564	1.09061	0.446704	0.437474	0.534786	0.255674	1.2092	2.26194	0.952827	1.85709	1.93117
USP17L18	ubiquitin specific peptidase 17-like family member 18	-1.24912	2.37696	-2.37696	0.0363884	0.306417	down	1.12825	0.897526	0.0896599	1.84614	1.02339	0.735063	0.33648	2.82103	3.70854	0.806113	0.781814
ACSM2B	acyl-CoA synthetase medium-chain family member 2B	-1.24441	2.36921	-2.36921	0.0267064	0.270587	down	1.02124	0.322227	0.574334	1.80458	0.243084	0.894859	0.198954	2.26194	2.24595	1.1005	1.05903
FAM46A	family with sequence similarity 46, member A	-1.24248	2.36605	-2.36605	0.00785454	0.175079	down	0.621625	1.06583	0.893408	1.42179	1.21542	1.34229	0.757765	0.59007	4.08354	3.43905	1.74429
NUGGC	nuclear GTPase, germinal center associated	-1.24012	2.36218	-2.36218	0.00800611	0.175391	down	0.532821	0.817961	0.670056	1.31242	1.06957	1.40621	0.499802	0.688415	2.79042	1.65074	3.23939
NSL1	NSL1, MIS12 kinetochore complex component	-1.23661	2.35644	-2.35644	0.00691342	0.168652	down	2.13129	0.669241	1.21248	2.18737	1.70159	0.958777	0.564293	2.80283	4.96831	3.23271	1.5574
ACRC	acidic repeat containing	-1.23496	2.35375	-2.35375	0.0042793	0.14308	down	0.399616	0.694028	0.638149	0.765579	1.02095	1.27837	0.435312	2.36028	1.63342	1.16928	1.68199
GPATCH2L	G patch domain containing 2-like	-1.23293	2.35044	-2.35044	0.00168515	0.106032	down	2.35329	1.14019	1.24439	2.40611	1.70159	1.78972	1.08022	2.75366	5.85308	3.71417	3.23939
QKI	QKI, KH domain containing, RNA binding	-1.2326	2.34991	-2.34991	0.00194566	0.107882	down	1.64287	0.594881	1.14867	2.13268	1.26404	0.83094	1.45104	2.75366	3.87937	3.16392	2.30495
MFSD6	major facilitator sdownerfamily domain containing 6	-1.22546	2.3383	-2.3383	0.00416858	0.141037	down	0.976839	0.520521	0.574334	0.820263	1.31266	0.511348	0.854501	1.03262	2.10983	2.75124	1.5574
CLHC1	clathrin heavy chain linker domain containing 1	-1.2247	2.33707	-2.33707	0.0397524	0.318276	down	1.28765	0.421374	0.287167	2.62484	0.388935	0.447429	0.290208	0.934278	1.83759	2.8888	1.86888
BCAP29	B-cell receptor-associated protein 29	-1.22448	2.33671	-2.33671	0.007016	0.16921	down	1.06564	0.570094	0.319074	0.765579	0.77787	0.383511	0.564293	1.27849	1.76954	2.06343	0.809847
DCC	DCC netrin 1 receptor	-1.22426	2.33635	-2.33635	0.00670128	0.167798	down	0.75483	0.619667	0.542426	0.984316	0.826487	0.255674	0.54817	1.67187	0.612532	1.85709	1.86888
LINC01410		-1.22371	2.33546	-2.33546	0.0397236	0.318276	down	1.46526	0.347014	0.670056	1.91395	0.875104	1.15053	0.0967359	0.737588	1.70148	2.33855	3.73775
MAMLD1	mastermind-like domain containing 1	-1.22217	2.33298	-2.33298	0.020486	0.244269	down	0.222009	1.01625	0.446704	0.492158	0.826487	0.319592	0.419189	1.57352	0.476413	1.1005	1.86888
ASXL3	additional sex combs like transcriptional regulator 3	-1.21921	2.32819	-2.32819	0.0182881	0.236787	down	1.50966	0.694028	0.638149	1.58584	0.534786	1.27837	0.386944	0.737588	4.62802	1.71952	1.61969
TRIM13	tripartite motif containing 13	-1.21659	2.32396	-2.32396	0.00657966	0.166959	down	0.48842	0.694028	0.470954	0.874947	0.680636	0.511348	0.274085	1.32766	1.48097	1.1005	1.30821
CHKA	choline kinase alpha	-1.21596	2.32295	-2.32295	0.00614464	0.159969	down	0.532821	0.446161	0.765779	0.546842	1.21542	0.511348	0.515925	1.81938	1.70148	0.756591	1.68199
LOC100128164		-1.21231	2.31709	-2.31709	0.0132945	0.214317	down	0.843634	0.347014	0.861501	1.53116	1.70159	1.34229	0.338576	1.81938	1.4973	2.06343	3.61316
SOX21	SRY (sex determining region Y)-box 21	-1.21212	2.31678	-2.31678	0.00352354	0.136244	down	1.11004	1.21455	2.5526	1.36711	2.23638	1.08661	1.5639	3.88463	2.38207	2.26977	6.16729
ALPK2	alpha-kinase 2	-1.20255	2.30146	-2.30146	0.00230749	0.111458	down	1.02124	0.941895	1.2763	1.69521	1.26404	2.62066	1.2092	1.91773	3.81131	3.71417	3.55087
ACAP2	ArfGAP with coiled-coil, ankyrin repeat and PH domains 2	-1.20122	2.29934	-2.29934	0.0318925	0.290508	down	1.11004	0.198294	0.861501	0.546842	0.194468	0.319592	0.467557	1.67187	1.63342	0.550248	0.996735
ZNF333	zinc finger protein 333	-1.19982	2.29711	-2.29711	0.026869	0.271267	down	0.976839	0.347014	0.542426	1.039	1.11819	0.383511	0.128981	0.98345	2.17789	1.51318	1.18362
PRTG	protogenin	-1.1997	2.29691	-2.29691	0.0282749	0.275196	down	0.75483	0.470947	0.478612	1.039	0.875104	1.85364	0.128981	1.18014	1.157	2.61368	2.18036
NRXN1	neurexin 1	-1.19928	2.29624	-2.29624	0.00146361	0.102844	down	1.24325	0.793174	1.46774	1.74989	1.36127	1.78972	0.838378	3.29456	3.53907	2.26977	2.80332
GXYLT1P3		-1.19614	2.29126	-2.29126	0.00678674	0.168453	down	1.68727	0.966681	0.542426	1.25774	1.11819	1.27837	0.999605	0.78676	2.6543	2.82002	3.92464
ENTPD1	ectonucleoside triphosphate diphosphohydrolase 1	-1.19539	2.29007	-2.29007	0.0180465	0.235266	down	1.73167	0.743601	0.510519	2.18737	1.21542	1.53404	0.225717	2.16359	2.31401	3.85173	2.11806
JAM2	junctional adhesion molecule 2	-1.19489	2.28927	-2.28927	0.0287797	0.277042	down	0.444018	0.694028	0.446704	0.984316	1.60436	0.447429	0.209595	0.98345	3.13072	1.03171	1.12133
AHCTF1P1	AT hook containing transcription factor 1 pseudogene 1	-1.18703	2.27684	-2.27684	0.00790082	0.175391	down	1.34626	1.16398	1.25045	2.7364	2.07886	0.841806	0.434506	3.14507	2.79655	2.65013	4.04363
CLCN4	chloride channel, voltage-sensitive 4	-1.18683	2.27651	-2.27651	0.0147299	0.220012	down	1.19885	0.619667	0.25526	0.328105	1.31266	1.59796	0.515925	1.91773	1.70148	1.92587	1.86888
OTUD4	OTU deubiquitinase 4	-1.18568	2.2747	-2.2747	0.00485563	0.148384	down	1.28765	0.570094	0.957223	1.14837	1.06957	0.511348	1.3543	2.11442	3.81131	1.78831	1.30821
BOD1L2	biorientation of chromosomes in cell division 1-like 2	-1.185	2.27364	-2.27364	0.0246403	0.260326	down	0.355214	0.495734	0.414797	1.42179	1.45851	0.319592	0.386944	0.78676	2.24595	1.51318	1.68199
GABBR2	gamma-aminobutyric acid (GABA) B receptor, 2	-1.18426	2.27246	-2.27246	0.0387034	0.316533	down	0.932438	0.718814	0.861501	0.710895	0.680636	1.78972	0.0322453	1.91773	1.97371	1.65074	1.74429
USP17L11	ubiquitin specific peptidase 17-like family member 11	-1.184	2.27205	-2.27205	0.0336029	0.298436	down	1.12825	0.897526	0.21378	1.84614	1.02339	0.904447	0.33648	2.82103	3.70854	0.806113	0.781814
DBT	dihydrolipoamide branched chain transacylase E2	-1.18325	2.27088	-2.27088	0.00806859	0.175391	down	1.77607	0.644454	1.00955	1.74989	1.65297	0.958777	0.741642	1.86856	4.28772	3.64539	1.18362
ADAM12	ADAM metallopeptidase domain 12	-1.18161	2.26829	-2.26829	0.0216463	0.247063	down	0.48842	0.446161	0.510519	1.25774	0.388935	1.27837	0.628784	0.737588	3.33489	1.4444	0.872143
GPR135	G protein-codownled receptor 135	-1.18159	2.26826	-2.26826	0.0250961	0.260857	down	0.710429	0.446161	1.78682	0.492158	0.77787	0.383511	0.822256	2.36028	1.36118	0.412686	2.92791
OTUD1	OTU deubiquitinase 1	-1.18072	2.2669	-2.2669	0.0152114	0.220012	down	0.666027	1.18976	1.56346	0.765579	1.79882	1.34229	0.644906	4.4747	0.680591	1.51318	3.55087
PRR5L	proline rich 5 like	-1.18024	2.26614	-2.26614	0.0171988	0.231567	down	0.666027	0.470947	0.510519	1.20305	0.632019	0.575266	0.24184	0.639243	1.76954	1.23806	1.80658
GATA6	GATA binding protein 6	-1.17928	2.26464	-2.26464	0.0150553	0.220012	down	0.666027	0.867534	1.94635	1.039	0.923721	0.511348	0.580416	3.63877	1.42924	0.68781	2.67872
HTR2C	5-hydroxytryptamine (serotonin) receptor 2C, G protein-codownled	-1.17737	2.26164	-2.26164	0.0355891	0.304193	down	0.399616	0.594881	0.25526	0.546842	0.972338	1.78972	0.145104	1.426	1.56536	1.65074	1.24592
CRYBG3	beta-gamma crystallin domain containing 3	-1.17528	2.25837	-2.25837	0.0042052	0.141434	down	2.70851	1.21455	1.85063	2.40611	1.36127	3.25984	1.08022	3.83546	3.33489	5.36492	5.10826
NRARP	NOTCH-regulated ankyrin repeat protein	-1.17449	2.25714	-2.25714	0.0486831	0.347531	down	0.75483	0.817961	1.05295	0.601526	2.67393	0.958777	0.48368	3.0487	1.83759	0.137562	4.36071
FUT10	fucosyltransferase 10 (alpha (1,3) fucosyltransferase)	-1.17416	2.25661	-2.25661	0.0213603	0.246311	down	0.666027	0.470947	0.638149	1.09368	0.729253	0.83094	0.467557	0.245863	2.45013	2.13221	1.43281
AKAP6	A kinase (PRKA) anchor protein 6	-1.17277	2.25444	-2.25444	0.0340191	0.29979	down	1.46526	0.14872	0.765779	1.74989	1.94468	1.98147	0.435312	1.91773	4.83219	2.33855	1.68199
TTL	tubulin tyrosine ligase	-1.16988	2.24993	-2.24993	0.0297457	0.281791	down	0.75483	0.669241	1.08485	0.765579	0.826487	0.894859	0.596538	3.9338	0.136118	1.85709	1.18362
LOC93622	Morf4 family associated protein 1-like 1 pseudogene	-1.16933	2.24907	-2.24907	0.0207069	0.244694	down	0.621625	0.495734	0.765779	0.820263	2.09053	0.639185	1.46716	1.81938	4.08354	0.619029	2.36724
RLIM	ring finger protein, LIM domain interacting	-1.16812	2.24719	-2.24719	0.0124963	0.208708	down	1.33205	0.817961	0.606241	0.765579	1.21542	0.958777	0.935114	4.18163	2.10983	1.65074	0.498367
IFFO2	intermediate filament family orphan 2	-1.16729	2.24589	-2.24589	0.0115138	0.198457	down	0.888036	0.842748	1.46774	0.437474	1.45851	2.49282	0.902869	3.14704	1.90565	1.37562	4.29842
ANKRD31	ankyrin repeat domain 31	-1.16622	2.24424	-2.24424	0.00895846	0.176282	down	0.932438	0.619667	0.414797	1.09368	0.437552	1.08661	0.886746	0.885105	2.72236	1.99465	1.37051
BTRC	beta-transducin repeat containing E3 ubiquitin protein ligase	-1.16566	2.24336	-2.24336	0.0155431	0.222537	down	0.932438	0.495734	0.542426	0.492158	1.40989	1.40621	0.661029	2.16359	2.92654	1.85709	0.560663
BMPER	BMP binding endothelial regulator	-1.16425	2.24116	-2.24116	0.036884	0.30876	down	0.888036	0.421374	0.414797	1.20305	0.923721	0.894859	0.257963	0.245863	2.6543	1.71952	1.68199
MAGI3	membrane associated guanylate kinase, WW and PDZ domain containing 3	-1.1622	2.23798	-2.23798	0.011522	0.198457	down	1.11004	0.421374	1.18058	1.14837	1.02095	0.319592	0.596538	1.03262	1.70148	1.71952	2.92791
CDK5R2	cyclin-dependent kinase 5, regulatory subunit 2 (p39)	-1.16149	2.23689	-2.23689	0.0269723	0.271346	down	0.399616	0.917108	1.40393	1.20305	1.36127	0.255674	0.838378	2.85201	0.408354	1.58196	3.30168
UBASH3B	ubiquitin associated and SH3 domain containing B	-1.15788	2.2313	-2.2313	0.0219886	0.248018	down	0.976839	0.29744	0.478612	2.18737	0.77787	0.575266	0.403066	1.57352	1.63342	2.13221	1.74429
DMXL2	Dmx-like 2	-1.15782	2.2312	-2.2312	0.0200086	0.244269	down	1.55406	0.718814	0.797686	1.47647	0.534786	0.894859	1.17695	2.65532	4.21966	1.85709	0.373775
USP27X	ubiquitin specific peptidase 27, X-linked	-1.15579	2.22806	-2.22806	0.0184146	0.237702	down	0.75483	0.917108	0.542426	0.656211	0.923721	2.30107	0.419189	1.32766	3.19878	1.03171	2.55413
ZNF594	zinc finger protein 594	-1.15541	2.22748	-2.22748	0.0245402	0.259751	down	0.976839	0.322227	0.606241	1.25774	0.875104	1.7258	0.193472	2.06525	1.97371	2.06343	1.24592
UBP1	downstream binding protein 1 (LBP-1a)	-1.15512	2.22702	-2.22702	0.0131542	0.21431	down	1.11004	0.470947	0.797686	0.820263	1.26404	0.83094	1.11246	1.67187	4.35578	0.756591	1.37051
IL16	interleukin 16	-1.15214	2.22243	-2.22243	0.00396161	0.140061	down	1.11004	0.917108	0.510519	1.31242	1.70159	1.40621	1.22532	3.29456	2.31401	3.09514	1.5574
ANK2	ankyrin 2, neuronal	-1.15199	2.22221	-2.22221	0.0190412	0.240512	down	3.37454	1.14019	1.723	4.53879	2.77116	1.7258	0.564293	5.85153	4.83219	5.98394	3.23939
LINC00965	long intergenic non-protein coding RNA 965	-1.15083	2.22042	-2.22042	0.0134768	0.215024	down	3.90736	4.08981	1.49965	6.34337	4.66722	1.85364	2.86983	5.21229	8.77962	11.8991	5.98041
TGFBR3	transforming growth factor, beta receptor III	-1.14875	2.21721	-2.21721	0.0128194	0.211854	down	0.799232	0.619667	0.797686	0.929632	0.486169	0.511348	0.999605	0.540898	2.9946	1.58196	1.4951
SLC2A12	solute carrier family 2 (facilitated glucose transporter), member 12	-1.14644	2.21368	-2.21368	0.0411664	0.322424	down	0.577223	0.173507	0.350982	1.20305	0.486169	1.08661	0.386944	0.639243	0.74865	1.71952	2.11806
CEP170	centrosomal protein 170kDa	-1.14545	2.21216	-2.21216	0.0161774	0.224822	down	2.61971	0.656352	0.845547	2.40939	0.826487	1.81529	0.580416	2.68629	2.38207	4.67711	2.36724
REPS2	RALBP1 associated Eps domain containing 2	-1.14363	2.20936	-2.20936	0.0153746	0.221238	down	1.28765	0.520521	0.25526	0.546842	1.02095	0.894859	0.403066	1.37683	1.22506	1.99465	1.4951
NCOA1	nuclear receptor coactivator 1	-1.14335	2.20893	-2.20893	0.022117	0.248018	down	1.28765	0.718814	0.542426	1.14837	0.486169	0.255674	0.338576	2.16359	0.884768	0.962934	1.93117
NAIP	NLR family, apoptosis inhibitory protein	-1.14234	2.20739	-2.20739	0.0187196	0.240229	down	2.26449	0.619667	0.510519	1.14837	1.21542	0.767022	0.306331	2.26194	2.17789	2.5449	1.4951
LINC00167	long intergenic non-protein coding RNA 167	-1.14066	2.20482	-2.20482	0.0189503	0.240512	down	0.355214	0.421374	0.829593	1.42179	0.972338	0.83094	0.338576	1.9669	2.31401	0.962934	1.12133
SKOR2	SKI family transcriptional corepressor 2	-1.13931	2.20276	-2.20276	0.0390612	0.318276	down	0.532821	0.743601	3.12693	1.47647	1.55574	1.47013	1.45104	5.50732	4.4919	0.343905	2.67872
ARSJ	arylsulfatase family, member J	-1.1358	2.19741	-2.19741	0.0194843	0.243404	down	0.621625	1.26412	1.24439	0.710895	0.875104	0.894859	0.54817	2.55697	3.47101	0.412686	1.30821
MAPK14	mitogen-activated protein kinase 14	-1.135	2.19619	-2.19619	0.0180211	0.235266	down	0.710429	0.570094	0.829593	0.601526	0.680636	1.08661	1.25757	0.885105	3.74325	0.68781	1.93117
PLCXD3	phosphatidylinositol-specific phospholipase C, X domain containing 3	-1.13429	2.19511	-2.19511	0.0460469	0.339469	down	0.888036	0.22308	0.191445	1.36711	0.972338	1.21445	0.193472	1.47518	1.22506	1.99465	1.43281
CMYA5	cardiomyopathy associated 5	-1.13359	2.19404	-2.19404	0.0252882	0.261818	down	3.01932	1.36327	1.56346	4.92158	1.89606	1.7258	0.435312	4.08132	7.07814	4.12686	3.23939
LINC01554		-1.13232	2.19211	-2.19211	0.0221612	0.248018	down	0.532821	0.545307	0.446704	1.36711	0.972338	0.511348	0.24184	1.52435	2.04177	0.962934	1.12133
HSPA12A	heat shock 70kDa protein 12A	-1.1273	2.1845	-2.1845	0.0189872	0.240512	down	1.15445	0.644454	0.638149	1.09368	0.729253	0.127837	0.467557	1.77021	0.884768	1.23806	2.11806
TMCO1	transmembrane and coiled-coil domains 1	-1.12699	2.18402	-2.18402	0.0417432	0.324137	down	0.976839	0.594881	0.733871	0.382789	0.194468	0.383511	1.27369	0.442553	1.63342	0.962934	2.74102
PMS2P9	PMS1 homolog 2, mismatch repair system component pseudogene 9	-1.12465	2.18049	-2.18049	0.0365026	0.306925	down	0.787688	0.743601	0.382889	1.36711	0.923721	0.511348	0.0898032	1.37683	1.29312	1.51318	1.68199
CDH22	cadherin 22, type 2	-1.12406	2.1796	-2.1796	0.02237	0.248164	down	0.532821	0.694028	1.88254	0.820263	0.923721	1.21445	1.01573	1.0818	1.4973	1.16928	5.04597
FXR1	fragile X mental retardation, autosomal homolog 1	-1.12268	2.17751	-2.17751	0.00544181	0.1548	down	1.24325	1.23933	1.40393	1.14837	0.632019	0.319592	0.967359	2.55697	2.24595	2.20099	1.74429
ZNF557	zinc finger protein 557	-1.1223	2.17694	-2.17694	0.0397799	0.318276	down	1.11004	0.470947	0.510519	1.14837	1.21542	0.511348	0.612661	0.59007	4.42384	1.16928	0.747551
MUC4	mucin 4, cell surface associated	-1.12228	2.1769	-2.1769	0.0149952	0.220012	down	2.93052	2.03251	1.2763	2.02332	0.923721	1.59796	0.386944	2.70449	4.69608	2.95758	3.42627
PPM1E	protein phosphatase, Mg2+/Mn2+ dependent, 1E	-1.11553	2.16674	-2.16674	0.0425619	0.32648	down	1.02124	0.347014	0.191445	1.20305	0.729253	0.83094	0.225717	0.98345	1.70148	1.99465	0.809847
ZNF197	zinc finger protein 197	-1.11425	2.16483	-2.16483	0.0339867	0.29979	down	1.24325	0.594881	0.925316	1.42179	1.02095	1.7258	0.24184	2.55697	3.60713	2.06343	0.498367
WDFY3	WD repeat and FYVE domain containing 3	-1.11324	2.1633	-2.1633	0.0174786	0.231581	down	1.46526	0.917108	0.542426	0.874947	0.534786	0.255674	0.386944	1.67187	1.76954	1.58196	1.12133
PTGER3	prostaglandin E receptor 3 (subtype EP3)	-1.11266	2.16244	-2.16244	0.00911432	0.176282	down	1.02124	1.14019	1.53156	1.20305	0.972338	0.639185	1.08022	1.22931	1.4973	2.13221	4.5476
PPM1A	protein phosphatase, Mg2+/Mn2+ dependent, 1A	-1.11071	2.15953	-2.15953	0.0208971	0.245412	down	2.3977	0.694028	0.733871	1.58584	0.875104	0.319592	0.677152	3.14704	2.04177	2.40733	1.30821
HOXB9	homeobox B9	-1.10802	2.1555	-2.1555	0.0151081	0.220012	down	0.48842	0.817961	1.88254	0.874947	0.77787	1.27837	0.967359	2.06525	2.58624	3.37027	0.747551
MICAL2	microtubule associated monooxygenase, calponin and LIM domain containing 2	-1.1068	2.15367	-2.15367	0.0232904	0.2512	down	1.15445	0.842748	1.24439	3.17168	1.36127	1.21445	1.40267	6.19574	3.87937	1.58196	0.996735
FZD3	frizzled class receptor 3	-1.10622	2.1528	-2.1528	0.0393206	0.318276	down	1.73167	0.520521	0.25526	1.25774	1.94468	1.08661	0.306331	1.37683	3.33489	1.51318	2.36724
USP7	ubiquitin specific peptidase 7 (herpes virus-associated)	-1.10535	2.15152	-2.15152	0.0204655	0.244269	down	0.888036	0.644454	0.638149	1.14837	1.26404	0.319592	0.757765	3.3929	0.680591	1.30684	1.4951
POLD3	polymerase (DNA-directed), delta 3, accessory subunit	-1.10531	2.15145	-2.15145	0.021853	0.247929	down	0.799232	0.669241	0.574334	0.546842	1.11819	0.191755	0.515925	1.03262	0.680591	1.99465	1.74429
GLYCTK	glycerate kinase	-1.1041	2.14965	-2.14965	0.0130981	0.21431	down	0.48842	0.842748	0.542426	0.492158	0.972338	0.894859	0.918992	1.57352	2.24595	1.99465	0.560663
LCOR	ligand dependent nuclear receptor corepressor	-1.10222	2.14685	-2.14685	0.0427264	0.327301	down	1.68727	0.520521	0.446704	1.25774	0.729253	0.958777	0.209595	0.59007	1.42924	2.5449	2.42954
SPATA31D5P	SPATA31 subfamily D, member 5, pseudogene	-1.09943	2.1427	-2.1427	0.0278997	0.274594	down	1.18553	0.551504	0.397886	1.34797	0.892606	0.857147	0.209595	1.69842	0.869795	1.92587	1.9835
HOXB3	homeobox B3	-1.09557	2.13697	-2.13697	0.019935	0.244269	down	0.266411	0.743601	0.989131	0.765579	0.632019	0.575266	0.628784	0.540898	1.83759	1.30684	1.99347
ANK3	ankyrin 3, node of Ranvier (ankyrin G)	-1.09451	2.1354	-2.1354	0.0314778	0.289047	down	3.37454	0.669241	0.957223	3.33574	2.8684	1.7258	0.467557	3.58959	4.35578	4.3332	3.86235
IFT22	intraflagellar transport 22	-1.09162	2.13113	-2.13113	0.0318492	0.290508	down	0.666027	0.421374	0.223352	0.765579	1.60436	0.894859	0.48368	2.26194	1.22506	1.71952	0.809847
SLC39A8	solute carrier family 39 (zinc transporter), member 8	-1.08889	2.12711	-2.12711	0.00877138	0.175551	down	1.06564	0.495734	0.989131	0.929632	1.11819	1.7258	0.644906	1.57352	1.56536	2.26977	2.86561
MDFIC	MyoD family inhibitor domain containing	-1.07899	2.11256	-2.11256	0.0207586	0.244796	down	0.799232	1.66071	2.29734	0.765579	3.4518	0.639185	1.38655	2.75366	2.38207	3.57661	4.6099
ARIH1	ariadne RBR E3 ubiquitin protein ligase 1	-1.07769	2.11065	-2.11065	0.0167458	0.229356	down	0.532821	0.29744	1.08485	0.820263	0.486169	0.958777	1.01573	1.27849	1.4973	1.16928	2.30495
ZIC2	Zic family member 2	-1.07469	2.10627	-2.10627	0.0419331	0.324166	down	0.577223	0.768388	2.23352	0.656211	0.972338	0.575266	0.967359	3.14704	0.544473	0.894153	3.55087
ZNF37A	zinc finger protein 37A	-1.07293	2.1037	-2.1037	0.0338245	0.299003	down	0.843634	0.867534	0.574334	0.984316	0.972338	0.0639185	0.48368	0.934278	2.51819	1.1005	1.24592
PCLO	piccolo presynaptic cytomatrix protein	-1.07195	2.10228	-2.10228	0.0471887	0.343378	down	4.26257	2.15644	2.52069	6.50742	3.64627	6.13617	0.532048	5.26146	6.73785	12.5181	6.16729
ZADH2	zinc binding alcohol dehydrogenase domain containing 2	-1.07007	2.09953	-2.09953	0.013336	0.214317	down	1.42086	0.545307	0.925316	2.18737	1.99329	1.08661	0.870624	3.29456	2.38207	1.58196	3.36398
LOC55338		-1.06995	2.09936	-2.09936	0.0396504	0.318276	down	0.976839	0.3718	0.733871	1.25774	1.11819	1.85364	0.290208	0.885105	1.29312	3.43905	2.11806
SIAH1	siah E3 ubiquitin protein ligase 1	-1.06781	2.09624	-2.09624	0.0220602	0.248018	down	0.666027	0.545307	0.510519	0.601526	1.16681	1.0227	0.757765	0.59007	2.6543	1.99465	1.05903
LRRC37A6P	leucine rich repeat containing 37, member A6, pseudogene	-1.06434	2.09122	-2.09122	0.0213403	0.246311	down	1.24325	0.619667	0.606241	1.25774	0.875104	1.08661	0.225717	1.62269	1.90565	1.99465	1.37051
UBXN7	UBX domain protein 7	-1.06296	2.08922	-2.08922	0.0353757	0.303281	down	2.26449	0.817961	0.701964	1.85926	0.680636	1.34229	0.499802	4.52387	1.63342	2.5449	0.872143
CELF2	CUGBP, Elav-like family member 2	-1.06133	2.08686	-2.08686	0.0181734	0.235858	down	1.95368	1.23933	0.925316	2.078	1.16681	0.83094	0.54817	4.42553	1.4973	1.65074	2.67872
NFE2L3	nuclear factor, erythroid 2-like 3	-1.06106	2.08646	-2.08646	0.0238308	0.254591	down	0.666027	0.3718	1.08485	1.09368	0.729253	0.958777	0.322453	1.18014	1.97371	0.894153	2.05576
SOWAHA	sosondowah ankyrin repeat domain family member A	-1.06092	2.08626	-2.08626	0.0404802	0.320906	down	0.843634	0.867534	2.23352	1.53116	1.21542	0.575266	0.854501	3.44208	3.33489	0.275124	2.61643
FAM196B	family with sequence similarity 196, member B	-1.05943	2.08411	-2.08411	0.0353576	0.303281	down	1.73167	0.669241	0.574334	1.80458	0.972338	2.49282	0.386944	1.426	3.67519	3.23271	1.74429
RDH10	retinol dehydrogenase 10 (all-trans)	-1.05789	2.08188	-2.08188	0.0205136	0.244269	down	0.888036	0.966681	1.14867	0.710895	1.50712	1.15053	0.54817	1.0818	2.45013	0.894153	3.73775
FOXE1	forkhead box E1	-1.05594	2.07907	-2.07907	0.023566	0.252734	down	1.02124	0.669241	2.68022	2.62484	1.45851	1.27837	1.27369	3.88463	2.79042	1.16928	5.10826
FOXC2	forkhead box C2	-1.05537	2.07825	-2.07825	0.0321891	0.291342	down	0.48842	0.768388	2.29734	1.20305	0.923721	1.15053	1.09634	2.95035	1.36118	0.756591	4.29842
ACTN2	actinin, alpha 2	-1.05468	2.07725	-2.07725	0.0391483	0.318276	down	0.444018	0.29744	0.670056	1.36711	0.826487	0.703103	0.225717	0.98345	1.56536	1.51318	1.18362
KBTBD11	kelch repeat and BTB (POZ) domain containing 11	-1.05313	2.07502	-2.07502	0.0173824	0.231567	down	0.888036	1.46242	2.5526	1.25774	2.13914	0.575266	1.2092	3.24539	1.29312	3.71417	3.73775
TRIM38	tripartite motif containing 38	-1.05289	2.07468	-2.07468	0.014873	0.220012	down	0.75483	0.421374	0.670056	1.31242	0.826487	0.447429	1.08022	1.03262	1.90565	1.99465	1.61969
CECR6	cat eye syndrome chromosome region, candidate 6	-1.05133	2.07243	-2.07243	0.0147339	0.220012	down	0.266411	1.41284	1.78682	1.039	1.60436	1.40621	1.2092	3.34373	3.06266	2.06343	1.86888
HIVEP1	human immunodeficiency virus type I enhancer binding protein 1	-1.04843	2.06828	-2.06828	0.0187387	0.240229	down	2.04248	0.694028	0.733871	2.89826	1.16681	1.66188	0.757765	2.40945	3.19878	3.50783	2.42954
KLHL42	kelch-like family member 42	-1.04821	2.06796	-2.06796	0.0061685	0.159969	down	1.19885	0.917108	0.925316	0.929632	1.06957	0.958777	0.918992	1.86856	3.40295	1.65074	1.24592
PHACTR2	phosphatase and actin regulator 2	-1.04811	2.06782	-2.06782	0.0232489	0.2512	down	1.50966	0.570094	0.350982	1.74989	0.923721	0.894859	0.838378	0.934278	2.58624	2.26977	2.18036
MFAP3	microfibrillar-associated protein 3	-1.04763	2.06714	-2.06714	0.0131723	0.21431	down	1.02124	0.867534	0.797686	0.546842	0.729253	1.34229	0.806133	0.98345	2.85848	1.16928	2.18036
ZNF417	zinc finger protein 417	-1.04445	2.06258	-2.06258	0.0391154	0.318276	down	1.06964	0.314047	0.574015	0.236783	0.68404	1.29179	0.435957	1.74907	1.23255	0.756591	1.54743
TENM1	teneurin transmembrane protein 1	-1.04315	2.06072	-2.06072	0.0331518	0.296748	down	1.06564	1.3137	0.382889	1.36711	1.45851	3.19592	0.677152	1.57352	3.33489	4.05808	1.99347
PANK3	pantothenate kinase 3	-1.04255	2.05987	-2.05987	0.0145438	0.220012	down	0.710429	0.421374	0.925316	1.09368	1.21542	0.511348	1.01573	2.16359	0.952827	1.71952	2.05576
SHB	Src homology 2 domain containing adaptor protein B	-1.04161	2.05852	-2.05852	0.00874205	0.175551	down	1.11004	0.842748	1.05295	1.58584	1.26404	1.98147	0.967359	3.0487	1.22506	2.61368	3.23939
KIAA1549L	KIAA1549-like	-1.03939	2.05536	-2.05536	0.0206273	0.244269	down	1.46526	0.718814	0.893408	1.96863	1.16681	1.78972	0.370821	2.06525	2.92654	2.8888	1.74429
CDC42EP3	CDC42 effector protein (Rho GTPase binding) 3	-1.0387	2.05437	-2.05437	0.0419751	0.324166	down	0.888036	0.570094	1.18058	1.64053	0.680636	0.255674	0.677152	2.80283	1.83759	0.412686	1.80658
CYTIP	cytohesin 1 interacting protein	-1.03859	2.05422	-2.05422	0.0090949	0.176282	down	1.11004	0.743601	0.510519	1.69521	1.02095	1.15053	0.773888	1.9669	2.24595	1.58196	2.24265
INA	internexin neuronal intermediate filament protein, alpha	-1.0373	2.05238	-2.05238	0.012521	0.208708	down	0.666027	0.941895	1.24439	0.874947	0.680636	0.894859	1.11246	1.13097	1.76954	1.30684	3.36398
TOPORS	topoisomerase I binding, arginine/serine-rich, E3 ubiquitin protein ligase	-1.0363	2.05095	-2.05095	0.0399872	0.318538	down	1.50966	0.817961	0.414797	1.74989	0.437552	1.15053	0.467557	1.03262	2.79042	2.75124	0.996735
IL20RA	interleukin 20 receptor, alpha	-1.0347	2.04869	-2.04869	0.0304658	0.284348	down	0.710429	0.768388	0.478612	0.984316	0.680636	0.319592	0.290208	1.32766	1.70148	0.756591	1.12133
FAM105A	family with sequence similarity 105, member A	-1.03395	2.04762	-2.04762	0.0140566	0.218898	down	2.22009	1.09061	0.957223	2.18737	1.79882	1.91755	0.580416	2.60614	3.26684	2.61368	3.86235
TRMT5	tRNA methyltransferase 5	-1.03264	2.04576	-2.04576	0.0491052	0.348373	down	0.75483	0.22308	0.382889	1.31242	0.340318	1.0227	0.370821	0.934278	1.42924	1.4444	1.18362
PCNX	pecanex homolog (Drosophila)	-1.03068	2.04298	-2.04298	0.00868152	0.175551	down	1.33205	0.892321	1.24439	2.24205	1.02095	1.15053	1.25757	3.0487	3.33489	2.8888	1.30821
MCM3AP	minichromosome maintenance complex component 3 associated protein	-1.02381	2.03328	-2.03328	0.020628	0.244269	down	1.59846	1.58635	1.24439	2.18737	0.680636	0.575266	1.5639	3.78628	3.87937	2.20099	1.12133
TLR6	toll-like receptor 6	-1.02258	2.03154	-2.03154	0.02026	0.244269	down	0.944426	0.406502	0.957223	1.00346	0.632019	0.798981	0.435312	0.98345	1.157	1.65074	2.11806
CDR2	cerebellar degeneration-related protein 2, 62kDa	-1.02159	2.03015	-2.03015	0.0086268	0.175551	down	0.888036	1.01625	1.02104	0.820263	0.875104	1.78972	0.757765	2.70449	2.31401	1.78831	1.37051
HCG18	HLA complex grodown 18 (non-protein coding)	-1.02022	2.02822	-2.02822	0.016086	0.224651	down	1.95368	0.892321	1.49965	2.078	1.55574	1.91755	0.935114	2.55697	1.29312	3.57661	4.92138
YTHDF3	YTH N(6)-methyladenosine RNA binding protein 3	-1.01928	2.0269	-2.0269	0.0298709	0.282033	down	1.33205	0.991468	0.893408	0.656211	0.243084	0.319592	0.564293	1.91773	1.4973	1.23806	1.18362
FLRT2	fibronectin leucine rich transmembrane protein 2	-1.01883	2.02627	-2.02627	0.00778952	0.174606	down	1.06564	1.21455	0.670056	1.039	1.60436	1.0227	0.773888	1.72104	2.85848	1.92587	1.99347
GVINP1	GTPase, very large interferon inducible pseudogene 1	-1.01872	2.02612	-2.02612	0.0230982	0.250516	down	1.64287	0.594881	0.765779	1.42179	1.89606	1.78972	0.435312	2.40945	1.97371	2.47611	2.80332
GUCY1A3	guanylate cyclase 1, soluble, alpha 3	-1.01566	2.02182	-2.02182	0.0141524	0.219788	down	2.75291	0.842748	0.957223	1.58584	1.84744	1.0227	0.951237	2.40945	3.33489	2.26977	3.36398
KLHDC10	kelch domain containing 10	-1.01441	2.02008	-2.02008	0.0109335	0.194676	down	1.15445	0.917108	0.733871	1.53116	0.583403	0.511348	0.79001	1.9669	1.90565	1.58196	1.68199
AR	androgen receptor	-1.00889	2.01236	-2.01236	0.0135654	0.215024	down	1.37646	2.0573	1.65919	0.656211	2.62531	1.78972	2.35391	2.16359	4.83219	3.9893	3.48857
GEMIN8P4	gem (nuclear organelle) associated protein 8 pseudogene 4	-1.00563	2.00782	-2.00782	0.0494487	0.35002	down	0.444018	0.619667	0.446704	1.85926	0.388935	1.53404	0.661029	2.36028	1.157	2.26977	0.872143
JADE1	jade family PHD finger 1	-0.998801	1.99834	-1.99834	0.00853878	0.175391	down	2.17569	1.38806	2.20161	1.64053	2.33361	1.53404	1.19308	2.40945	3.47101	3.09514	5.17056
MSL2	male-specific lethal 2 homolog (Drosophila)	-0.998207	1.99752	-1.99752	0.0121828	0.205481	down	0.75483	0.520521	0.989131	0.765579	0.77787	0.575266	0.741642	1.86856	1.4973	0.962934	1.4951
OSBP	oxysterol binding protein	-0.997376	1.99637	-1.99637	0.0406411	0.321285	down	1.55406	0.768388	0.925316	1.53116	0.77787	0.191755	0.854501	1.62269	3.47101	0.825372	1.61969
PCDHB9	protocadherin beta 9	-0.988927	1.98471	-1.98471	0.0467865	0.343141	down	0.532821	0.639993	0.557423	0.574184	1.96023	1.0227	0.354376	1.24259	0.952827	2.09988	1.99347
ZNF37BP	zinc finger protein 37B, pseudogene	-0.988887	1.98465	-1.98465	0.0407544	0.321287	down	1.11004	0.718814	0.670056	2.13268	0.632019	1.27837	0.306331	1.37683	1.83759	2.8888	1.4951
MYCL	v-myc avian myelocytomatosis viral oncogene lung carcinoma derived homolog	-0.988765	1.98449	-1.98449	0.036192	0.306106	down	1.15445	0.917108	1.18058	1.36711	1.21542	0.703103	1.14471	3.24539	0.272236	2.20099	2.92791
ZNF131	zinc finger protein 131	-0.988727	1.98443	-1.98443	0.0152506	0.220012	down	1.28765	0.941895	1.02104	1.36711	1.55574	0.511348	0.580416	1.57352	2.45013	1.78831	2.36724
NFAT5	nuclear factor of activated T-cells 5, tonicity-responsive	-0.988123	1.9836	-1.9836	0.0277358	0.274594	down	1.90928	0.793174	0.989131	1.69521	1.50712	3.13201	1.22532	1.426	5.24055	2.5449	3.36398
BRWD3	bromodomain and WD repeat domain containing 3	-0.987581	1.98286	-1.98286	0.0202859	0.244269	down	1.24325	1.16497	0.542426	1.25774	1.36127	1.40621	0.451434	1.57352	2.92654	1.71952	2.05576
SMAD2	SMAD family member 2	-0.985304	1.97973	-1.97973	0.0289947	0.277042	down	1.86488	1.16497	0.893408	1.42179	0.388935	0.319592	1.04797	2.65532	2.10983	1.78831	1.4951
TCHHL1	trichohyalin-like 1	-0.980444	1.97307	-1.97307	0.048673	0.347531	down	1.86488	0.644454	1.40393	3.93726	2.04191	1.7258	0.918992	5.16311	2.58624	5.02101	1.18362
BNC1	basonuclin 1	-0.97989	1.97231	-1.97231	0.0454888	0.339316	down	0.888036	0.570094	0.638149	0.874947	1.16681	1.66188	0.209595	1.32766	1.42924	2.40733	1.43281
INO80D	INO80 complex subunit D	-0.978101	1.96987	-1.96987	0.0148334	0.220012	down	3.33013	1.28891	2.1378	2.78889	2.38223	2.10931	1.33818	3.14704	4.35578	3.57661	6.0427
SLC25A4	solute carrier family 25 (mitochondrial carrier; adenine nucleotide translocator), member 4	-0.976169	1.96723	-1.96723	0.0396215	0.318276	down	1.28765	0.446161	0.542426	1.47647	0.486169	0.958777	0.54817	0.98345	1.02089	2.20099	2.11806
DSEL	dermatan sulfate epimerase-like	-0.971218	1.9605	-1.9605	0.0454737	0.339316	down	1.06564	0.545307	0.350982	0.984316	0.583403	1.21445	0.644906	0.78676	2.92654	1.37562	0.872143
IWS1	IWS1 homolog (S. cerevisiae)	-0.970699	1.95979	-1.95979	0.0216293	0.247063	down	1.37646	0.867534	0.829593	1.58584	1.70159	0.894859	0.935114	1.18014	4.08354	1.99465	1.86888
RASAL2	RAS protein activator like 2	-0.969519	1.95819	-1.95819	0.00682496	0.168652	down	1.77607	1.04104	1.46774	1.039	1.06957	1.21445	1.09634	2.60614	1.83759	2.75124	2.49184
NCOA6	nuclear receptor coactivator 6	-0.967313	1.9552	-1.9552	0.0154325	0.221511	down	1.68727	1.6855	1.14867	1.36711	1.50712	2.10931	1.27369	2.55697	5.10443	3.02636	1.30821
GBP5	guanylate binding protein 5	-0.965343	1.95253	-1.95253	0.0425063	0.32648	down	0.799232	0.495734	0.829593	1.14837	0.680636	0.639185	0.322453	1.18014	0.544473	1.78831	1.86514
ANKRD17	ankyrin repeat domain 17	-0.965175	1.9523	-1.9523	0.0317347	0.29	down	2.5753	2.00772	1.24439	1.53116	0.77787	0.575266	0.854501	2.65532	3.33489	1.30684	3.36398
MED13L	mediator complex subunit 13-like	-0.96161	1.94748	-1.94748	0.0470048	0.343378	down	2.5753	1.38806	0.957223	1.14837	0.388935	0.639185	1.24144	3.68794	2.10983	2.61368	0.872143
XPO5	exportin 5	-0.96009	1.94543	-1.94543	0.0248094	0.260357	down	0.976839	0.743601	0.765779	0.382789	0.583403	0.511348	0.693274	1.52435	0.74865	1.4444	1.4951
ADRA1D	adrenoceptor alpha 1D	-0.955797	1.93965	-1.93965	0.045998	0.339469	down	0.621625	0.768388	2.01017	0.382789	1.02095	1.27837	1.38655	1.37683	1.83759	1.16928	3.92464
NAA50	N(alpha)-acetyltransferase 50, NatE catalytic subunit	-0.955712	1.93954	-1.93954	0.0217117	0.247176	down	1.19885	0.842748	0.893408	1.09368	0.632019	0.575266	1.27369	1.37683	2.38207	2.61368	0.934439
WAC-AS1	WAC antisense RNA 1 (head to head)	-0.95278	1.9356	-1.9356	0.0486275	0.347531	down	0.355214	0.842748	0.606241	1.69521	0.972338	1.91755	0.757765	0.98345	3.47101	1.58196	1.74429
SVEP1	sushi, von Willebrand factor type A, EGF and pentraxin domain containing 1	-0.950055	1.93195	-1.93195	0.015222	0.220012	down	1.50966	1.01625	0.989131	1.20305	1.79882	1.0227	1.67676	2.16359	4.28772	2.13221	1.61969
PSD3	pleckstrin and Sec7 domain containing 3	-0.94738	1.92837	-1.92837	0.0212544	0.246311	down	2.4421	1.61114	1.56346	1.69521	1.84744	1.85364	1.41879	1.86856	6.19338	1.71952	3.86235
IMPAD1	inositol monophosphatase domain containing 1	-0.947096	1.92799	-1.92799	0.0139462	0.217775	down	1.19885	0.619667	1.21248	1.36711	1.36127	1.40621	1.75737	1.86856	2.45013	3.43905	2.05576
HEXA-AS1	HEXA antisense RNA 1	-0.946898	1.92772	-1.92772	0.0226821	0.249371	down	1.64287	0.917108	0.606241	1.20305	0.826487	0.575266	0.580416	1.67187	1.70148	2.06343	1.4951
EMC3-AS1	EMC3 antisense RNA 1	-0.938657	1.91674	-1.91674	0.0458419	0.339469	down	1.24325	0.594881	0.670056	2.29674	1.50712	0.639185	0.451434	1.62269	2.24595	2.5449	1.5574
PAPPA	pregnancy-associated plasma protein A, pappalysin 1	-0.938436	1.91645	-1.91645	0.0353718	0.303281	down	1.50966	0.619667	1.34011	1.91395	1.02095	1.7258	0.902869	2.06525	4.83219	1.51318	1.37051
RC3H1	ring finger and CCCH-type domains 1	-0.937105	1.91468	-1.91468	0.0451752	0.337863	down	1.33205	0.495734	0.670056	1.14837	0.291701	0.383511	0.886746	0.98345	1.76954	1.71952	1.24592
LOC100288181		-0.936859	1.91436	-1.91436	0.0472368	0.343378	down	1.33205	0.718814	0.510519	1.09368	1.31266	1.08661	0.451434	1.03262	1.42924	3.43905	1.12133
C14orf159	chromosome 14 open reading frame 159	-0.936711	1.91416	-1.91416	0.043599	0.330914	down	0.666027	0.545307	0.861501	1.58584	0.680636	0.639185	0.564293	1.18014	0.612532	1.99465	2.18036
FAM49B	family with sequence similarity 49, member B	-0.934846	1.91169	-1.91169	0.0409465	0.321909	down	1.19885	0.817961	1.2763	1.58584	0.486169	0.447429	0.806133	1.91773	0.680591	2.61368	1.99347
CLMN	calmin (calponin-like, transmembrane)	-0.932593	1.9087	-1.9087	0.0135438	0.215024	down	1.19885	0.817961	1.05295	1.42179	1.89606	1.34229	1.33818	1.52435	3.06266	2.75124	2.49184
PCDH7	protocadherin 7	-0.920758	1.89311	-1.89311	0.0330721	0.296501	down	1.11004	1.93336	2.1378	1.91395	1.94468	0.575266	1.5639	1.86856	3.87937	1.65074	4.73449
CUL3	cullin 3	-0.918132	1.88967	-1.88967	0.0397679	0.318276	down	1.02124	0.396587	1.05295	1.039	1.65297	0.447429	0.854501	1.77021	1.02089	2.33855	1.80658
LGI2	leucine-rich repeat LGI family, member 2	-0.91652	1.88756	-1.88756	0.0495157	0.350059	down	1.19885	0.694028	0.893408	1.09368	0.972338	1.0227	0.354698	0.835933	3.19878	1.30684	1.30821
CNTNAP3B	contactin associated protein-like 3B	-0.908613	1.87724	-1.87724	0.0388195	0.317026	down	1.00748	1.61163	1.87871	0.522234	0.710293	0.666031	1.1331	1.46436	1.76954	1.63905	3.32037
PTGES2-AS1	PTGES2 antisense RNA 1 (head to head)	-0.904587	1.87201	-1.87201	0.0446647	0.336257	down	0.666027	0.669241	0.510519	1.31242	1.50712	0.447429	0.918992	2.31111	1.76954	1.4444	0.872143
NFIA	nuclear factor I/A	-0.904142	1.87143	-1.87143	0.015833	0.222932	down	1.99808	1.26412	1.24439	1.96863	1.11819	1.08661	1.67676	1.9669	4.08354	2.40733	2.61643
INAFM2		-0.901973	1.86862	-1.86862	0.0281166	0.274936	down	1.37646	0.892321	1.05295	1.47647	1.65297	0.703103	0.564293	2.21276	2.10983	1.30684	2.49184
MBD2	methyl-CpG binding domain protein 2	-0.88827	1.85096	-1.85096	0.0275947	0.274594	down	2.4421	1.6855	1.94635	2.62484	1.89606	2.17323	1.17695	4.42553	1.97371	2.40733	5.73122
SNX30	sorting nexin family member 30	-0.886593	1.84881	-1.84881	0.044944	0.33716	down	2.08688	0.446161	0.797686	1.53116	1.40989	2.30107	0.838378	2.75366	2.58624	2.20099	2.18036
WNK3	WNK lysine deficient protein kinase 3	-0.886202	1.8483	-1.8483	0.0372856	0.31006	down	0.666027	0.793174	0.701964	0.273421	0.826487	1.27837	0.773888	1.57352	1.4973	1.51318	0.996735
AGPS	alkylglycerone phosphate synthase	-0.885067	1.84685	-1.84685	0.0415256	0.322889	down	0.710429	0.991468	0.797686	0.601526	0.534786	1.0227	0.709397	1.47518	0.612532	1.23806	2.30495
FEM1B	fem-1 homolog b (C. elegans)	-0.881273	1.842	-1.842	0.0399039	0.318538	down	0.710429	0.619667	0.765779	1.53116	0.680636	0.958777	0.870624	2.60614	0.952827	1.65074	1.12133
SETD5	SET domain containing 5	-0.873813	1.8325	-1.8325	0.0247723	0.260357	down	1.46526	1.26412	1.30821	2.02332	2.09053	1.21445	1.30594	2.06525	4.35578	3.16392	1.5574
CLSPN	claspin	-0.868733	1.82606	-1.82606	0.0476073	0.344998	down	2.04248	1.3137	1.46774	2.46079	4.22967	2.74849	1.46716	6.39243	3.13072	4.47076	2.24265
JMY	junction mediating and regulatory protein, p53 cofactor	-0.866297	1.82298	-1.82298	0.0190169	0.240512	down	1.68727	0.991468	1.37202	1.64053	1.79882	2.23715	1.14471	2.31111	3.13072	2.33855	3.36398
SLC9A6	solute carrier family 9, subfamily A (NHE6, cation proton antiporter 6), member 6	-0.854099	1.80763	-1.80763	0.0439927	0.331637	down	0.75483	0.768388	0.510519	0.820263	1.02095	0.767022	0.693274	0.688415	1.63342	1.16928	1.99347
KIAA2013	KIAA2013	-0.838795	1.78856	-1.78856	0.0478793	0.345872	down	0.932438	1.23933	1.65919	1.09368	1.31266	1.98147	1.80574	4.91725	2.45013	1.37562	1.43281
FLT1	fms-related tyrosine kinase 1	-0.834299	1.78299	-1.78299	0.0473021	0.343378	down	1.15445	0.669241	0.925316	1.58584	1.26404	0.639185	0.999605	0.78676	2.04177	2.40733	2.11806
NHS	Nance-Horan syndrome (congenital cataracts and dental anomalies)	-0.833795	1.78237	-1.78237	0.0457137	0.339469	down	0.843634	0.718814	0.574334	0.765579	1.36127	1.47013	0.935114	1.13097	2.58624	1.4444	1.5574
GRIN3A	glutamate receptor, ionotropic, N-methyl-D-aspartate 3A	-0.823571	1.76978	-1.76978	0.0433309	0.329709	down	1.95368	1.09061	1.81872	2.078	1.79882	0.894859	0.822256	3.88463	1.76954	2.68246	2.11806
UBE2M	ubiquitin-conjugating enzyme E2M	-0.823199	1.76932	-1.76932	0.046469	0.341694	down	0.799232	0.917356	0.925316	0.601526	1.40989	1.34229	0.983482	2.75366	0.884768	1.51318	1.80658
THSD4	thrombospondin, type I, domain containing 4	-0.819909	1.76529	-1.76529	0.0296488	0.281342	down	1.77607	1.75986	1.2763	2.51547	1.21542	2.49282	1.16083	2.40945	2.92654	3.37027	3.42627
Ndown214	nucleoporin 214kDa	-0.810427	1.75373	-1.75373	0.0346779	0.302315	down	0.75483	1.18976	0.701964	0.929632	1.06957	1.0227	1.37043	1.57352	1.42924	2.5449	1.5574
ERC1	ELKS/RAB6-interacting/CAST family member 1	-0.806934	1.74949	-1.74949	0.0278611	0.274594	down	2.4865	1.93336	1.62728	2.62484	2.18776	2.81241	2.07982	5.45815	3.19878	3.9893	2.92791
GRM5	glutamate receptor, metabotropic 5	-0.796622	1.73703	-1.73703	0.0320186	0.290725	down	1.55406	1.23933	1.37202	1.74989	1.89606	1.21445	1.46716	2.75366	1.56536	3.92052	2.11806
KALRN	kalirin, RhoGEF kinase	-0.793048	1.73273	-1.73273	0.0332891	0.297404	down	1.19885	1.33848	1.18058	1.14837	1.26404	1.91755	1.40267	2.40945	3.47101	2.06343	1.37051
GAS7	growth arrest-specific 7	-0.780419	1.71763	-1.71763	0.037312	0.31006	down	2.26449	1.23933	1.88254	1.85926	1.65297	1.78972	0.902869	3.24539	2.31401	2.47611	3.17709
LRRC37A3	leucine rich repeat containing 37, member A3	-0.77417	1.71021	-1.71021	0.0439234	0.331637	down	1.35425	0.799619	0.8548	1.53553	1.16875	1.20806	1.01944	1.52877	2.83806	1.36324	1.93803
MED1	mediator complex subunit 1	-0.773583	1.70951	-1.70951	0.0428155	0.327542	down	1.28765	1.38806	1.53156	1.85926	2.23638	2.55674	1.28981	3.19621	4.21966	2.06343	2.24265
KIAA1804	mixed lineage kinase 4	-0.758026	1.69118	-1.69118	0.0419165	0.324166	down	1.06564	2.13166	1.85063	1.36711	1.89606	2.04539	1.78962	2.90118	3.87937	3.23271	1.74429
ASXL2	additional sex combs like transcriptional regulator 2	-0.737464	1.66724	-1.66724	0.0467213	0.343106	down	3.01932	1.71028	1.81872	2.46079	1.79882	1.78972	1.64451	2.40945	4.08354	2.68246	4.29842
TCAF1		-0.719611	1.64674	-1.64674	0.0436332	0.330914	down	1.37646	1.73507	1.85063	2.18737	1.16681	1.27837	1.5639	2.26194	3.40295	2.47611	2.36724
LARP4B	La ribonucleoprotein domain family, member 4B	0.788967	0.578758	-0.578758	0.041444	0.322889	up	1.68727	2.77611	1.49965	1.91395	2.18776	2.62066	2.85371	1.32766	1.4973	1.23806	1.05903
SHANK2	SH3 and multiple ankyrin repeat domains 2	0.84391	0.557132	-0.557132	0.0328057	0.294578	up	1.19885	2.67696	2.1378	1.91395	2.18776	2.17323	1.77349	0.835933	1.02089	1.30684	1.30821
SYT15	synaptotagmin XV	0.849901	0.554823	-0.554823	0.0472854	0.343378	up	2.22009	1.78464	1.37202	2.73421	3.20871	3.13201	2.14431	1.13097	0.612532	1.4444	1.99347
PLXND1	plexin D1	0.853841	0.55331	-0.55331	0.045806	0.339469	up	1.55406	2.35474	1.94635	2.78889	3.50042	3.19592	2.43452	1.62269	2.31401	0.825372	0.809847
MOBP	myelin-associated oligodendrocyte basic protein	0.860588	0.550728	-0.550728	0.0362438	0.306106	up	1.50966	1.41284	1.43583	1.69521	2.77116	1.66188	1.3543	1.13097	0.884768	1.03171	0.622959
LINC01106	long intergenic non-protein coding RNA 1106	0.882017	0.542608	-0.542608	0.0309467	0.286484	up	1.45105	1.68773	2.13716	1.68263	2.68851	1.21445	1.33544	1.07196	0.884768	0.999387	0.794896
JDP2	Jun dimerization protein 2	0.888557	0.540154	-0.540154	0.0367427	0.308032	up	1.24325	1.75986	1.34011	1.09368	1.31266	0.958777	1.45104	0.639243	1.02089	0.756591	0.436071
ZNF592	zinc finger protein 592	0.892556	0.538659	-0.538659	0.0257302	0.265427	up	1.95368	2.50346	1.81872	2.62484	1.99329	3.25984	1.54778	1.27849	0.952827	0.894153	1.61969
B3GALT6	UDP-Gal:betaGal beta 1,3-galactosyltransferase polypeptide 6	0.892708	0.538602	-0.538602	0.0487378	0.347531	up	0.888036	1.83422	2.45687	1.20305	1.06957	1.59796	1.54778	0.835933	0.544473	0.550248	1.30821
KIF21B	kinesin family member 21B	0.897728	0.536731	-0.536731	0.0396427	0.318276	up	1.33205	3.64364	2.52069	1.36711	2.91701	3.83511	1.87023	1.67187	1.36118	1.03171	1.24592
NFE2L1	nuclear factor, erythroid 2-like 1	0.898568	0.536419	-0.536419	0.0350929	0.303281	up	2.84171	4.85819	3.76508	2.73421	2.23638	4.02686	5.44946	1.77021	1.22506	2.68246	2.24265
FYCO1	FYVE and coiled-coil domain containing 1	0.899995	0.535888	-0.535888	0.0476466	0.344998	up	2.04248	3.47014	2.83976	2.13268	2.62531	1.53404	2.40228	0.39338	2.31401	1.4444	1.12133
PTGFRN	prostaglandin F2 receptor inhibitor	0.906679	0.533412	-0.533412	0.0301497	0.28279	up	1.37646	1.73507	2.45687	0.874947	1.84744	2.17323	2.27329	0.835933	1.157	0.962934	0.934439
C6orf106	chromosome 6 open reading frame 106	0.91351	0.530892	-0.530892	0.0350452	0.303281	up	2.5753	2.6026	1.81872	3.71853	1.11819	1.78972	2.46677	1.72104	0.680591	1.03171	1.37051
BSN	bassoon presynaptic cytomatrix protein	0.914329	0.530591	-0.530591	0.0342464	0.300065	up	2.61971	6.7172	5.07328	5.30437	6.51466	6.45577	4.85292	2.36028	2.45013	3.78295	2.74102
PCDH17	protocadherin 17	0.91779	0.529319	-0.529319	0.0279715	0.274594	up	1.28765	2.32995	1.723	1.47647	1.40989	2.87633	1.69288	0.688415	1.08895	0.825372	1.24592
ITPK1	inositol-tetrakisphosphate 1-kinase	0.921228	0.528059	-0.528059	0.0289772	0.277042	up	1.55406	1.43763	1.43583	1.20305	2.72255	2.55674	1.75737	0.885105	0.816709	0.756591	1.30821
DKFZP434A062		0.92985	0.524913	-0.524913	0.0457526	0.339469	up	1.28765	1.41284	1.40393	0.546842	1.75021	0.767022	1.33818	0.688415	0.476413	0.894153	0.498367
CAMKK2	calcium/calmodulin-dependent protein kinase kinase 2, beta	0.931272	0.524396	-0.524396	0.043864	0.331637	up	1.28765	1.23933	0.989131	0.710895	0.729253	0.894859	1.46716	0.540898	0.680591	0.550248	0.436071
THEMIS2	thymocyte selection associated family member 2	0.931716	0.524234	-0.524234	0.0484568	0.347531	up	1.33205	3.42056	1.30821	1.91395	2.72255	2.4289	2.69248	1.67187	0.272236	1.23806	1.4951
MN1	meningioma (disrdownted in balanced translocation) 1	0.933311	0.523655	-0.523655	0.0432626	0.329631	up	1.19885	2.92483	4.69039	1.31242	1.65297	3.38768	2.75697	1.57352	1.4973	0.962934	1.30821
TRIM26	tripartite motif containing 26	0.933325	0.52365	-0.52365	0.0323643	0.292462	up	1.33205	2.67696	2.68022	1.31242	2.09053	4.09078	3.24065	1.57352	1.4973	1.23806	0.872143
SLC35C1	solute carrier family 35 (GDP-fucose transporter), member C1	0.935176	0.522979	-0.522979	0.0337923	0.299003	up	0.666027	1.36327	1.49965	1.20305	1.55574	1.40621	1.98309	0.835933	0.680591	0.481467	0.872143
TGOLN2	trans-golgi network protein 2	0.937936	0.521979	-0.521979	0.0251036	0.260857	up	5.28381	4.18895	3.31837	3.49979	4.3269	3.64335	6.07824	3.24539	1.70148	2.5449	1.4951
IGF2	insulin-like growth factor 2	0.940825	0.520935	-0.520935	0.0352449	0.303281	up	1.46526	4.8748	2.74404	4.8669	1.78278	3.89903	2.86983	1.52435	1.4973	1.37562	2.24265
ZNF629	zinc finger protein 629	0.94335	0.520024	-0.520024	0.0408484	0.321582	up	1.64287	5.05649	2.93548	3.28105	3.35456	4.79389	5.36885	1.86856	1.157	3.37027	1.43281
LHFPL4	lipoma HMGIC fusion partner-like 4	0.945382	0.519292	-0.519292	0.0468706	0.343315	up	0.666027	3.718	2.74404	1.69521	2.47946	2.10931	3.09555	2.01607	0.884768	0.962934	0.996735
LOC101929106		0.947706	0.518456	-0.518456	0.0395839	0.318276	up	0.577223	1.28891	1.21248	1.14837	1.31266	1.66188	1.43492	0.78676	0.884768	0.550248	0.31148
PML	promyelocytic leukemia	0.957627	0.514903	-0.514903	0.0400242	0.318538	up	1.77607	2.50346	2.5526	1.36711	1.60436	2.55674	2.62799	0.835933	1.4973	1.85709	0.249184
ST3GAL1	ST3 beta-galactoside alpha-2,3-sialyltransferase 1	0.958553	0.514573	-0.514573	0.0222536	0.248018	up	2.5309	1.63592	1.75491	2.40611	2.09053	2.74849	2.54738	0.540898	1.22506	1.92587	0.934439
LATS2	large tumor sdownpressor kinase 2	0.959141	0.514363	-0.514363	0.0369944	0.30923	up	0.932438	1.28891	1.75491	0.929632	0.875104	1.0227	1.28981	0.78676	0.408354	0.343905	0.809847
HYOU1	hypoxia down-regulated 1	0.964639	0.512407	-0.512407	0.0483322	0.347531	up	1.82047	1.66071	1.46774	0.820263	0.923721	0.767022	1.95084	0.885105	0.272236	1.1005	0.498367
LARP1	La ribonucleoprotein domain family, member 1	0.965556	0.512081	-0.512081	0.0199176	0.244269	up	3.01932	2.6026	3.22265	1.64053	1.94468	1.85364	4.1274	1.32766	1.29312	1.78831	0.996735
IGF2R	insulin-like growth factor 2 receptor	0.971891	0.509838	-0.509838	0.0486411	0.347531	up	4.52898	4.80862	4.11606	1.91395	1.26404	3.77119	7.36805	1.47518	2.72236	2.33855	1.5574
DLGAP4	discs, large (Drosophila) homolog-associated protein 4	0.974286	0.508992	-0.508992	0.0328014	0.294578	up	1.11004	3.99066	2.64832	1.36711	3.1601	1.91755	3.04718	1.57352	0.680591	1.30684	1.43281
ALPK3	alpha-kinase 3	0.978945	0.50735	-0.50735	0.0381199	0.314932	up	3.41894	4.41203	5.42426	4.64816	6.56328	9.39602	5.06251	2.01607	2.6543	5.02101	1.5574
IGFN1	immunoglobulin-like and fibronectin type III domain containing 1	0.981529	0.506443	-0.506443	0.0410067	0.321937	up	3.86296	6.22146	7.37062	3.88258	9.52891	5.56091	6.07824	2.55697	1.22506	3.71417	4.73449
ICMT	isoprenylcysteine carboxyl methyltransferase	0.983609	0.505713	-0.505713	0.0289424	0.277042	up	1.15445	1.36327	1.46774	0.874947	1.89606	1.47013	1.53165	1.03262	0.680591	0.825372	0.249184
MCL1	myeloid cell leukemia 1	0.984717	0.505325	-0.505325	0.0386598	0.316533	up	3.55214	2.40431	2.32924	1.74989	0.632019	1.85364	3.82107	1.13097	1.70148	0.825372	1.05903
APBA2	amyloid beta (A4) precursor protein-binding, family A, member 2	0.985231	0.505145	-0.505145	0.0478891	0.345872	up	0.888036	2.20602	2.16971	1.039	1.06957	2.04539	2.27329	0.540898	0.272236	1.51318	1.05903
C19orf68	chromosome 19 open reading frame 68	0.992411	0.502637	-0.502637	0.046966	0.343378	up	1.77607	3.56928	3.82889	1.47647	1.99329	1.40621	2.70861	0.688415	0.74865	0.68781	2.67872
N4BP3	NEDD4 binding protein 3	0.993863	0.502131	-0.502131	0.0312147	0.288026	up	0.666027	1.38806	1.49965	0.929632	1.70159	1.21445	1.99921	0.885105	0.476413	0.825372	0.498367
CKAP4	cytoskeleton-associated protein 4	1.00051	0.499824	-0.499824	0.0281998	0.274936	up	1.24325	1.63592	1.53156	1.039	1.11819	1.59796	2.07982	0.295035	0.816709	1.23806	0.622959
PCNT	pericentrin	1.00552	0.49809	-0.49809	0.00964582	0.181546	up	2.22009	1.98294	2.77595	3.33574	2.52808	2.81241	1.82186	1.03262	1.36118	1.03171	1.4951
UBE2O	ubiquitin-conjugating enzyme E2O	1.00696	0.497594	-0.497594	0.0231293	0.250516	up	1.06564	1.66071	1.69109	1.74989	1.02095	2.23715	1.19308	0.737588	0.340295	0.894153	0.996735
PPL	periplakin	1.00714	0.497532	-0.497532	0.0270773	0.271398	up	1.55406	3.42056	3.35028	3.44511	3.54903	3.51552	2.70861	1.52435	0.476413	1.30684	2.74102
CTBP1-AS	CTBP1 antisense RNA	1.0098	0.496616	-0.496616	0.0423233	0.325688	up	1.02124	2.2308	1.40393	1.58584	1.55574	3.57944	2.33779	0.639243	0.272236	1.51318	1.43281
SAP18	Sin3A-associated protein, 18kDa	1.01248	0.495693	-0.495693	0.0414998	0.322889	up	1.11004	0.768388	0.670056	1.69521	0.826487	1.91755	0.999605	0.78676	0.340295	0.619029	0.436071
RASA4	RAS p21 protein activator 4	1.01312	0.495473	-0.495473	0.0310375	0.286857	up	1.73167	4.88298	2.04208	6.12463	5.88264	3.32376	2.81985	2.01607	1.36118	2.40733	1.74429
SDF4	stromal cell derived factor 4	1.01743	0.493996	-0.493996	0.0407058	0.321287	up	1.90928	1.43763	1.723	0.492158	1.06957	1.15053	2.59575	0.835933	0.680591	0.343905	1.05903
PHLDA1	pleckstrin homology-like domain, family A, member 1	1.02535	0.491293	-0.491293	0.0248264	0.260357	up	0.577223	1.46242	1.97826	1.31242	2.28499	1.91755	1.32206	0.639243	0.680591	0.962934	0.747551
SCN5A	sodium channel, voltage gated, type V alpha subunit	1.03055	0.489523	-0.489523	0.0193275	0.243047	up	1.28765	4.01545	2.36115	1.91395	1.79882	2.87633	2.40228	0.98345	0.74865	1.03171	1.86888
CPLX2	complexin 2	1.03337	0.488569	-0.488569	0.0188884	0.240512	up	1.06564	1.90858	1.53156	1.53116	3.40318	1.66188	1.77349	0.78676	1.29312	0.756591	0.747551
PPP1R10	protein phosphatase 1, regulatory subunit 10	1.0359	0.487711	-0.487711	0.0383433	0.315403	up	1.37646	1.43763	1.37202	1.20305	0.729253	1.78972	1.14471	1.37683	0.340295	0.275124	0.436071
OBSCN	obscurin, cytoskeletal calmodulin and titin-interacting RhoGEF	1.03593	0.487701	-0.487701	0.0228289	0.24959	up	2.3977	4.83341	5.96669	1.47647	4.76445	3.70727	4.4821	1.52435	1.97371	2.33855	1.86888
SPON2	spondin 2, extracellular matrix protein	1.03909	0.486635	-0.486635	0.029129	0.277335	up	0.946202	1.63121	1.31331	1.09368	1.95829	1.93098	2.67652	0.39338	0.502957	0.894153	1.42284
MAP3K14	mitogen-activated protein kinase kinase kinase 14	1.0491	0.483271	-0.483271	0.0156662	0.222588	up	1.50966	1.73507	1.24439	1.039	1.40989	2.36498	1.58002	0.835933	1.157	0.481467	0.498367
KIF13B	kinesin family member 13B	1.0509	0.482667	-0.482667	0.0273015	0.272727	up	1.90928	2.25559	3.09502	0.710895	1.60436	1.15053	3.11167	1.426	0.74865	0.756591	0.872143
ELFN1	extracellular leucine-rich repeat and fibronectin type III domain containing 1	1.05248	0.482137	-0.482137	0.0460412	0.339469	up	0.75483	1.78464	3.22265	0.820263	1.65297	0.703103	1.66063	0.885105	0.884768	0.275124	0.872143
EPHA10	EPH receptor A10	1.05517	0.481241	-0.481241	0.0422862	0.325688	up	0.666027	1.80943	1.24439	0.765579	1.50712	1.7258	1.30594	0.245863	0.272236	1.1005	0.872143
PGAM1	phosphoglycerate mutase 1 (brain)	1.05628	0.480872	-0.480872	0.0491546	0.348373	up	2.26449	2.51436	2.79701	0.765579	1.51053	1.98147	2.67362	2.10803	0.476413	1.16928	0.186888
SERF2	small EDRK-rich factor 2	1.06085	0.47935	-0.47935	0.0405761	0.321218	up	6.61587	3.61886	2.39306	1.91395	1.02095	2.62066	4.09516	1.81938	1.76954	1.99465	0.498367
GMEB2	glucocorticoid modulatory element binding protein 2	1.06389	0.478342	-0.478342	0.0305662	0.284817	up	0.621625	1.58635	1.97826	1.47647	1.26404	0.894859	1.85411	0.442553	0.476413	0.481467	1.24592
UGGT1	UDP-glucose glycoprotein glucosyltransferase 1	1.06467	0.478082	-0.478082	0.0115971	0.199147	up	2.5753	1.93336	1.85063	1.74989	2.09053	2.36498	3.49862	1.22931	0.544473	1.71952	0.872143
MYO18A	myosin XVIIIA	1.08005	0.473013	-0.473013	0.0247885	0.260357	up	1.99586	1.48621	1.53156	1.22547	0.497351	2.06648	2.23654	0.885105	1.08895	0.619029	0.373775
MIR600HG	MIR600 host gene	1.08205	0.472358	-0.472358	0.0240974	0.256497	up	1.37646	2.15644	2.10589	1.74989	2.62531	4.66605	1.74125	2.06525	0.544473	1.03171	0.685255
DLGAP1	discs, large (Drosophila) homolog-associated protein 1	1.08284	0.472098	-0.472098	0.0302685	0.28297	up	0.666027	2.4291	2.5526	1.09368	1.31266	2.55674	1.62839	1.32766	0.340295	0.962934	0.622959
HNRNPAB	heterogeneous nuclear ribonucleoprotein A/B	1.08358	0.471856	-0.471856	0.037817	0.312885	up	1.55406	1.93336	1.14867	1.25774	0.680636	2.04539	1.82186	0.639243	0.0680591	0.825372	1.24592
CABIN1	calcineurin binding protein 1	1.08695	0.470756	-0.470756	0.0162789	0.225068	up	1.64287	1.95815	1.62728	1.09368	1.60436	1.15053	2.28942	1.426	0.476413	0.412686	0.685255
GNB1	guanine nucleotide binding protein (G protein), beta polypeptide 1	1.08703	0.470728	-0.470728	0.0449165	0.33716	up	2.93052	2.4291	2.61641	2.73421	0.340318	0.83094	3.51474	1.37683	0.816709	1.30684	0.622959
HIC2	hypermethylated in cancer 2	1.08793	0.470434	-0.470434	0.0253827	0.262319	up	1.24325	3.38909	2.22586	0.874947	2.32875	1.08661	2.35391	0.688415	1.36118	0.481467	1.12133
FAM120A	family with sequence similarity 120A	1.09718	0.467428	-0.467428	0.0348911	0.30278	up	2.82706	2.54659	1.71758	0.765579	0.875104	1.08661	3.77706	0.5645	1.08895	0.68781	1.30821
PCDH1	protocadherin 1	1.09793	0.467187	-0.467187	0.0212941	0.246311	up	1.33205	2.45388	1.53156	0.820263	1.65297	1.78972	2.32166	1.13097	0.340295	0.412686	1.24592
EMILIN1	elastin microfibril interfacer 1	1.10077	0.466268	-0.466268	0.0302581	0.28297	up	1.11004	2.30516	2.36115	0.492158	1.50712	1.91755	2.12819	1.03262	0.952827	0.206343	0.934439
SETD1A	SET domain containing 1A	1.1137	0.462109	-0.462109	0.0348727	0.30278	up	0.444018	3.02398	1.69109	0.820263	0.972338	1.78972	2.67636	0.885105	0.74865	0.825372	0.560663
ARID3B	AT rich interactive domain 3B (BRIGHT-like)	1.11911	0.460376	-0.460376	0.0341043	0.300049	up	0.666027	2.00772	0.670056	1.85926	1.50712	2.4289	0.999605	0.39338	1.157	0.343905	0.747551
POU6F1	POU class 6 homeobox 1	1.12019	0.460034	-0.460034	0.022176	0.248018	up	0.710429	1.41284	0.893408	1.20305	1.40989	1.78972	1.46716	0.442553	0.74865	0.962934	0.186888
ERP29	endoplasmic reticulum protein 29	1.12331	0.459038	-0.459038	0.0111104	0.19664	up	1.64287	1.75986	1.78682	1.47647	1.16681	2.04539	2.27329	0.885105	1.29312	0.756591	0.249184
PALM3	paralemmin 3	1.12592	0.458208	-0.458208	0.0258558	0.26624	up	1.99808	4.68469	2.87167	2.84358	5.63956	4.28254	4.17577	2.26194	0.272236	2.40733	1.93117
WBSCR16	Williams-Beuren syndrome chromosome region 16	1.12998	0.456921	-0.456921	0.0249003	0.26065	up	0.976839	1.73507	0.829593	1.80458	0.632019	1.53404	1.27369	0.245863	0.952827	0.412686	0.685255
BDKRB2	bradykinin receptor B2	1.13367	0.455755	-0.455755	0.0401255	0.318538	up	0.843634	0.743601	0.638149	1.91395	1.94468	1.85364	0.806133	0.491725	0.204177	1.1005	0.436071
NCOR2	nuclear receptor corepressor 2	1.13474	0.455418	-0.455418	0.0342614	0.300065	up	1.86488	4.43682	2.80785	1.69521	0.826487	1.59796	3.93393	1.22931	1.76954	1.23806	0.249184
PPP1R18	protein phosphatase 1, regulatory subunit 18	1.13477	0.455408	-0.455408	0.0156893	0.222588	up	3.37454	3.44535	4.49895	3.00763	2.72255	5.81658	5.70742	2.70449	0.544473	1.78831	2.30495
FCGBP	Fc fragment of IgG binding protein	1.13538	0.455215	-0.455215	0.0211996	0.246311	up	2.75291	4.63511	5.04138	2.02332	2.67393	3.70727	7.83561	1.0818	3.33489	1.37562	1.68199
CD2BP2	CD2 (cytoplasmic tail) binding protein 2	1.13553	0.455166	-0.455166	0.0158457	0.222932	up	0.666027	1.01625	1.11676	1.09368	0.875104	1.27837	1.33818	0.39338	0.340295	0.619029	0.560663
ZC3H4	zinc finger CCCH-type containing 4	1.13945	0.453932	-0.453932	0.0250085	0.260857	up	1.19885	2.52824	3.06311	1.42179	1.79882	1.08661	2.54738	0.295035	0.476413	1.16928	1.61969
PDDC1	Parkinson disease 7 domain containing 1	1.13988	0.453798	-0.453798	0.0226454	0.249371	up	0.710429	1.28891	1.49965	1.58584	3.54903	1.53404	1.80574	0.835933	0.272236	0.894153	1.05903
TMEM59	transmembrane protein 59	1.14061	0.453569	-0.453569	0.0101838	0.186569	up	2.08688	1.26412	1.18058	1.47647	1.60436	2.4289	2.12819	1.0818	0.544473	1.1005	0.373775
C17orf107	chromosome 17 open reading frame 107	1.14122	0.453377	-0.453377	0.0316596	0.28978	up	0.577223	1.90858	1.43583	1.20305	0.875104	1.27837	1.96696	1.22931	0.204177	0.343905	0.560663
EEPD1	endonuclease/exonuclease/phosphatase family domain containing 1	1.1415	0.453287	-0.453287	0.0270441	0.271398	up	0.666027	1.83422	0.701964	1.20305	1.36127	2.74849	1.83798	1.0818	0.680591	0.550248	0.31148
AKAP17A	A kinase (PRKA) anchor protein 17A	1.14186	0.453175	-0.453175	0.0278847	0.274594	up	0.932438	1.1154	2.48878	0.710895	0.972338	0.703103	1.28981	0.59007	0.544473	0.756591	0.249184
LITAF	lipopolysaccharide-induced TNF factor	1.14468	0.45229	-0.45229	0.0412427	0.322424	up	1.77607	1.14019	1.02104	1.74989	0.632019	0.255674	1.40267	0.835933	0.544473	0.206343	0.436071
CEP250	centrosomal protein 250kDa	1.14592	0.451901	-0.451901	0.0261534	0.267515	up	2.75291	3.61886	2.45687	4.70284	4.71584	10.6105	4.20801	1.13097	1.56536	3.85173	1.93117
PCSK6	proprotein convertase subtilisin/kexin type 6	1.15175	0.450078	-0.450078	0.034154	0.300049	up	3.99616	1.88379	2.23352	0.601526	0.826487	1.53404	2.25717	0.59007	0.340295	1.30684	1.18362
IL1R1	interleukin 1 receptor, type I	1.15189	0.450035	-0.450035	0.026448	0.268927	up	1.59846	1.4872	1.40393	1.91395	2.52808	1.40621	1.78962	0.98345	1.29312	0.825372	0
MYLK	myosin light chain kinase	1.15234	0.449894	-0.449894	0.0148112	0.220012	up	4.08496	2.6026	2.5845	3.28105	2.57669	5.75266	4.22414	1.77021	3.06266	0.894153	0.685255
AATBC		1.15611	0.448721	-0.448721	0.040111	0.318538	up	0.532821	1.859	0.925316	1.36711	1.40989	1.78972	1.22532	0.295035	0.0680591	0.894153	1.05903
RAC1	ras-related C3 botulinum toxin substrate 1 (rho family, small GTP binding protein Rac1)	1.15618	0.4487	-0.4487	0.0301132	0.28279	up	2.75291	2.15644	1.56346	1.039	0.340318	2.10931	2.30554	0.59007	0.74865	0.412686	1.37051
LRPAP1	low density lipoprotein receptor-related protein associated protein 1	1.15791	0.44816	-0.44816	0.0169793	0.23154	up	2.17569	3.09834	2.36115	1.80458	2.91701	2.10931	2.09595	1.426	0.0680591	1.51318	1.18362
FAM134C	family with sequence similarity 134, member C	1.15936	0.447711	-0.447711	0.0196729	0.244151	up	1.33205	1.28891	0.989131	0.601526	0.826487	1.0227	1.78962	0.442553	0.272236	0.481467	0.809847
TPPP	tubulin polymerization promoting protein	1.16901	0.444728	-0.444728	0.0198953	0.244269	up	1.02124	2.45388	1.85063	1.91395	1.99329	1.27837	2.12819	0.59007	1.56536	0.962934	0.124592
PDE4A	phosphodiesterase 4A, cAMP-specific	1.16977	0.444492	-0.444492	0.0104319	0.188837	up	0.976839	2.30516	1.723	1.64053	1.11819	2.04539	1.96696	0.344208	0.816709	1.23806	0.622959
LOXHD1	lipoxygenase homology domains 1	1.17108	0.44409	-0.44409	0.00824981	0.175391	up	0.976839	2.70175	1.81872	1.31242	2.67393	1.27837	1.78962	0.737588	0.952827	0.68781	0.809847
ZNF142	zinc finger protein 142	1.17445	0.443054	-0.443054	0.00911806	0.176282	up	1.42086	1.73507	1.18058	1.25774	1.21542	2.17323	1.62839	0.295035	0.74865	1.1005	0.560663
GNS	glucosamine (N-acetyl)-6-sulfatase	1.178	0.441964	-0.441964	0.0121406	0.205378	up	3.24133	2.52824	2.20161	1.42179	2.38223	1.15053	4.38536	1.03262	1.76954	1.03171	0.560663
GOLGA6L2		1.18519	0.439765	-0.439765	0.0241866	0.256965	up	6.74907	20.2012	18.1872	9.78847	20.4677	17.7693	20.9756	4.72056	4.1516	7.90981	11.7116
ZNF696	zinc finger protein 696	1.19496	0.4368	-0.4368	0.0265514	0.269497	up	1.11004	1.83422	2.29734	1.09368	1.65297	0.383511	1.30594	1.13097	0.476413	0.206343	0.560663
PIGR	polymeric immunoglobulin receptor	1.19545	0.436649	-0.436649	0.0382875	0.315403	up	3.77415	3.37099	2.96739	0.492158	1.21542	2.23715	6.06212	2.31111	1.29312	0.756591	0.622959
BANP	BTG3 associated nuclear protein	1.1978	0.43594	-0.43594	0.022162	0.248018	up	1.55406	1.36327	1.24439	0.929632	0.388935	1.34229	1.82186	0.19669	0.476413	0.68781	0.809847
DCDC2	doublecortin domain containing 2	1.1978	0.43594	-0.43594	0.0106345	0.191286	up	1.11004	3.69322	1.18058	1.80458	2.33361	1.66188	2.14431	0.442553	1.08895	0.962934	0.996735
CHRM1	cholinergic receptor, muscarinic 1	1.20263	0.434483	-0.434483	0.0347534	0.302509	up	0.577223	1.21455	0.989131	0.546842	1.16681	1.08661	1.51553	0.98345	0.272236	0.137562	0.31148
PSMG3-AS1	PSMG3 antisense RNA 1 (head to head)	1.2082	0.432809	-0.432809	0.0308072	0.286124	up	0.75483	2.03251	1.18058	1.09368	1.40989	3.38768	1.12859	0.639243	0.0680591	0.962934	0.996735
ARC	activity-regulated cytoskeleton-associated protein	1.21206	0.431652	-0.431652	0.0316328	0.28978	up	0.444018	1.18976	2.04208	0.765579	1.11819	0.894859	1.58002	0.78676	0.136118	0.275124	0.747551
PSAPL1	prosaposin-like 1 (gene/pseudogene)	1.21208	0.431647	-0.431647	0.0142018	0.219954	up	0.710429	1.6855	0.925316	0.656211	1.31266	1.66188	1.01573	0.540898	0.612532	0.481467	0.31148
RNPS1	RNA binding protein S1, serine-rich domain	1.21571	0.430562	-0.430562	0.0459206	0.339469	up	1.11004	1.04104	1.14867	1.80458	0.145851	1.27837	1.77349	0.147518	0.408354	0.481467	0.996735
CRP	C-reactive protein, pentraxin-related	1.22074	0.429064	-0.429064	0.0357161	0.304216	up	3.55214	4.83341	4.14797	0.656211	1.31266	1.53404	6.06212	2.65532	1.02089	0.894153	0.809847
FKRP	fukutin related protein	1.22295	0.428405	-0.428405	0.0398124	0.318276	up	0.310813	1.33848	1.88254	0.492158	1.79882	1.21445	1.41879	0.737588	0.612532	0.068781	0.622959
EGR3	early growth response 3	1.22477	0.427866	-0.427866	0.0213637	0.246311	up	0.532821	2.70175	2.5845	0.601526	1.79882	1.08661	2.04758	0.491725	0.612532	0.756591	0.934439
DAXX	death-domain associated protein	1.2263	0.427411	-0.427411	0.0211685	0.246311	up	0.932438	1.01625	0.733871	1.09368	0.826487	2.04539	2.57963	0.688415	0.884768	0.412686	0.249184
GBF1	golgi brefeldin A resistant guanine nucleotide exchange factor 1	1.23426	0.42506	-0.42506	0.0203046	0.244269	up	0.976839	2.55303	1.05295	0.710895	0.729253	0.958777	2.37003	0.737588	0.612532	0.619029	0.31148
PPP4R3B		1.23684	0.424302	-0.424302	0.0431128	0.328931	up	1.28765	1.4872	1.24439	0.820263	0.291701	1.27837	1.77349	0.885105	0	0.68781	0.373775
PIP5K1C	phosphatidylinositol-4-phosphate 5-kinase, type I, gamma	1.23918	0.423614	-0.423614	0.0231388	0.250516	up	1.64287	3.51971	2.45687	1.53116	1.89606	2.62066	2.5635	0.688415	0.0680591	0.825372	2.30495
NOL9	nucleolar protein 9	1.24113	0.423041	-0.423041	0.023059	0.250516	up	1.99808	1.16497	1.40393	0.929632	3.40318	1.91755	1.75737	0.245863	0.272236	1.65074	0.872143
LINC00957	long intergenic non-protein coding RNA 957	1.2438	0.422259	-0.422259	0.0187652	0.240229	up	0.75483	6.41976	2.90358	2.57016	4.52137	2.04539	5.54619	1.03262	1.76954	1.23806	1.93117
ZFR2	zinc finger RNA binding protein 2	1.24409	0.422175	-0.422175	0.0490638	0.348373	up	0.222009	1.26412	1.11676	1.14837	1.21542	2.55674	0.757765	0.59007	0.0680591	0.343905	0.934439
VWA1	von Willebrand factor A domain containing 1	1.24464	0.422014	-0.422014	0.014319	0.220012	up	0.710429	2.18123	2.20161	1.09368	2.23638	1.91755	2.38615	1.22931	0.204177	1.1005	0.498367
PLIN4	perilipin 4	1.24477	0.421975	-0.421975	0.00911191	0.176282	up	0.888036	2.15644	1.81872	0.710895	1.60436	1.15053	2.04758	0.835933	0.74865	0.412686	0.498367
SCAF4	SR-related CTD-associated factor 4	1.2487	0.420827	-0.420827	0.00212495	0.11032	up	1.19885	2.10687	2.23352	1.74989	2.13914	2.74849	1.93472	0.835933	0.952827	0.894153	0.685255
ATF5	activating transcription factor 5	1.24945	0.420608	-0.420608	0.0206204	0.244269	up	2.35329	3.22227	2.61641	1.25774	1.31266	1.15053	4.72394	0.737588	2.24595	0.550248	0.498367
CNP	2',3'-cyclic nucleotide 3' phosphodiesterase	1.25395	0.419298	-0.419298	0.0252355	0.26175	up	1.42086	1.75986	1.11676	1.53116	0.923721	2.17323	1.75737	0.540898	0.0680591	0.275124	1.61969
PLEKHA4	pleckstrin homology domain containing, family A (phosphoinositide binding specific) member 4	1.2558	0.418762	-0.418762	0.0161633	0.224822	up	1.55406	1.73507	1.46774	2.46079	2.33361	2.17323	1.80574	1.0818	0.74865	1.37562	0
TPRX1	tetra-peptide repeat homeobox 1	1.26046	0.417411	-0.417411	0.0113928	0.198457	up	1.06564	2.18123	2.01017	1.91395	0.77787	1.40621	1.37043	0.19669	1.08895	0.550248	0.747551
SEC14L2	SEC14-like lipid binding 2	1.2677	0.415322	-0.415322	0.00945083	0.180769	up	0.976839	2.75132	1.56346	0.874947	1.40989	1.0227	1.96696	0.59007	0.408354	1.03171	0.498367
KIAA0125	KIAA0125	1.26873	0.415025	-0.415025	0.0205056	0.244269	up	1.50966	2.57782	2.71213	1.96863	2.47946	1.40621	2.48289	0.442553	0.136118	2.40733	0.622959
UQCC3		1.26988	0.414695	-0.414695	0.0172116	0.231567	up	0.577223	1.98294	1.05295	0.874947	1.21542	1.21445	2.2088	0.737588	0.612532	0.68781	0.124592
S1PR3	sphingosine-1-phosphate receptor 3	1.27199	0.414089	-0.414089	0.0271207	0.271398	up	1.33205	0.817961	1.01817	0.984316	2.09053	1.08661	1.28288	0.934278	0	0.799923	0.249184
AHDC1	AT hook, DNA binding motif, containing 1	1.2726	0.413914	-0.413914	0.0191084	0.240825	up	1.02124	2.70175	1.94635	0.437474	0.826487	1.66188	2.88596	0.59007	1.02089	0.756591	0.373775
WDR60	WD repeat domain 60	1.28057	0.411632	-0.411632	0.0487913	0.347531	up	0.843634	1.06583	1.02104	2.24205	1.45851	0.83094	1.25757	0.78676	0	1.16928	0.0622959
INSR	insulin receptor	1.28513	0.410333	-0.410333	0.00821379	0.175391	up	3.06372	2.30516	2.5526	1.09368	1.31266	1.21445	3.38576	0.442553	0.952827	0.68781	1.43281
PDLIM5	PDZ and LIM domain 5	1.28539	0.41026	-0.41026	0.0163535	0.225068	up	3.01932	0.718814	1.02104	1.58584	3.84073	1.98147	1.25757	0.344208	0.884768	0.962934	0.934439
PHRF1	PHD and ring finger domains 1	1.28923	0.40917	-0.40917	0.0307596	0.286124	up	1.73167	2.75132	2.5526	0.710895	2.52808	1.98147	2.96657	0.344208	0.136118	2.47611	0.622959
VKORC1L1	vitamin K epoxide reductase complex, subunit 1-like 1	1.28933	0.409141	-0.409141	0.0428775	0.327575	up	1.02124	0.718814	0.733871	0.546842	1.50712	2.04539	0.967359	0.442553	0.136118	1.1005	0.0622959
PTPRF	protein tyrosine phosphatase, receptor type, F	1.28977	0.409016	-0.409016	0.0334752	0.298037	up	3.15253	4.23853	4.46704	0.710895	0.77787	0.83094	5.8364	0.934278	1.29312	1.71952	0.747551
SBF1P1	SET binding factor 1 pseudogene 1	1.2932	0.408044	-0.408044	0.0353755	0.303281	up	0.843634	1.859	1.97826	1.36711	1.60436	1.78972	1.5639	0.19669	0.136118	0.206343	1.99347
LOC100507373		1.2973	0.406887	-0.406887	0.0263871	0.268789	up	1.06564	1.51199	1.62728	1.47647	2.91701	0.83094	1.30594	0.835933	0.408354	1.23806	0
IL2RB	interleukin 2 receptor, beta	1.30109	0.405821	-0.405821	0.0170681	0.23154	up	0.888036	1.26412	0.606241	1.14837	0.923721	1.98147	0.983482	0.19669	0.952827	0.343905	0.31148
MYO18B	myosin XVIIIB	1.30375	0.405073	-0.405073	0.0032209	0.129417	up	1.06564	2.62739	1.30821	1.74989	1.89606	2.81241	1.709	0.934278	0.884768	0.68781	0.498367
SDK2	sidekick cell adhesion molecule 2	1.30407	0.404981	-0.404981	0.00356463	0.136247	up	0.888036	2.75132	1.69109	1.64053	2.18776	1.91755	1.33818	0.540898	0.816709	0.894153	0.622959
SCNN1A	sodium channel, non voltage gated 1 alpha subunit	1.3049	0.40475	-0.40475	0.0159539	0.223355	up	0.399616	1.06583	1.14867	0.984316	1.45851	1.85364	1.32206	0.19669	0.340295	0.481467	0.872143
PITPNM3	PITPNM family member 3	1.3065	0.404301	-0.404301	0.00477676	0.14717	up	1.86488	1.61114	2.07398	3.06232	3.84073	4.1547	1.82186	0.639243	0.680591	1.65074	1.24592
CALR	calreticulin	1.30805	0.403867	-0.403867	0.0333297	0.297404	up	8.61395	7.33686	6.15814	1.039	1.65297	3.77119	13.4141	2.55697	3.60713	1.99465	1.4951
LOC101927911		1.31081	0.403096	-0.403096	0.0300164	0.282472	up	1.15445	1.33848	0.989131	0.710895	1.89606	2.49282	0.967359	0.147518	0.0680591	1.03171	0.934439
TUBB2B	tubulin, beta 2B class IIb	1.31086	0.403081	-0.403081	0.0278767	0.274594	up	0.722861	1.1092	1.11389	0.749174	1.08367	1.62545	1.07957	0.306345	0	1.07023	0.340136
CLSTN1	calsyntenin 1	1.31811	0.401059	-0.401059	0.0181749	0.235858	up	1.15445	1.36327	1.05295	0.820263	1.11819	0.575266	2.64412	0.344208	0.340295	1.1005	0.249184
CDC42EP1	CDC42 effector protein (Rho GTPase binding) 1	1.32117	0.400211	-0.400211	0.0205478	0.244269	up	0.799232	2.32995	1.62728	0.820263	0.583403	1.27837	1.61227	0.442553	0.0680591	0.550248	0.996735
GOLGA6L6	golgin A6 family-like 6	1.32336	0.399603	-0.399603	0.0208109	0.244905	up	22.9184	30.328	39.4915	25.2291	60.7303	38.8599	72.1129	10.132	7.4443	21.9219	26.1381
UBTF	downstream binding transcription factor, RNA polymerase I	1.32543	0.399029	-0.399029	0.00598992	0.159969	up	1.59846	1.36327	1.2763	2.24205	1.55574	1.27837	1.77349	0.19669	0.74865	1.23806	0.373775
KMT2B	lysine (K)-specific methyltransferase 2B	1.32639	0.398764	-0.398764	0.00467658	0.14717	up	0.888036	3.94109	2.61641	2.46079	2.04191	2.62066	3.48249	1.67187	0.952827	0.756591	0.685255
MCM3	minichromosome maintenance complex component 3	1.32884	0.398088	-0.398088	0.0366334	0.307569	up	1.77607	0.991468	1.34011	0.546842	0.291701	0.383511	1.98309	0.39338	0.340295	0.756591	0.186888
G6PD	glucose-6-phosphate dehydrogenase	1.33108	0.397471	-0.397471	0.0351143	0.303281	up	1.33205	1.53678	0.861501	0.328105	0.388935	1.21445	1.709	0.639243	0.272236	0.68781	0.0622959
CBWD5	COBW domain containing 5	1.33247	0.397088	-0.397088	0.0202472	0.244269	up	0.266855	1.54322	1.5223	0.556685	1.70159	2.62066	1.88925	0.435668	0.74865	0.343905	0.747551
FBXO44	F-box protein 44	1.33328	0.396864	-0.396864	0.0335056	0.298037	up	0.532821	0.892321	1.08485	0.328105	1.65297	1.21445	1.45104	0.540898	0	0.619029	0.436071
NACAD	NAC alpha domain containing	1.33503	0.396383	-0.396383	0.00900191	0.176282	up	1.02124	2.20602	1.78682	0.929632	1.45851	2.04539	1.90247	0.885105	1.08895	0.068781	0.498367
CPT1A	carnitine palmitoyltransferase 1A (liver)	1.33836	0.39547	-0.39547	0.0228337	0.24959	up	1.06564	1.41284	1.53156	0.546842	0.923721	0.639185	1.30594	0.78676	0	0.481467	0.373775
TOR2A	torsin family 2, member A	1.33984	0.395064	-0.395064	0.0179377	0.235266	up	0.577223	1.61114	0.542426	0.929632	1.65297	2.23715	1.37043	0.344208	0.136118	0.825372	0.685255
MYT1	myelin transcription factor 1	1.34596	0.393392	-0.393392	0.0066273	0.167329	up	1.42086	3.61886	1.37202	1.74989	2.18776	2.4289	1.95084	1.72104	0.340295	0.412686	0.747551
TMEM179	transmembrane protein 179	1.34984	0.392335	-0.392335	0.0130372	0.214171	up	2.66411	4.48639	3.03121	1.64053	5.44509	2.55674	4.30475	0.491725	0.340295	2.13221	2.42954
CACNA1G	calcium channel, voltage-dependent, T type, alpha 1G subunit	1.35386	0.391245	-0.391245	0.0149952	0.220012	up	0.621625	1.23933	1.97826	1.96863	1.60436	1.47013	1.30594	0.098345	0.272236	1.16928	0.747551
APBB1IP	amyloid beta (A4) precursor protein-binding, family B, member 1 interacting protein	1.35503	0.390928	-0.390928	0.0285179	0.276614	up	1.19885	0.817961	0.989131	1.47647	0.77787	1.08661	0.918992	1.13097	0.136118	0.206343	0.0622959
RAI1	retinoic acid induced 1	1.3551	0.390907	-0.390907	0.0124732	0.208708	up	0.932438	4.31289	3.54173	1.58584	1.45851	1.66188	3.51474	0.934278	0.272236	0.825372	1.74429
ANKRD35	ankyrin repeat domain 35	1.35574	0.390735	-0.390735	0.0177716	0.234371	up	0.799232	2.20602	1.62728	2.35142	2.57669	1.98147	2.03145	1.47518	0	0.412686	1.05903
U2AF2	U2 small nuclear RNA auxiliary factor 2	1.35681	0.390444	-0.390444	0.0326285	0.294272	up	0.932438	1.01625	1.40393	0.328105	0.632019	1.53404	1.61227	0.540898	0	0.275124	0.809847
RHOBTB3	Rho-related BTB domain containing 3	1.35984	0.389624	-0.389624	0.0116586	0.199601	up	1.90928	1.51199	1.18058	1.09368	0.875104	0.511348	2.28942	0.98345	0.544473	0.275124	0.249184
AMMECR1L	AMMECR1-like	1.36102	0.389308	-0.389308	0.0215949	0.247063	up	1.55406	0.941895	1.08485	1.20305	2.18776	3.13201	0.580416	0.098345	0.476413	1.1005	0.685255
SURF4	surfeit 4	1.36118	0.389263	-0.389263	0.0238735	0.254591	up	1.77607	2.13166	2.16971	0.328105	0.826487	1.53404	3.28902	0.39338	1.22506	0.137562	0.934439
RXRA	retinoid X receptor, alpha	1.36313	0.388738	-0.388738	0.00533033	0.1548	up	1.24325	2.90004	2.04208	1.36711	0.923721	1.08661	2.9182	0.59007	0.612532	1.1005	0.498367
NUCB1	nucleobindin 1	1.36507	0.388215	-0.388215	0.0225337	0.249185	up	2.5309	2.28038	1.40393	0.492158	0.875104	0.319592	3.06331	0.540898	0.544473	0.412686	0.934439
FRMPD1	FERM and PDZ domain containing 1	1.36726	0.387626	-0.387626	0.0449625	0.33716	up	1.11004	0.991468	0.989131	1.14837	0.291701	0.894859	0.661029	0.19669	0	0.962934	0.186888
KANK2	KN motif and ankyrin repeat domains 2	1.37032	0.386805	-0.386805	0.00286625	0.125321	up	1.28765	2.18123	2.23352	1.25774	1.55574	1.08661	2.40228	0.491725	0.340295	1.03171	0.809847
XPO7	exportin 7	1.37488	0.385586	-0.385586	0.0281862	0.274936	up	2.08688	0.718814	1.14867	2.24205	0.486169	0.383511	2.09595	0.78676	0.0680591	0.68781	0.436071
LZTS1	leucine zipper, putative tumor sdownpressor 1	1.37506	0.385538	-0.385538	0.0144118	0.220012	up	1.42086	3.61886	1.69109	1.42179	2.91701	2.36498	1.77349	0.688415	0	1.58196	1.05903
GOLGA6L17P	golgin A6 family-like 17, pseudogene	1.38327	0.38335	-0.38335	0.0293625	0.279091	up	4.21906	9.35871	11.9225	4.9008	10.9772	7.45801	10.6384	3.95199	0.110936	4.78303	4.09658
UBE2J2	ubiquitin-conjugating enzyme E2, J2	1.38421	0.383099	-0.383099	0.045595	0.339469	up	1.06564	1.18976	1.24439	0.164053	0.583403	1.21445	0.806133	0	0.612532	0.275124	0.498367
PI4KA	phosphatidylinositol 4-kinase, catalytic, alpha	1.38429	0.383079	-0.383079	0.0486123	0.347531	up	1.33205	1.14019	1.30916	0.492158	0.291701	0.319592	1.40509	0.737588	0.272236	0.343905	0
SPTBN2	spectrin, beta, non-erythrocytic 2	1.38662	0.38246	-0.38246	0.00947732	0.180769	up	0.799232	1.90858	2.23352	0.382789	1.11819	0.958777	1.61227	0.39338	0.544473	0.619029	0.436071
REPIN1	replication initiator 1	1.38753	0.382218	-0.382218	0.00382636	0.139417	up	1.82047	2.28038	2.29734	1.47647	1.11819	2.68458	2.80534	1.27849	0.204177	0.550248	1.05903
AKR1C2	aldo-keto reductase family 1, member C2	1.38849	0.381965	-0.381965	0.0195347	0.243498	up	2.33864	1.7378	1.67482	1.68646	0.826487	1.10259	4.54723	0.934278	0.340295	1.63424	0.124592
GPR101	G protein-codownled receptor 101	1.39051	0.381429	-0.381429	0.0412957	0.322424	up	0.399616	1.61114	0.989131	0.109368	1.84744	1.40621	1.62839	0.245863	0.136118	0.412686	0.934439
COLGALT1	collagen beta(1-O)galactosyltransferase 1	1.39138	0.3812	-0.3812	0.00479003	0.14717	up	1.06564	1.38806	1.30821	0.601526	0.875104	1.85364	1.58002	0.245863	0.612532	0.481467	0.560663
TGFB3	transforming growth factor, beta 3	1.39272	0.380846	-0.380846	0.00756126	0.174133	up	1.02124	1.26412	0.925316	1.53116	1.99329	1.66188	0.48368	0.442553	0.272236	0.481467	0.685255
MYH3	myosin, heavy chain 3, skeletal muscle, embryonic	1.39667	0.379804	-0.379804	0.0033354	0.130748	up	1.02124	0.768388	1.46774	1.36711	1.26404	1.7258	0.967359	0.442553	0.340295	0.343905	0.685255
PXMP4	peroxisomal membrane protein 4, 24kDa	1.39773	0.379527	-0.379527	0.0436639	0.330914	up	1.11004	0.867534	0.542426	1.36711	1.75021	1.47013	0.532048	0.098345	1.29312	0.206343	0.0622959
GPAT4		1.39928	0.379119	-0.379119	0.0298177	0.282003	up	1.77607	1.18976	1.46774	0.492158	1.26404	0.255674	2.12819	0.59007	0	0.756591	0.498367
POM121L10P	POM121 transmembrane nucleoporin-like 10, pseudogene	1.39999	0.378932	-0.378932	0.00855644	0.175391	up	1.36447	3.00464	1.80054	1.42835	4.21168	5.32313	2.12239	1.88675	0.479136	1.24218	0.485285
SLC4A2	solute carrier family 4 (anion exchanger), member 2	1.40103	0.378658	-0.378658	0.0279002	0.274594	up	1.06564	1.88379	0.925316	0.492158	0.583403	0.894859	2.67636	0.491725	0.272236	1.03171	0.0622959
NFIC	nuclear factor I/C (CCAAT-binding transcription factor)	1.40145	0.378549	-0.378549	0.00999393	0.185639	up	2.88612	3.49492	2.64832	0.820263	1.21542	0.958777	4.2725	1.57352	0.476413	0.756591	0.685255
EVPL	envoplakin	1.40166	0.378494	-0.378494	0.00477631	0.14717	up	1.37646	5.27957	5.55189	2.35142	4.27829	2.62066	4.75618	0.688415	1.42924	1.37562	2.18036
LINC00696	long intergenic non-protein coding RNA 696	1.40479	0.377673	-0.377673	0.00724269	0.171531	up	0.799232	0.917108	1.14867	1.09368	0.875104	2.36498	1.32206	0.344208	0.272236	0.894153	0.31148
COPA	coatomer protein complex, subunit alpha	1.40668	0.377179	-0.377179	0.0284808	0.276614	up	2.84171	1.58635	1.62728	1.09368	0.194468	0.255674	2.16044	0.39338	0.408354	0.550248	0.747551
SGSM2	small G protein signaling modulator 2	1.40898	0.376578	-0.376578	0.0363621	0.306417	up	0.266411	1.1154	1.08485	1.36711	1.31266	0.383511	0.72552	0.147518	0.884768	0.137562	0.186888
IFI30	interferon, gamma-inducible protein 30	1.41126	0.375984	-0.375984	0.0137806	0.216379	up	2.26449	2.10687	1.723	0.656211	0.583403	0.703103	3.09555	0.59007	1.02089	0.550248	0.249184
SIPA1L3	signal-induced proliferation-associated 1 like 3	1.41276	0.375591	-0.375591	0.00841593	0.175391	up	2.08688	3.42056	3.50982	1.47647	2.04191	2.81241	3.19229	0.78676	1.157	1.99465	0.0622959
CSPG4	chondroitin sulfate proteoglycan 4	1.41325	0.375464	-0.375464	0.00491987	0.148614	up	0.888036	2.00772	2.04208	1.31242	1.60436	1.85364	2.11207	0.59007	1.42924	0.275124	0.249184
TNXB	tenascin XB	1.41667	0.374576	-0.374576	0.0201689	0.244269	up	0.789908	3.07355	3.60554	2.24205	3.27969	1.21445	2.82147	0.794628	0	1.01039	1.80658
TRIM66	tripartite motif containing 66	1.41891	0.373995	-0.373995	0.0184424	0.237702	up	1.19885	1.04104	0.765779	0.765579	1.31266	3.25984	0.79001	0.540898	0.204177	0.137562	0.996735
FAM161B	family with sequence similarity 161, member B	1.41935	0.37388	-0.37388	0.0238287	0.254591	up	0.444018	0.842748	1.2763	1.47647	1.26404	1.21445	0.886746	1.03262	0.272236	0.137562	0.0622959
PRDX6	peroxiredoxin 6	1.42189	0.373224	-0.373224	0.0357927	0.304216	up	3.41894	0.991468	0.701964	1.42179	0.145851	0.447429	2.35391	0.295035	0.408354	0.68781	0.622959
CEP170B	centrosomal protein 170B	1.42744	0.37179	-0.37179	0.0103542	0.188029	up	0.710429	3.12312	3.79699	1.42179	1.50712	1.66188	3.93393	0.737588	0.204177	1.23806	1.24592
GPI	glucose-6-phosphate isomerase	1.43266	0.370448	-0.370448	0.0131964	0.21431	up	3.77415	4.21374	3.09502	1.64053	0.680636	1.27837	6.52968	1.57352	0.952827	1.51318	0.436071
YIF1B	Yip1 interacting factor homolog B (S. cerevisiae)	1.43585	0.369629	-0.369629	0.0490467	0.348373	up	0.532821	1.04104	1.43583	0.109368	0.875104	1.47013	2.28942	0	0.612532	0.481467	0.560663
EXOC7	exocyst complex component 7	1.43723	0.369276	-0.369276	0.00129065	0.101889	up	1.42086	2.15644	1.69109	2.29674	1.26404	1.7258	2.27329	0.39338	0.408354	1.16928	0.747551
DBET		1.43808	0.369058	-0.369058	0.00885252	0.176282	up	2.23696	3.69917	7.88529	1.54483	2.71136	3.25984	6.97756	1.00459	0.612532	1.85709	2.47439
TOM1L2	target of myb1 like 2 membrane trafficking protein	1.43811	0.36905	-0.36905	0.0132545	0.214317	up	0.888036	1.3137	0.989131	0.929632	1.21542	0.575266	1.04797	0.147518	0.952827	0.206343	0.186888
GLUD1P3	glutamate dehydrogenase 1 pseudogene 3	1.4469	0.36681	-0.36681	0.0358451	0.304216	up	0.266411	0.991468	1.46774	0.328105	1.65297	0.83094	1.0641	0.688415	0	0.343905	0.31148
DIRAS1	DIRAS family, GTP-binding RAS-like 1	1.44725	0.366721	-0.366721	0.0179874	0.235266	up	1.06564	1.75986	1.46774	0.656211	1.84744	1.47013	1.43492	0.147518	0	0.756591	1.12133
ABHD2	abhydrolase domain containing 2	1.45111	0.36574	-0.36574	0.0212003	0.246311	up	6.08305	5.20521	4.3075	1.20305	1.75021	1.08661	9.56074	2.85201	0.612532	1.65074	0.934439
FBLN2	fibulin 2	1.45113	0.365736	-0.365736	0.00244304	0.115719	up	1.11004	2.37952	2.48878	2.29674	1.31266	1.21445	1.98309	1.22931	0.544473	0.275124	0.560663
CHRNA4	cholinergic receptor, nicotinic, alpha 4 (neuronal)	1.45195	0.365528	-0.365528	0.00689517	0.168652	up	0.577223	2.03251	2.01017	0.601526	1.26404	1.34229	1.37043	0.540898	0.272236	0.275124	0.809847
BCAR1	breast cancer anti-estrogen resistance 1	1.45244	0.365402	-0.365402	0.0100805	0.18603	up	0.888036	2.00772	1.78682	0.765579	1.21542	0.767022	1.5639	0.344208	0.204177	1.16928	0.186888
GPATCH4	G patch domain containing 4	1.45454	0.364871	-0.364871	0.00829987	0.175391	up	1.73167	1.90858	1.65919	2.73421	3.59765	5.1774	2.64412	1.32766	0.0680591	0.825372	1.74429
EIF1	eukaryotic translation initiation factor 1	1.45466	0.364842	-0.364842	0.0312842	0.288167	up	5.41702	2.70175	2.5845	0.820263	0.437552	0.958777	4.11128	2.01607	0.544473	0.756591	0.186888
BASP1	brain abundant, membrane attached signal protein 1	1.45713	0.364216	-0.364216	0.00305087	0.129417	up	2.17569	1.859	1.34011	1.42179	1.99329	1.47013	1.59614	0.442553	0.136118	0.481467	1.37051
APOE	apolipoprotein E	1.46158	0.363096	-0.363096	0.0451269	0.337863	up	9.05797	10.9309	9.4446	0.437474	1.36127	3.64335	19.7503	1.62269	3.53907	2.5449	3.55087
CS	citrate synthase	1.46663	0.361826	-0.361826	0.0223939	0.248164	up	0.48842	1.1154	1.21248	0.328105	0.340318	1.53404	1.78962	0.59007	0.204177	0.206343	0.373775
CAMSAP3	calmodulin regulated spectrin-associated protein family, member 3	1.4667	0.36181	-0.36181	0.00702711	0.16921	up	0.621625	1.73507	1.81872	0.382789	1.36127	1.85364	2.43452	0.639243	0.680591	0.343905	0.436071
GNA11	guanine nucleotide binding protein (G protein), alpha 11 (Gq class)	1.47554	0.3596	-0.3596	0.00171622	0.106032	up	1.42086	2.2308	2.26543	1.039	1.55574	2.36498	2.32166	0.540898	1.02089	0.206343	0.934439
BRD3	bromodomain containing 3	1.47859	0.35884	-0.35884	0.0117934	0.201303	up	1.19885	1.26412	1.24439	0.656211	0.77787	0.639185	1.45104	0.491725	0	0.275124	0.685255
CCDC166	coiled-coil domain containing 166	1.48059	0.358343	-0.358343	0.0172541	0.231567	up	0.177607	0.817961	1.18058	0.546842	1.21542	1.40621	1.43492	0.442553	0.136118	0.343905	0.436071
PRICKLE3	prickle homolog 3	1.48453	0.357366	-0.357366	0.0372031	0.31006	up	0.222009	1.18976	0.319074	0.218737	1.11819	1.78972	1.01573	0.491725	0.204177	0.343905	0.124592
CHGA	chromogranin A	1.48546	0.357135	-0.357135	0.00357157	0.136247	up	1.02124	1.14019	1.75491	0.820263	1.40989	2.49282	1.24144	0.540898	0.476413	0.137562	0.809847
EPHX1	epoxide hydrolase 1, microsomal (xenobiotic)	1.48713	0.356723	-0.356723	0.0285723	0.27667	up	5.59463	6.96506	7.08345	1.31242	0.923721	1.15053	12.8659	1.81938	2.45013	0.825372	2.18036
SCN4A	sodium channel, voltage gated, type IV alpha subunit	1.49054	0.355878	-0.355878	0.00152853	0.102844	up	1.06564	1.859	0.989131	2.078	1.70159	2.30107	1.87023	0.39338	0.544473	1.1005	0.373775
MAST3	microtubule associated serine/threonine kinase 3	1.49212	0.35549	-0.35549	0.00753969	0.174133	up	0.48842	1.46242	0.925316	0.710895	1.84744	1.08661	1.61227	0.344208	0.204177	0.275124	0.809847
ABCD1	ATP-binding cassette, sub-family D (ALD), member 1	1.49431	0.354951	-0.354951	0.00938008	0.180728	up	0.666027	2.15644	1.11676	0.546842	1.16681	2.10931	2.61187	0.39338	0.136118	0.756591	0.809847
ECHS1	enoyl CoA hydratase, short chain, 1, mitochondrial	1.49539	0.354686	-0.354686	0.0372496	0.31006	up	1.24325	2.08208	1.18058	0.328105	0.291701	0.83094	2.46677	0.295035	0.952827	0.481467	0
TMEM259	transmembrane protein 259	1.49556	0.354642	-0.354642	0.00396725	0.140061	up	0.976839	2.10687	2.1378	1.09368	1.26404	1.21445	3.16004	0.835933	0.136118	0.550248	0.872143
TRAF3	TNF receptor-associated factor 3	1.50164	0.353151	-0.353151	0.00249146	0.117037	up	1.24325	3.12312	1.56346	1.53116	1.70159	3.83511	2.74085	0.491725	0.544473	1.58196	0.560663
TMBIM6	transmembrane BAX inhibitor motif containing 6	1.50604	0.352076	-0.352076	0.047184	0.343378	up	7.01548	5.4035	4.69039	1.47647	0.632019	0.511348	10.2701	0.934278	3.13072	1.71952	0.249184
SDC1	syndecan 1	1.50604	0.352075	-0.352075	0.0290996	0.277335	up	4.39578	5.99838	5.1371	0.820263	1.16681	0.767022	9.49625	0.491725	2.6543	1.58196	0.872143
ABCC2	ATP-binding cassette, sub-family C (CFTR/MRP), member 2	1.50728	0.351774	-0.351774	0.00388255	0.139805	up	1.19885	1.98294	0.925316	0.437474	1.11819	1.53404	2.11207	0.295035	0.544473	0.550248	0.498367
FAM171A1	family with sequence similarity 171, member A1	1.51212	0.350596	-0.350596	0.00309402	0.129417	up	1.46526	2.90004	1.21248	0.656211	1.84744	2.23715	1.9186	0.442553	1.08895	0.68781	0.249184
SERINC2	serine incorporator 2	1.5123	0.350551	-0.350551	0.022887	0.249693	up	1.28765	2.03251	1.24439	0.382789	1.06957	0.0639185	1.85411	0.59007	0.408354	0.206343	0.373775
YARS	tyrosyl-tRNA synthetase	1.51275	0.350442	-0.350442	0.0044622	0.14717	up	1.33205	1.1154	1.02104	0.437474	0.680636	1.34229	1.54778	0.245863	0.408354	0.412686	0.436071
CSF1	colony stimulating factor 1 (macrophage)	1.51331	0.350306	-0.350306	0.00135497	0.102012	up	1.28765	2.30516	1.40393	1.42179	1.06957	3.25984	2.37003	0.442553	0.680591	0.550248	0.934439
FNDC3B	fibronectin type III domain containing 3B	1.51827	0.349104	-0.349104	0.0156599	0.222588	up	2.66411	2.75132	1.37202	1.36711	0.534786	1.21445	3.01494	0.98345	0.408354	1.16928	0
FBXL18	F-box and leucine-rich repeat protein 18	1.52497	0.347486	-0.347486	0.00139555	0.102012	up	1.28765	2.47867	2.5526	1.25774	2.57669	3.89903	2.69248	0.39338	1.36118	0.962934	0.622959
ACHE	acetylcholinesterase (Yt blood grodown)	1.53475	0.345139	-0.345139	0.0157033	0.222588	up	0.266411	1.66071	1.08485	1.039	0.583403	0.894859	1.19308	0.688415	0.0680591	0.275124	0.249184
MGAT1	mannosyl (alpha-1,3-)-glycoprotein beta-1,2-N-acetylglucosaminyltransferase	1.53857	0.344227	-0.344227	0.017042	0.23154	up	1.28765	2.52824	2.23352	0.492158	0.340318	0.383511	2.17656	0.78676	0.272236	0.343905	0.436071
LZTS3	leucine zipper, putative tumor sdownpressor family member 3	1.53867	0.344202	-0.344202	0.0260151	0.266913	up	0.932438	1.18976	1.24439	0.382789	1.50712	0.83094	1.0641	0.0491725	0	0.481467	0.872143
PLEKHA6	pleckstrin homology domain containing, family A member 6	1.54021	0.343836	-0.343836	0.0011112	0.0965149	up	1.33205	1.6855	1.75491	1.53116	2.33361	1.59796	3.09555	1.03262	0.680591	0.68781	0.186888
UBE3B	ubiquitin protein ligase E3B	1.54259	0.343269	-0.343269	0.01096	0.194676	up	0.932438	1.01625	1.05295	0.656211	0.486169	1.27837	1.27369	0.245863	0	0.68781	0.373775
ARHGAP39	Rho GTPase activating protein 39	1.54388	0.342961	-0.342961	0.00265083	0.120539	up	0.48842	1.98294	2.32924	1.14837	1.55574	1.78972	1.54778	0.540898	0.408354	0.275124	0.872143
TMEM176B	transmembrane protein 176B	1.54558	0.342558	-0.342558	0.0107205	0.192224	up	1.46526	1.78464	1.43583	0.328105	0.680636	2.94025	1.30594	0.098345	0.612532	0.550248	0.685255
PCDHB2	protocadherin beta 2	1.54595	0.34247	-0.34247	0.00689578	0.168652	up	0.510177	1.25173	1.88318	1.00346	1.01318	1.63631	1.87845	0.0634325	0.542431	0.363851	0.838503
GCN1		1.5472	0.342174	-0.342174	0.00560843	0.157813	up	2.04248	2.20602	1.62728	0.710895	0.632019	1.08661	2.85371	0.442553	0.544473	1.03171	0.186888
RBM47	RNA binding motif protein 47	1.55424	0.340508	-0.340508	0.00502442	0.150309	up	1.50966	1.71028	2.04208	0.601526	0.437552	1.27837	2.69248	0.491725	0.408354	0.343905	0.747551
CA11	carbonic anhydrase XI	1.55434	0.340483	-0.340483	0.00317218	0.129417	up	1.11004	1.90858	1.81872	1.14837	2.38223	0.703103	2.01533	0.885105	0.204177	0.206343	0.809847
APOBR	apolipoprotein B receptor	1.55478	0.34038	-0.34038	0.00188367	0.107882	up	1.77607	4.78383	3.63745	1.85926	4.76445	6.26401	4.15965	1.22931	0.816709	0.825372	2.36724
TUBB4B	tubulin, beta 4B class IVb	1.55528	0.340262	-0.340262	0.0217432	0.247176	up	1.90928	1.1154	1.21248	1.31242	0.243084	0.83094	2.93432	0.0491725	0.340295	0.343905	1.12133
GC	grodown-specific component (vitamin D binding protein)	1.56024	0.339095	-0.339095	0.0499652	0.352318	up	3.77415	3.44535	3.35028	0.218737	0.243084	0.447429	8.56113	1.03262	1.08895	1.37562	0.373775
PANX2	pannexin 2	1.56474	0.338039	-0.338039	0.00846304	0.175391	up	0.399616	2.4291	3.15884	1.039	2.23638	0.894859	2.37003	0.59007	0.136118	0.619029	1.05903
HSPA5	heat shock 70kDa protein 5 (glucose-regulated protein, 78kDa)	1.5692	0.336995	-0.336995	0.0060776	0.159969	up	3.41894	4.01545	3.19074	0.765579	1.26404	1.08661	6.22335	0.59007	1.157	1.30684	0.809847
KRT18	keratin 18, type I	1.56987	0.336838	-0.336838	0.0276332	0.274594	up	2.70851	2.20602	2.36115	0.382789	0.145851	1.0227	5.15925	0.688415	1.22506	0.275124	0.498367
CEBPE	CCAAT/enhancer binding protein (C/EBP), epsilon	1.57096	0.336585	-0.336585	0.0151111	0.220012	up	1.02124	1.93336	1.02104	0.601526	1.89606	2.17323	2.14431	1.52435	0.204177	0.206343	0.0622959
CCDC108	coiled-coil domain containing 108	1.5776	0.335038	-0.335038	0.000642679	0.0777231	up	1.15445	2.40431	2.42497	3.49979	2.81978	3.32376	2.51513	1.13097	0.74865	1.23806	0.31148
ITPR3	inositol 1,4,5-trisphosphate receptor, type 3	1.5786	0.334806	-0.334806	0.00403671	0.140675	up	1.82047	3.04876	1.59537	0.984316	0.486169	0.894859	2.98269	0.78676	0.476413	0.550248	0.436071
NACC1	nucleus accumbens associated 1, BEN and BTB (POZ) domain containing	1.57997	0.334488	-0.334488	0.00326907	0.129641	up	0.799232	2.35474	1.94635	0.546842	0.729253	1.7258	1.24144	0.39338	0.544473	0.412686	0.436071
CRIP2	cysteine-rich protein 2	1.58395	0.333567	-0.333567	0.02505	0.260857	up	0.577223	1.63592	1.05295	0.929632	0.486169	1.0227	2.04758	0.19669	0	0.137562	1.12133
LOC645752		1.5884	0.332541	-0.332541	0.0128216	0.211854	up	0.177607	1.31667	1.723	0.656211	1.58588	1.34229	1.46829	0.295035	0.0680591	0.768283	0.436071
NRBP1	nuclear receptor binding protein 1	1.58842	0.332535	-0.332535	0.0158131	0.222932	up	0.266411	1.04104	0.733871	1.80458	0.729253	1.91755	1.58002	0.737588	0.0680591	0.550248	0.124592
IQCE	IQ motif containing E	1.59363	0.331337	-0.331337	0.000750729	0.0818692	up	2.04248	2.75132	1.75491	2.18737	3.50042	3.51552	1.83798	0.442553	0.544473	1.71952	0.622959
ACTN1	actinin, alpha 1	1.6192	0.325515	-0.325515	0.042344	0.325688	up	5.0174	1.63592	0.829593	1.42179	0.340318	0	2.11207	0.639243	0.136118	0.619029	0.685255
ZER1	zyg-11 related, cell cycle regulator	1.62038	0.325249	-0.325249	0.0288134	0.277042	up	0.355214	1.01625	1.24439	1.09368	1.02095	0.511348	0.709397	0	0.612532	0	0.498367
WDR81	WD repeat domain 81	1.62408	0.324417	-0.324417	0.00057156	0.0738352	up	1.42086	3.9163	3.19074	1.96863	3.54903	1.91755	4.40149	0.540898	0.816709	1.4444	0.996735
FOXM1	forkhead box M1	1.63096	0.322872	-0.322872	0.0203259	0.244269	up	1.33205	1.01625	0.574334	0.984316	0.243084	1.27837	1.78962	0.245863	0	0.894153	0.186888
HDAC5	histone deacetylase 5	1.63207	0.322626	-0.322626	0.0171301	0.231567	up	0.799232	1.61114	1.08485	0.273421	1.21542	0.383511	1.38655	0.491725	0.612532	0.068781	0.0622959
GOLGA2P6		1.63638	0.321663	-0.321663	0.00323316	0.129417	up	1.19885	1.26412	1.21248	0.601526	1.16681	1.34229	1.28981	0.245863	0.0680591	0.275124	0.872143
BRD2	bromodomain containing 2	1.64442	0.319874	-0.319874	0.00323009	0.129417	up	1.15445	2.40431	2.01017	1.47647	0.534786	1.47013	3.53086	0.835933	0.136118	0.481467	0.809847
PCF11	PCF11 cleavage and polyadenylation factor subunit	1.64689	0.319329	-0.319329	0.00227973	0.111458	up	1.28765	1.06583	1.56346	1.25774	1.36127	0.958777	1.08022	0.245863	0	0.619029	0.685255
MAPKBP1	mitogen-activated protein kinase binding protein 1	1.64813	0.319053	-0.319053	0.000781695	0.0822807	up	0.799232	1.09061	1.34011	0.929632	1.84744	1.40621	1.58002	0.540898	0.204177	0.550248	0.31148
RN7SK		1.65088	0.318447	-0.318447	0.0479913	0.346171	up	90.4464	93.0741	84.459	8.69479	3.40318	19.5591	166.289	19.5707	35.1865	22.0787	7.47551
IRF1	interferon regulatory factor 1	1.65169	0.318267	-0.318267	0.00377074	0.139417	up	0.976839	0.817961	0.989131	1.09368	0.729253	0.958777	1.03185	0.491725	0.476413	0	0.186888
HELZ2	helicase with zinc finger 2, transcriptional coactivator	1.65278	0.318027	-0.318027	0.00473916	0.14717	up	2.30889	4.98213	5.48808	0.929632	2.23638	1.66188	7.99684	1.03262	1.63342	0.481467	1.4951
PRR12	proline rich 12	1.66666	0.314981	-0.314981	0.00406008	0.140675	up	0.444018	2.65218	3.28647	1.25774	1.36127	1.15053	2.85371	0.344208	0.884768	0.894153	0.249184
PLG	plasminogen	1.66728	0.314845	-0.314845	0.0267714	0.270763	up	3.33013	3.14791	2.93548	0.710895	0.145851	0.511348	6.41682	0.688415	0.204177	1.37562	0.809847
KIF26A	kinesin family member 26A	1.66824	0.314638	-0.314638	0.00515849	0.151921	up	0.75483	2.2308	2.93548	0.601526	0.77787	1.21445	1.3543	0.688415	0.680591	0.137562	0.249184
MYH14	myosin, heavy chain 14, non-muscle	1.67578	0.312997	-0.312997	0.00809031	0.175391	up	1.59846	3.02398	2.77595	0.765579	2.43084	0.319592	3.28902	1.0818	0.544473	0.068781	0.809847
STAT6	signal transducer and activator of transcription 6, interleukin-4 induced	1.67925	0.312245	-0.312245	0.00701837	0.16921	up	1.46526	1.33848	0.765779	1.039	0.437552	0.319592	2.83759	0.344208	0.408354	0.275124	0.436071
PELI3	pellino E3 ubiquitin protein ligase family member 3	1.6877	0.310421	-0.310421	0.0103331	0.188029	up	0.799232	1.26412	1.11676	0.382789	1.36127	1.66188	0.72552	0.245863	0	0.206343	0.809847
PKD1	polycystic kidney disease 1 (autosomal dominant)	1.69361	0.309153	-0.309153	0.00182438	0.107186	up	1.73167	2.57088	4.49576	0.546842	1.60436	1.47013	3.25452	0.506477	0.612532	1.1005	0.569385
DFFA	DNA fragmentation factor, 45kDa, alpha polypeptide	1.69385	0.309102	-0.309102	0.00231387	0.111458	up	1.86488	0.867534	0.638149	1.80458	2.38223	1.0227	1.25757	0.491725	0.204177	0.825372	0.186888
ALDH3A2	aldehyde dehydrogenase 3 family, member A2	1.69625	0.308587	-0.308587	0.0286552	0.277	up	1.99808	1.61114	1.40393	0.273421	0.243084	0.83094	3.35351	0.147518	0.816709	0	0.747551
ZNF622	zinc finger protein 622	1.6991	0.307979	-0.307979	0.000389604	0.0615141	up	1.55406	3.3462	3.03121	1.039	1.99329	2.94025	3.83719	0.540898	1.22506	0.68781	0.685255
AMBP	alpha-1-microglobulin/bikunin precursor	1.70177	0.307408	-0.307408	0.0360249	0.305165	up	6.97108	7.75824	7.75351	0.273421	0.291701	2.04539	15.9292	2.01607	1.97371	1.1005	2.05576
PLXNB1	plexin B1	1.70287	0.307174	-0.307174	0.00488477	0.148476	up	0.843634	1.46242	1.08485	0.656211	0.632019	1.0227	1.46716	0.491725	0.544473	0.206343	0
SSC5D	scavenger receptor cysteine rich family, 5 domains	1.70364	0.30701	-0.30701	0.0039108	0.139805	up	0.888036	3.9163	2.36115	1.96863	1.45851	0.447429	1.45104	1.0818	0.340295	0.481467	0.249184
TBX3	T-box 3	1.70736	0.30622	-0.30622	0.00088069	0.0878218	up	1.06564	1.33848	1.46774	1.25774	1.89606	0.958777	1.08022	0.39338	0.136118	0.206343	0.809847
KCNG1	potassium channel, voltage gated modifier subfamily G, member 1	1.70829	0.306022	-0.306022	0.00416616	0.141037	up	0.710429	1.83422	2.42497	0.656211	1.16681	0.319592	1.54778	0.39338	0.544473	0.206343	0.373775
DPP9	dipeptidyl-peptidase 9	1.70904	0.305864	-0.305864	0.00223619	0.111458	up	1.19885	1.56156	1.24439	0.874947	1.40989	1.15053	2.12819	0.885105	0	0.481467	0.249184
MAFK	v-maf avian musculoaponeurotic fibrosarcoma oncogene homolog K	1.71063	0.305527	-0.305527	0.0158845	0.222932	up	0.399616	1.41284	1.53156	1.14837	0.291701	1.08661	1.46716	0.835933	0.136118	0	0.249184
INTS3	integrator complex subunit 3	1.71141	0.305361	-0.305361	0.0290007	0.277042	up	0.666027	1.83422	0.510519	0.437474	0.77787	2.23715	1.28981	0	0.204177	0.068781	1.05903
MEGF8	multiple EGF-like-domains 8	1.71151	0.30534	-0.30534	0.000114738	0.0359497	up	1.28765	2.13166	2.71213	1.58584	1.65297	2.4289	1.96696	0.59007	0.340295	0.894153	0.560663
GTF2F1	general transcription factor IIF, polypeptide 1, 74kDa	1.71175	0.30529	-0.30529	0.00521792	0.15288	up	1.11004	1.23933	1.21248	0.710895	0.437552	0.767022	1.80574	0.344208	0	0.412686	0.498367
TUBA1C	tubulin, alpha 1c	1.7129	0.305046	-0.305046	0.00072462	0.0818692	up	2.7831	2.04961	1.88126	1.99652	1.51344	2.29851	3.3016	0.695791	0.086435	0.482155	1.4409
TOP2A	topoisomerase (DNA) II alpha	1.71542	0.304513	-0.304513	0.0202502	0.244269	up	1.19885	1.4872	0.989131	0.164053	0.291701	0.639185	2.64412	0.098345	0.340295	0.68781	0.186888
NDOR1	NADPH dependent diflavin oxidoreductase 1	1.72384	0.302741	-0.302741	0.00721177	0.171513	up	0.532821	1.4872	1.24439	0.328105	0.972338	0.703103	1.61227	0.098345	0.272236	0.206343	0.622959
MGAT4B	mannosyl (alpha-1,3-)-glycoprotein beta-1,4-N-acetylglucosaminyltransferase, isozyme B	1.72595	0.302299	-0.302299	0.00941157	0.180728	up	2.79731	2.18123	2.96739	0.437474	0.972338	1.34229	3.45025	0	0.952827	0.894153	0.622959
CCT3	chaperonin containing TCP1, subunit 3 (gamma)	1.72911	0.301638	-0.301638	0.0119292	0.202405	up	2.22009	2.20602	1.53156	0.328105	0.243084	0.703103	2.04758	0.147518	0.884768	0.275124	0.31148
CASKIN2	CASK interacting protein 2	1.73062	0.301322	-0.301322	0.00185494	0.107587	up	0.532821	1.80943	1.85063	0.929632	1.02095	0.703103	1.66063	0.639243	0.272236	0.275124	0.249184
SEC16B	SEC16 homolog B, endoplasmic reticulum export factor	1.73233	0.300965	-0.300965	0.00572558	0.157982	up	1.06564	1.09061	1.46774	0.218737	0.729253	1.21445	1.28981	0.39338	0.544473	0.206343	0.0622959
SERPINC1	serpin peptidase inhibitor, clade C (antithrombin), member 1	1.7363	0.300139	-0.300139	0.0173076	0.231567	up	1.28765	1.859	1.46774	0.218737	0.145851	1.08661	2.90208	0.39338	0.816709	0.206343	0.124592
ESPL1	extra spindle pole bodies like 1, separase	1.7441	0.298521	-0.298521	0.0320859	0.290871	up	0.355214	1.04104	0.670056	0.0546842	1.02095	2.55674	1.25757	0.442553	0	0.137562	0.560663
EXOC3	exocyst complex component 3	1.74444	0.29845	-0.29845	0.00143274	0.102844	up	1.24325	1.46242	1.02104	0.820263	1.06957	1.27837	0.951237	0.098345	0.136118	0.481467	0.622959
EHMT2	euchromatic histone-lysine N-methyltransferase 2	1.74534	0.298264	-0.298264	0.00139988	0.102012	up	0.799232	1.88379	1.24439	1.20305	0.486169	1.21445	1.58002	0.19669	0.340295	0.275124	0.622959
CBS	cystathionine-beta-synthase	1.74781	0.297753	-0.297753	0.0152141	0.220012	up	1.24325	1.66071	1.05295	0.273421	0.534786	0.127837	2.53126	0.39338	0.476413	0.206343	0.186888
PVRL1	poliovirus receptor-related 1 (herpesvirus entry mediator C)	1.75726	0.295809	-0.295809	0.00213497	0.11032	up	0.532821	1.36327	0.861501	1.58584	1.89606	1.0227	1.17695	0.0491725	0.408354	0.481467	0.498367
SERPINA1	serpin peptidase inhibitor, clade A (alpha-1 antiproteinase, antitrypsin), member 1	1.75744	0.295773	-0.295773	0.0215002	0.246883	up	20.0696	21.6884	16.3047	1.91395	1.50712	5.75266	35.4054	5.11394	7.69067	2.26977	2.18036
SOD2	sdowneroxide dismutase 2, mitochondrial	1.75833	0.29559	-0.29559	0.0196271	0.244115	up	9.9016	4.6599	4.46704	0.929632	0.243084	1.27837	9.1093	1.67187	0.952827	0.550248	1.93117
MGLL	monoglyceride lipase	1.75858	0.295539	-0.295539	0.00616832	0.159969	up	3.06372	2.70175	2.71213	0.656211	0.923721	0.639185	3.6276	0.344208	0.204177	1.51318	0.373775
HTR1A	5-hydroxytryptamine (serotonin) receptor 1A, G protein-codownled	1.7623	0.294779	-0.294779	0.0122591	0.206156	up	0.399616	2.2308	1.21248	0.710895	0.632019	1.78972	2.14431	0.098345	0	0.68781	0.747551
PROS1	protein S (alpha)	1.76271	0.294694	-0.294694	0.0395764	0.318276	up	3.15253	1.80943	1.75491	0.218737	0.243084	0.0639185	2.24105	1.03262	0.204177	0.068781	0.249184
VTN	vitronectin	1.76532	0.294161	-0.294161	0.0226085	0.249371	up	5.0174	4.48639	4.02034	0.765579	0.291701	0.511348	8.99644	1.52435	0.204177	0.962934	1.30821
PTGES3	prostaglandin E synthase 3 (cytosolic)	1.77089	0.293028	-0.293028	0.000996323	0.0928377	up	1.33205	1.51199	1.78682	0.929632	1.02095	1.66188	2.0637	0.737588	0.544473	0.412686	0
DGCR5	DiGeorge syndrome critical region gene 5 (non-protein coding)	1.77439	0.292318	-0.292318	0.00514654	0.151921	up	0.976839	1.16497	0.606241	0.984316	1.40989	1.78972	0.951237	0.098345	0.680591	0.550248	0
SGK223		1.78002	0.291179	-0.291179	0.00291415	0.126227	up	0.310813	2.50346	2.74404	0.874947	1.36127	0.958777	2.57963	0.737588	0.272236	0.481467	0.373775
PLS3	plastin 3	1.78126	0.29093	-0.29093	0.0143882	0.220012	up	1.24325	1.06583	1.21248	0.328105	0.243084	1.85364	2.96657	0.147518	1.02089	0.137562	0.186888
CALHM1	calcium homeostasis modulator 1	1.78462	0.290252	-0.290252	0.0144687	0.220012	up	0.266411	1.23933	1.24439	1.42179	1.36127	0.639185	0.935114	0.0491725	0	0.825372	0.31148
ITGAL	integrin, alpha L (antigen CD11A (p180), lymphocyte function-associated antigen 1; alpha polypeptide)	1.79402	0.288367	-0.288367	0.00475482	0.14717	up	0.48842	0.991468	0.893408	1.47647	0.583403	1.0227	1.24144	0.59007	0	0.137562	0.31148
PSAP	prosaposin	1.7948	0.288212	-0.288212	0.0220816	0.248018	up	13.2317	9.51809	9.82749	1.25774	0.923721	2.04539	20.2178	1.62269	5.51278	1.1005	1.12133
ASPH	aspartate beta-hydroxylase	1.79735	0.287703	-0.287703	0.00665311	0.167329	up	4.12937	3.64364	3.57363	1.47647	0.729253	1.0227	6.4007	0.98345	0.816709	1.58196	0.0622959
INPP5D	inositol polyphosphate-5-phosphatase D	1.79975	0.287223	-0.287223	0.000602803	0.0761408	up	1.11004	1.73507	1.46774	1.14837	0.826487	1.40621	1.2092	0.737588	0.0680591	0.275124	0.31148
HSP90B1	heat shock protein 90kDa beta (Grp94), member 1	1.80335	0.286509	-0.286509	0.0313314	0.288167	up	3.33013	3.04876	3.47791	0.492158	0.0486169	0.255674	6.44906	1.37683	0.544473	0.343905	0.498367
ROR2	receptor tyrosine kinase-like orphan receptor 2	1.80591	0.286001	-0.286001	0.00161033	0.102844	up	0.710429	1.80943	1.2763	0.820263	0.583403	1.66188	1.38655	0.295035	0.136118	0.206343	0.685255
HEXB	hexosaminidase B (beta polypeptide)	1.80614	0.285955	-0.285955	0.0279675	0.274594	up	1.64287	1.88379	2.01017	0.109368	0.194468	0.767022	2.17656	0.147518	0.340295	0	0.934439
GOLGA6A	golgin A6 family, member A	1.80621	0.285942	-0.285942	0.0418459	0.324166	up	2.55799	6.41653	5.57902	0	5.42905	6.20457	6.91469	2.46158	0	1.87015	1.02975
ARF1	ADP-ribosylation factor 1	1.80792	0.285602	-0.285602	0.019996	0.244269	up	4.79539	2.03251	2.04208	1.42179	0	0.958777	3.67597	0.98345	0.272236	0.962934	0.186888
CIZ1	CDKN1A interacting zinc finger protein 1	1.81506	0.284193	-0.284193	0.00204278	0.109539	up	0.843634	1.58635	1.14867	0.929632	0.486169	2.30107	1.3543	0.737588	0.204177	0.275124	0.124592
ETS2	v-ets avian erythroblastosis virus E26 oncogene homolog 2	1.81748	0.283716	-0.283716	0.00841238	0.175391	up	1.99808	2.00772	2.01017	0.328105	0.534786	2.74849	3.16004	0.688415	0.136118	1.16928	0.0622959
GGT8P	gamma-glutamyltransferase 8 pseudogene	1.8178	0.283652	-0.283652	0.000426992	0.06547	up	1.19885	1.83422	1.2763	0.710895	3.01425	1.7258	1.32206	0.688415	0.408354	0.275124	0.373775
COL18A1	collagen, type XVIII, alpha 1	1.82527	0.282188	-0.282188	0.00376409	0.139417	up	2.5309	3.56928	2.64832	0.273421	1.40989	0.767022	4.25638	1.13097	0.476413	0.481467	0.373775
ANPEP	alanyl (membrane) aminopeptidase	1.82773	0.281707	-0.281707	0.0111525	0.19664	up	3.37454	3.61886	3.12693	0.546842	0.923721	0.191755	7.07785	0.835933	1.157	0.343905	0.685255
APP	amyloid beta (A4) precursor protein	1.83819	0.279673	-0.279673	0.00772016	0.174133	up	5.41702	3.81715	3.95652	0.820263	0.243084	2.04539	6.6909	1.37683	1.36118	0.343905	0.560663
SPATA31A7	SPATA31 subfamily A, member 7	1.84181	0.278972	-0.278972	0.011469	0.198457	up	1.59891	1.32559	1.05933	1.64435	2.11824	1.46629	0.318906	0.928377	0	0.530989	0
CYB5R3	cytochrome b5 reductase 3	1.84322	0.2787	-0.2787	0.000213087	0.0456209	up	4.12937	2.57782	2.68022	1.47647	2.09053	3.70727	3.418	0.934278	0.952827	1.16928	0.124592
C3	complement component 3	1.84861	0.277661	-0.277661	0.0357354	0.304216	up	31.0369	32.5945	29.0996	0.929632	0.972338	4.79389	62.3463	5.99905	7.75873	7.35956	4.36071
ZFAND3	zinc finger, AN1-type domain 3	1.84939	0.277509	-0.277509	0.0046113	0.14717	up	1.82047	1.6855	1.14867	0.273421	0.632019	1.59796	2.37003	0.540898	0.612532	0.343905	0
MCM2	minichromosome maintenance complex component 2	1.85068	0.277262	-0.277262	0.0108115	0.193248	up	0.888036	1.43763	1.24439	0.328105	0.534786	1.08661	1.59614	0	0.204177	0.825372	0.124592
CLU	clusterin	1.85917	0.275634	-0.275634	0.0345244	0.301902	up	29.3052	13.6079	10.7209	1.25774	0.437552	3.89903	21.7656	4.57304	3.47101	4.3332	0.31148
A2M	alpha-2-macroglobulin	1.86261	0.274979	-0.274979	0.0234229	0.252151	up	6.12745	6.22146	5.29663	0.328105	0.486169	1.47013	12.0597	2.45863	0.476413	0.275124	1.74429
FAIM2	Fas apoptotic inhibitory molecule 2	1.8646	0.274599	-0.274599	0.00138444	0.102012	up	0.266411	1.58635	1.08485	2.02332	2.72255	1.08661	1.08022	0.39338	0.408354	0.343905	0.373775
UGT2B4	UDP glucuronosyltransferase 2 family, polypeptide B4	1.86617	0.274301	-0.274301	0.0374911	0.311094	up	3.72975	3.37099	2.39306	0.218737	0.0486169	0.703103	6.43294	0.934278	1.36118	0.275124	0.0622959
NOTCH1	notch 1	1.87225	0.273147	-0.273147	0.000501215	0.0718233	up	1.50966	3.81715	2.64832	0.492158	1.75021	1.59796	3.28902	0.442553	0.612532	0.756591	0.560663
AKR1B10	aldo-keto reductase family 1, member B10 (aldose reductase)	1.87641	0.27236	-0.27236	0.0261679	0.267515	up	10.3456	12.0463	11.1676	1.20305	0.437552	2.04539	23.9421	0.59007	1.97371	5.08979	1.80658
ELAVL3	ELAV like neuron-specific RNA binding protein 3	1.89931	0.268071	-0.268071	0.00157417	0.102844	up	0.48842	2.65218	2.5526	1.039	1.40989	0.575266	2.45064	0.639243	0.476413	0.137562	0.436071
CTSZ	cathepsin Z	1.90342	0.267309	-0.267309	0.0102081	0.186569	up	2.4421	1.88379	1.65919	0.273421	0.340318	0.575266	4.24026	0.98345	0.204177	0.137562	0.373775
APOA2	apolipoprotein A-II	1.90365	0.267266	-0.267266	0.0345878	0.301993	up	8.21433	8.7497	9.15744	0.437474	0.486169	0.319592	19.1376	3.14704	1.02089	2.06343	0.809847
IFITM3	interferon induced transmembrane protein 3	1.9038	0.267238	-0.267238	0.0227324	0.249442	up	2.41635	2.14231	2.79669	0.601526	0.0486169	0.639185	4.67605	1.01885	0.408354	0.581199	0
BASP1P1	brain abundant, membrane attached signal protein 1 pseudogene 1	1.90611	0.266811	-0.266811	0.00210476	0.11032	up	0.48842	1.56156	1.18058	0.382789	0.826487	1.85364	1.45104	0.540898	0.272236	0.137562	0.186888
VHL	von Hippel-Lindau tumor sdownpressor, E3 ubiquitin protein ligase	1.90803	0.266456	-0.266456	0.00103579	0.0934512	up	0.843634	0.793174	0.638149	1.14837	1.50712	1.59796	1.38655	0.147518	0.408354	0.068781	0.560663
HSPA9	heat shock 70kDa protein 9 (mortalin)	1.91735	0.264741	-0.264741	0.0150181	0.220012	up	2.70851	2.9744	2.93548	0.820263	0.291701	0.319592	5.67518	1.13097	0.0680591	0.962934	0.186888
FUCA2	fucosidase, alpha-L- 2, plasma	1.93115	0.26222	-0.26222	0.00897353	0.176282	up	1.19885	2.08208	1.69109	0.929632	0.486169	0.639185	3.1278	0	1.157	0.206343	0.186888
PLOD2	procollagen-lysine, 2-oxoglutarate 5-dioxygenase 2	1.93278	0.261924	-0.261924	0.0164868	0.226356	up	1.64287	1.53678	1.08485	0.218737	0.340318	0.191755	3.06331	0.540898	0.0680591	0.068781	0.498367
RER1	retention in endoplasmic reticulum sorting receptor 1	1.93303	0.261878	-0.261878	0.00176742	0.107186	up	1.06564	1.23933	1.14867	0.492158	0.340318	0.767022	1.58002	0.19669	0.204177	0.412686	0.186888
SEPT7	septin 7	1.93494	0.261531	-0.261531	0.0144724	0.220012	up	3.10813	0.991468	0.670056	1.09368	0.243084	0.703103	0.999605	0.835933	0	0.206343	0.0622959
SDC3	syndecan 3	1.9413	0.260381	-0.260381	0.000132819	0.0359497	up	0.932438	2.77611	1.49965	1.74989	0.875104	2.17323	2.30554	0.540898	0.272236	0.68781	0.31148
SCD	stearoyl-CoA desaturase (delta-9-desaturase)	1.9505	0.258726	-0.258726	0.00592072	0.159969	up	14.3418	13.3848	11.9334	2.02332	1.89606	3.51552	26.9248	2.80283	4.42384	1.71952	1.93117
FAM83G	family with sequence similarity 83, member G	1.95065	0.2587	-0.2587	0.000763383	0.0818692	up	0.843634	1.56156	1.02104	0.765579	0.972338	1.15053	2.2088	0.442553	0	0.481467	0.31148
USH1G	Usher syndrome 1G (autosomal recessive)	1.95262	0.258347	-0.258347	0.00440729	0.146497	up	0.48842	2.03251	1.21248	0.218737	2.04191	1.66188	1.709	0.147518	0.0680591	0.343905	0.809847
HLA-A	major histocompatibility complex, class I, A	1.9555	0.257832	-0.257832	0.00570879	0.157982	up	6.85564	5.53661	3.43101	0.382789	0.680636	1.78972	8.50148	0.688415	1.4973	0.550248	1.24592
A1CF	APOBEC1 complementation factor	1.95649	0.257654	-0.257654	0.0081707	0.175391	up	1.95368	1.1154	1.40393	0.765579	0.291701	0.639185	2.78922	0	0.136118	0.825372	0.373775
AKR1C3	aldo-keto reductase family 1, member C3	1.96184	0.256701	-0.256701	0.0223976	0.248164	up	2.79021	3.46518	1.63845	0.492158	0	0.83094	6.46486	0.835933	0.408354	0.91066	0.124592
NOMO3	NODAL modulator 3	1.98035	0.253429	-0.253429	0.000379533	0.0615141	up	1.46792	1.71995	1.18855	0.59223	1.06276	1.02397	1.54536	0.398297	0.381811	0	0.436071
FGA	fibrinogen alpha chain	1.99375	0.251086	-0.251086	0.014625	0.220012	up	26.1527	27.7115	23.1648	2.29674	1.26404	5.36915	56.6389	5.50732	7.4865	4.3332	2.9902
COL4A2	collagen, type IV, alpha 2	1.99629	0.250644	-0.250644	0.0027504	0.122135	up	1.50966	1.95815	1.49965	0.164053	0.534786	1.98147	3.67597	0.344208	0.680591	0.412686	0.186888
KNG1	kininogen 1	2.00738	0.248724	-0.248724	0.00494159	0.148614	up	5.86104	4.88298	3.22265	1.09368	0.632019	2.04539	10.9473	1.27849	0.272236	1.99465	0.498367
CES2	carboxylesterase 2	2.00769	0.248671	-0.248671	0.000833768	0.0846274	up	1.64287	2.47867	2.68022	0.929632	1.11819	1.15053	4.4821	0.344208	0.0680591	0.962934	0.685255
ELFN2	extracellular leucine-rich repeat and fibronectin type III domain containing 2	2.01135	0.248042	-0.248042	0.000110525	0.0359497	up	1.33205	4.11459	2.9993	0.929632	2.33361	1.91755	3.61148	0.59007	0.272236	0.825372	0.747551
FGB	fibrinogen beta chain	2.01927	0.246683	-0.246683	0.0263025	0.268409	up	15.8958	17.1524	13.2097	1.20305	0.583403	0.703103	31.3747	1.47518	1.08895	3.9893	4.6099
SDPR	serum deprivation response	2.0216	0.246284	-0.246284	0.0176875	0.233804	up	17.0503	1.93336	0.670056	3.33574	0.583403	0.447429	1.40267	0.934278	1.42924	0.619029	0.560663
PLCH2	phospholipase C, eta 2	2.02374	0.245919	-0.245919	0.00274619	0.122135	up	0.532821	2.9744	2.9993	0.492158	2.04191	1.34229	2.54738	0.934278	0.272236	0	0.560663
SYNDIG1L	synapse differentiation inducing 1-like	2.04036	0.243103	-0.243103	0.000252742	0.0481533	up	0.666027	1.23933	0.765779	1.36711	1.16681	1.21445	0.983482	0.098345	0.272236	0.412686	0.249184
TRIM16	tripartite motif containing 16	2.04501	0.242321	-0.242321	0.000167708	0.0414457	up	1.15311	1.26338	1.48912	0.492158	1.84744	1.66188	2.02759	0.19669	0.340295	0.206343	0.624828
ABCC3	ATP-binding cassette, sub-family C (CFTR/MRP), member 3	2.04903	0.241647	-0.241647	0.00101379	0.0929413	up	1.37646	1.51199	1.14867	0.765579	0.486169	0.83094	2.22493	0.39338	0.476413	0.275124	0
HABP2	hyaluronan binding protein 2	2.04924	0.241611	-0.241611	0.049914	0.352318	up	2.75291	2.15644	1.97826	0.164053	0.0972338	0	4.90129	1.0818	0.204177	0.343905	0
GPANK1	G patch domain and ankyrin repeats 1	2.06168	0.239537	-0.239537	0.00217963	0.110616	up	1.06564	0.768388	0.510519	1.91395	2.09053	1.21445	0.806133	0.39338	0	0.068781	0.622959
GPSM1	G-protein signaling modulator 1	2.07009	0.238145	-0.238145	0.013421	0.214887	up	0.0444018	1.1154	2.07398	1.09368	0.534786	0.191755	1.30594	0.147518	0.0680591	0.137562	0.498367
ACACB	acetyl-CoA carboxylase beta	2.07714	0.236984	-0.236984	0.000701539	0.0813785	up	3.19693	3.32142	3.50982	1.25774	1.40989	1.98147	4.67557	1.47518	0.204177	0.825372	0.0622959
BHMT2	betaine--homocysteine S-methyltransferase 2	2.08546	0.235622	-0.235622	0.0149621	0.220012	up	2.08688	2.03251	2.1378	0.601526	1.26404	0.0639185	3.57472	0.098345	0	1.30684	0.186888
MTX1	metaxin 1	2.08679	0.235404	-0.235404	0.00580546	0.159412	up	0.177607	0.768388	1.05295	1.53116	1.60436	1.53404	0.644906	0.0491725	0	0.550248	0.373775
STRA6	stimulated by retinoic acid 6	2.10376	0.232651	-0.232651	0.00125575	0.101568	up	0.48842	1.38806	0.829593	1.20305	1.11819	0.447429	1.2092	0.147518	0.408354	0.343905	0
APOB	apolipoprotein B	2.11866	0.230261	-0.230261	0.0149047	0.220012	up	62.3401	65.1642	59.7945	4.53879	1.99329	7.6063	116.631	8.9494	13.6799	12.4494	6.47877
TJAP1	tight junction associated protein 1 (peripheral)	2.14213	0.226545	-0.226545	0.00767072	0.174133	up	0.666027	1.51199	1.2763	0.492158	0.632019	1.59796	2.09595	0.934278	0	0.068781	0
HP	haptoglobin	2.15297	0.224849	-0.224849	0.0179828	0.235266	up	11.7163	12.6286	11.1312	0.546842	1.26404	0.514544	24.1819	0.41895	4.1516	1.85709	1.4951
CD63	CD63 molecule	2.17874	0.220868	-0.220868	0.0129243	0.212933	up	2.84171	2.15644	1.94635	0.382789	0.583403	0	5.56232	0.0491725	0.544473	0.481467	0.622959
HPD	4-hydroxyphenylpyruvate dioxygenase	2.17966	0.220727	-0.220727	0.005722	0.157982	up	1.64287	1.90858	1.56346	0.0546842	0.486169	0.511348	4.07903	0.344208	0.136118	0.619029	0.186888
ZMYND15	zinc finger, MYND-type containing 15	2.18832	0.219407	-0.219407	0.00753848	0.174133	up	0.133205	1.28891	1.14867	0.874947	1.36127	1.21445	1.43492	0	0	0.756591	0.186888
ITGB2	integrin, beta 2 (complement component 3 receptor 3 and 4 subunit)	2.20568	0.216783	-0.216783	0.00402818	0.140675	up	2.04248	1.26412	1.34011	0.765579	0.680636	0.383511	2.28942	0.885105	0.0680591	0.068781	0
PWWP2B	PWWP domain containing 2B	2.20763	0.21649	-0.21649	0.00125778	0.101568	up	0.888036	2.0573	2.5845	0.929632	1.50712	0.511348	1.45104	0	0.612532	0.068781	0.560663
MGST1	microsomal glutathione S-transferase 1	2.21803	0.214935	-0.214935	0.00313256	0.129417	up	1.90928	2.37952	2.23352	0.109368	0.486169	0.767022	4.19189	0.147518	0.544473	0.619029	0.186888
B2M	beta-2-microglobulin	2.22838	0.213398	-0.213398	0.0386922	0.316533	up	77.8807	7.98132	6.92391	2.67953	0.340318	0.255674	14.1879	7.67091	1.56536	1.85709	2.24265
EIF3C	eukaryotic translation initiation factor 3, subunit C	2.23387	0.212588	-0.212588	0.00764706	0.174133	up	2.97492	4.2881	3.73317	1.47647	0.388935	1.08725	4.32087	0	1.08895	0	1.12133
PDIA4	protein disulfide isomerase family A, member 4	2.24036	0.211634	-0.211634	0.0104658	0.18885	up	1.99808	1.73507	1.81872	1.42179	0.145851	0.894859	3.11167	0	0	0.137562	1.18362
UBE3C	ubiquitin protein ligase E3C	2.2682	0.207589	-0.207589	0.00197948	0.108186	up	1.42086	1.4872	1.21248	0.328105	0.632019	0.319592	1.87023	0.491725	0	0.206343	0.124592
GPRIN2	G protein regulated inducer of neurite outgrowth 2	2.27346	0.206833	-0.206833	0.00170858	0.106032	up	0.799232	1.51199	1.11676	0.218737	0.923721	1.27837	1.30594	0.59007	0	0.068781	0.124592
F13A1	coagulation factor XIII, A1 polypeptide	2.28356	0.205391	-0.205391	0.0308663	0.286206	up	18.6043	0.495734	0.25526	1.14837	0.632019	0.255674	0.854501	1.0818	0.204177	1.1005	0.186888
DAAM2	dishevelled associated activator of morphogenesis 2	2.30036	0.203013	-0.203013	0.00215643	0.110425	up	0.799232	1.1154	1.02104	0.437474	1.40989	0.127837	1.16083	0.098345	0.204177	0.412686	0
SDC4	syndecan 4	2.34019	0.197484	-0.197484	0.000320671	0.0569592	up	1.68727	1.88379	1.85063	0.546842	1.06957	0.639185	2.49901	0.0491725	0.544473	0.068781	0.498367
IDH2	isocitrate dehydrogenase 2 (NADP+), mitochondrial	2.34195	0.197244	-0.197244	0.0383149	0.315403	up	2.17569	2.03251	2.39306	0.0546842	0	0	2.43452	0.295035	0	0.206343	0.498367
HMGCS2	3-hydroxy-3-methylglutaryl-CoA synthase 2 (mitochondrial)	2.35429	0.195563	-0.195563	0.00570549	0.157982	up	3.06372	3.3462	3.19074	0.164053	0.340318	0.127837	6.44906	0.442553	0.612532	0.550248	0.249184
SNORD3A		2.36876	0.193613	-0.193613	0.0197453	0.244269	up	6.79347	6.17139	4.46672	0.273421	0.0486169	1.53404	11.4464	0.59007	2.10983	0.68781	0
ALDOB	aldolase B, fructose-bisphosphate	2.3738	0.192937	-0.192937	0.00770011	0.174133	up	12.3437	13.1865	12.061	0.820263	0.437552	3.13201	24.9579	0.295035	3.60713	2.13221	1.30821
GOLGA6L1	golgin A6 family-like 1	2.39103	0.190646	-0.190646	0.00112703	0.0965149	up	2.13306	4.19193	8.93057	7.7154	11.4595	3.27327	3.44444	0.7725	0	2.80145	0.8927
SHMT1	serine hydroxymethyltransferase 1 (soluble)	2.39689	0.189874	-0.189874	0.000132642	0.0359497	up	3.86296	5.89923	4.53086	0.437474	1.31266	2.94025	7.33581	0.835933	0.680591	0.756591	0.560663
ALDH1A1	aldehyde dehydrogenase 1 family, member A1	2.39804	0.189722	-0.189722	0.0235425	0.252734	up	10.3456	8.89843	7.37062	0.437474	0	0.894859	17.1061	1.27849	2.92654	0.275124	0.373775
TF	transferrin	2.41282	0.187789	-0.187789	0.00853866	0.175391	up	66.1587	72.1045	62.2195	1.64053	3.01425	10.4187	131.738	10.3754	9.66439	12.0367	4.92138
TNFRSF13B	tumor necrosis factor receptor sdownerfamily, member 13B	2.41328	0.187729	-0.187729	4.00328e-05	0.0175036	up	0.666027	2.10687	1.69109	1.20305	3.4518	0.894859	3.22453	0.59007	0.272236	0.206343	0.31148
OGFOD3	2-oxoglutarate and iron-dependent oxygenase domain containing 3	2.41444	0.187577	-0.187577	2.19616e-05	0.012483	up	0.976839	1.21455	1.53156	0.656211	1.65297	1.21445	2.48289	0.245863	0.0680591	0.275124	0.436071
CP	ceruloplasmin (ferroxidase)	2.4233	0.18643	-0.18643	0.0281855	0.274936	up	8.43634	11.2284	8.61501	0.109368	0	2.49282	21.3786	0.098345	1.90565	1.51318	1.99347
PRR29	proline rich 29	2.45165	0.182801	-0.182801	2.02994e-05	0.012483	up	0.932438	1.1154	1.02104	1.25774	2.72255	2.36498	0.967359	0.147518	0.272236	0.206343	0.436071
HMGN1	high mobility grodown nucleosome binding domain 1	2.46292	0.181379	-0.181379	0.00452989	0.14717	up	1.77607	1.26412	1.11676	0.382789	0.680636	0.383511	1.64451	0.688415	0	0	0
NUTM2B	NUT family member 2B	2.47356	0.180046	-0.180046	0.000521506	0.0718233	up	0.921337	1.06087	0.546574	1.06634	1.47649	0.783641	1.77768	0.00688415	0	0.575009	0.214298
SERPINA3	serpin peptidase inhibitor, clade A (alpha-1 antiproteinase, antitrypsin), member 3	2.47538	0.17982	-0.17982	0.0112704	0.197111	up	3.10813	2.72654	2.10589	0.0546842	0.0486169	0.767022	5.43334	0.19669	0	0.68781	0.560663
HOTS		2.50379	0.176313	-0.176313	0.000206858	0.0456209	up	0.399616	1.61114	1.49965	0.546842	1.26404	1.15053	1.17518	0.344208	0.0680591	0	0.31148
UGT1A9	UDP glucuronosyltransferase 1 family, polypeptide A9	2.54477	0.171375	-0.171375	0.00544687	0.1548	up	1.65441	1.25371	1.1174	0.411772	0.434635	0.191755	2.75955	0	0.0986856	0.680932	0
ALB	albumin	2.55063	0.170681	-0.170681	0.00806621	0.175391	up	58.8768	64.842	55.3913	2.73421	1.21542	5.30523	115.68	6.53994	13.6118	5.64004	3.67546
HADHB	hydroxyacyl-CoA dehydrogenase/3-ketoacyl-CoA thiolase/enoyl-CoA hydratase (trifunctional protein), beta subunit	2.55122	0.170611	-0.170611	0.0194047	0.243404	up	1.64287	1.09061	1.43583	0.164053	0	0	2.01533	0.19669	0.272236	0.137562	0
LMAN2	lectin, mannose-binding 2	2.55772	0.169844	-0.169844	0.00539276	0.1548	up	2.75291	1.6855	1.56346	0.382789	0.388935	0.0639185	2.45064	0.59007	0.272236	0	0
GUK1	guanylate kinase 1	2.58653	0.166486	-0.166486	0.00030785	0.0564459	up	1.59846	0.545307	1.14867	1.25774	0.194468	1.27837	1.01573	0.295035	0	0.206343	0.124592
MAT1A	methionine adenosyltransferase I, alpha	2.60176	0.164738	-0.164738	0.000222917	0.0456209	up	1.64287	1.83422	1.62728	0.437474	0.388935	1.34229	3.64372	0.39338	0.272236	0.343905	0
PRDX1	peroxiredoxin 1	2.60306	0.164589	-0.164589	0.000437695	0.06547	up	2.70851	3.07355	2.5845	0.874947	0.145851	1.15053	6.36845	0.491725	0.408354	0.550248	0.124592
PTGR1	prostaglandin reductase 1	2.7054	0.153318	-0.153318	0.0148411	0.220012	up	2.61971	3.37099	2.5526	0.273421	0	0	6.49743	0.442553	0.680591	0.137562	0.0622959
TMEM97	transmembrane protein 97	2.71641	0.152152	-0.152152	0.00705536	0.16921	up	1.15445	1.63592	1.11676	0.601526	0.0972338	0	2.49901	0.442553	0.0680591	0.068781	0
S100A8	S100 calcium binding protein A8	2.72117	0.151651	-0.151651	0.0174117	0.231567	up	2.88612	7.28729	1.05295	3.117	0.340318	0	0.499802	1.13097	0	0.137562	0
ITIH3	inter-alpha-trypsin inhibitor heavy chain 3	2.72616	0.151128	-0.151128	0.00206615	0.109757	up	2.26449	1.90858	1.40393	0.437474	0.291701	0	2.66024	0.098345	0.340295	0.275124	0.0622959
RPN2	ribophorin II	2.74766	0.148892	-0.148892	0.00156115	0.102844	up	2.13129	1.88379	1.56346	0.0546842	0.194468	1.47013	3.01494	0.39338	0	0.068781	0.373775
A4GALT	alpha 1,4-galactosyltransferase	2.80123	0.143465	-0.143465	2.76529e-05	0.0134238	up	0.799232	1.01625	1.14867	0.929632	0.388935	1.21445	1.32206	0.19669	0	0.275124	0.0622959
FGG	fibrinogen gamma chain	2.80757	0.142836	-0.142836	0.00833481	0.175391	up	10.6564	11.2036	10.8485	0.328105	0.194468	0.447429	21.6044	0.344208	2.51819	1.4444	0.186888
GSTA1	glutathione S-transferase alpha 1	2.81178	0.14242	-0.14242	0.0200958	0.244269	up	2.70851	2.0506	1.7498	0.109368	0	0	4.70233	0.0491725	0.612532	0	0.249184
LONP1	lon peptidase 1, mitochondrial	2.83835	0.13982	-0.13982	8.32453e-05	0.0306601	up	1.37646	1.4872	1.81872	0.492158	0.534786	0.511348	1.46716	0.147518	0	0.068781	0.373775
CPS1	carbamoyl-phosphate synthase 1, mitochondrial	2.8758	0.136238	-0.136238	0.00136567	0.102012	up	11.7665	11.501	9.89131	0.656211	0.340318	2.04539	20.6209	1.32766	0.408354	0.68781	1.93117
DAB2IP	DAB2 interacting protein	2.95611	0.128861	-0.128861	0.000213196	0.0456209	up	0.444018	2.0573	1.43583	0.109368	0.632019	2.49282	1.5639	0.098345	0.340295	0.137562	0.0622959
S100A9	S100 calcium binding protein A9	2.96874	0.127738	-0.127738	0.00227965	0.111458	up	6.61587	10.9557	1.49965	3.44511	0.340318	0.894859	1.41879	0.78676	0	0	0.996735
TAB1	TGF-beta activated kinase 1/MAP3K7 binding protein 1	3.02381	0.122954	-0.122954	2.17681e-05	0.012483	up	0.577223	1.16497	0.733871	1.53116	1.06957	2.17323	1.19308	0.0491725	0.476413	0.068781	0
SULT2A1	sulfotransferase family, cytosolic, 2A, dehydroepiandrosterone (DHEA)-preferring, member 1	3.07939	0.118307	-0.118307	0.000333418	0.0574288	up	2.04248	2.0573	2.20161	0.382789	0.291701	0.383511	4.09516	0.098345	0	0.550248	0.124592
COPG1	coatomer protein complex, subunit gamma 1	3.08551	0.117806	-0.117806	0.00293138	0.126227	up	1.68727	2.77611	2.5526	0	0.340318	0.0639185	3.56311	0.245863	0.272236	0.206343	0
ZGPAT	zinc finger, CCCH-type with G patch domain	3.11419	0.115487	-0.115487	2.83402e-05	0.0134238	up	0.48842	1.81439	1.64993	0.492158	1.44489	1.08661	1.96197	0	0	0.412686	0.186888
ITIH2	inter-alpha-trypsin inhibitor heavy chain 2	3.13162	0.114101	-0.114101	0.00751521	0.174133	up	3.06372	2.77611	2.83976	0.0546842	0	0.191755	6.57804	0	0.680591	0.137562	0.186888
AGXT	alanine-glyoxylate aminotransferase	3.14282	0.113219	-0.113219	0.00797857	0.175391	up	1.11004	1.18976	1.34011	0.109368	0.194468	0	2.37003	0	0.408354	0	0
ITM2B	integral membrane protein 2B	3.14762	0.112842	-0.112842	0.00126871	0.101568	up	4.35138	1.38806	1.02104	0.601526	0.291701	0	2.37003	0.344208	0.204177	0	0.0622959
AKT2	v-akt murine thymoma viral oncogene homolog 2	3.17457	0.110754	-0.110754	7.59121e-06	0.0114626	up	1.82047	1.63592	0.957223	1.039	0.583403	0.703103	2.75697	0.245863	0	0	0.31148
PPBP	pro-platelet basic protein (chemokine (C-X-C motif) ligand 7)	3.19391	0.109279	-0.109279	0.0461068	0.33947	up	42.6257	0.594881	0.25526	0.984316	0	0	1.19308	1.52435	0	1.1005	0.186888
CFH	complement factor H	3.2617	0.104263	-0.104263	0.00195494	0.107882	up	3.66714	3.50558	2.4974	0.164053	0.0486169	0.511348	6.46922	0.0491725	0.680591	0.275124	0
APOC2	apolipoprotein C-II	3.3555	0.0976999	-0.0976999	0.00454422	0.14717	up	2.79731	1.52587	1.43934	0	0.0525062	0.142538	2.37374	0.10818	0	0.343905	0
ZBTB46	zinc finger and BTB domain containing 46	3.4111	0.0940064	-0.0940064	1.04563e-05	0.0114626	up	0.310813	1.14019	1.21248	0.546842	1.02095	1.0227	1.48328	0.245863	0	0.068781	0
FGL1	fibrinogen-like 1	3.45609	0.0911198	-0.0911198	0.00305772	0.129417	up	2.79731	2.03251	1.97826	0	0.0486169	0.383511	4.6272	0.442553	0.136118	0	0
ITIH1	inter-alpha-trypsin inhibitor heavy chain 1	4.05734	0.0600647	-0.0600647	0.000224733	0.0456209	up	1.33205	1.28891	1.02104	0	0.145851	0.575266	2.85371	0.147518	0	0.068781	0
TCEB3CL2	transcription elongation factor B polypeptide 3C-like 2	4.07608	0.0592893	-0.0592893	5.61404e-06	0.0114626	up	0.439134	3.41362	6.6192	3.99195	9.77199	5.22534	1.13552	0.349125	0	0	0.643517
DONSON	upstream neighbor of SON	4.08767	0.0588152	-0.0588152	8.63056e-05	0.0306601	up	0.48842	7.18814	18.729	0.601526	1.84744	0.639185	20.8624	0.540898	0.408354	0.275124	0.436071
MSTO1	misato 1, mitochondrial distribution and morphology regulator	4.1222	0.0574242	-0.0574242	5.693e-07	0.0032359	up	0.340562	0.658087	1.56346	0.874947	0.987409	2.62066	1.27369	0.098345	0	0	0.138297
