# Supplementary material for: Integrative Analyses of Circulating mRNA and lncRNA Expression Profile in Plasma of Lung Cancer Patients
Source: Front Oncol. 2022 Mar 31;12:843054. doi: 10.3389/fonc.2022.843054 (PMC9008738; doi:10.3389/fonc.2022.843054)
Supplement: Supplementary file 6 [file Table_4.xlsx]

## Sheet: Sheet 1
Sdownplementary Table4. The significant differential expression of lncRNAs between lung adenocarcinoma and lung hamartoma.(adx, adenocarcinoma x; blx, hamartoma x.)
lncRNA_ID	Cis_target_gene	logFC	foldChange	PValue	pAdj	diffState	ad1	ad10	ad11	ad2	ad5	ad7	ad9	bl1	bl2	bl3	bl4
lnc-RAB23-5:1	RAB23	-4.49237	-22.508	0.000431015	0.0258302	down	0	0.67906	0	1.17027	0.6021	0	0	11.4355	3.80366	1.75904	14.1771
UGDH-AS1:7	UGDH	-4.35613	-20.4798	0.00238284	0.0596413	down	0.327971	0	1.11468	0	0	0	0	6.64647	3.34814	2.66535	4.22739
LINC01322:17	LINC01322	-3.84985	-14.4185	1.42151e-05	0.003933	down	0.457986	0	0	0.13204	0.0394957	0.191101	0	1.64716	1.43546	1.49563	1.97793
APCDD1L-DT:37	APCDD1L-DT	-3.27668	-9.69126	0.00630369	0.0904404	down	0.509796	0	0.0205128	0.186755	0	1.32379	0	3.99286	2.81925	2.03393	2.13002
ARHGEF26-AS1:16	ARHGEF26	-3.2178	-9.30366	0.00022674	0.0186725	down	1.7117	0.795309	0.0192035	0.584683	0.22521	0.600668	0	1.57687	5.48475	4.63104	8.70926
lnc-DPH5-1:6	DPH5	-2.90354	-7.48262	0.0172468	0.140565	down	1.95463	0.252437	0	0.118474	0.0207983	0	0.144768	1.57811	4.43973	4.42056	0.122415
lnc-FBXO33-2:3	FBXO33	-2.82727	-7.09728	0.00752563	0.097757	down	1.26496	0.743768	0	1.45108	0.571848	0	0	3.43427	4.62284	2.15001	5.85662
lnc-ALB-1:6	ALB	-2.75333	-6.74273	0.000735266	0.0329553	down	1.23172	0.187729	0.177196	0.1031	0.328361	0	0.0535148	1.57749	3.01767	1.20288	2.12705
lnc-STMND1-4:9	STMND1	-2.72874	-6.62879	0.0273397	0.173011	down	2.77773	0	0.315548	1.79068	0	2.58125	0	4.76792	8.38822	6.50934	7.88426
lnc-FAM182B-14:1	FAM182B	-2.71307	-6.55713	0.000798788	0.034602	down	1.73028	0.562435	0.349154	0.40652	0.095378	0.184607	0	1.6173	2.28335	4.63104	3.63535
lnc-GGCT-1:65	GGCT	-2.61648	-6.13253	0.00649438	0.0917665	down	1.6159	0.694485	0.000436443	1.32311	0	1.27184	0.913154	6.02506	0.942303	9.62434	3.35194
lnc-KIAA1468-4:1	KIAA1468	-2.55119	-5.86119	0.0067282	0.0933783	down	1.00688	0.338966	0.0449536	0.227	0.0436974	0	0.00928002	1.47299	1.23386	1.51477	1.2746
lnc-WFS1-3:13	WFS1	-2.54556	-5.83833	0.0469594	0.226913	down	0	1.37806	0	0	0.408193	0.592783	0.258294	2.913	2.4741	0	3.25994
LINC01376:1	LINC01376	-2.51608	-5.72025	0.00780946	0.0989348	down	64.8668	2.50895	1.75843	8.84169	0.807352	8.88803	2.43879	14.7516	52.9419	101.705	120.642
lnc-CCL1-12:9	CCL1	-2.48804	-5.61017	0.00147695	0.0509777	down	1.32117	0	0.148827	0.161884	0.204832	0.299174	0.300363	1.46366	0.833208	2.04541	3.33042
LINC01969:11	LINC01969	-2.47566	-5.56221	0.00808303	0.100075	down	0.34019	0	0.196836	0	1.19223	0.357154	0.169206	1.41016	3.64608	0.406276	1.74052
lnc-CDH7-1:1	CDH7	-2.43561	-5.40994	2.42595e-06	0.00115596	down	1.07385	0.602313	0.624986	0.854641	0.32542	0.378954	0.266337	3.18172	6.20121	1.4242	1.56691
lnc-OR13C4-8:1	OR13C4	-2.42051	-5.35362	0.0242724	0.163925	down	3.33787	0.305859	0	0.615884	0.321848	0.18136	0	0.909419	3.98485	4.69418	4.75489
NR2F2-AS1:39	NR2F2	-2.40965	-5.31347	0.00496343	0.0825749	down	5.24508	0.394645	0.74719	1.89061	0.15168	0.158632	0.154976	2.55409	6.92723	7.55214	9.02976
lnc-WBP4-2:8	WBP4	-2.40387	-5.29222	0.0255596	0.167553	down	4.51192	0.540615	1.15003	1.66361	0	0.239803	0	5.72586	8.89031	5.2548	4.28378
lnc-KIAA1210-7:1	KIAA1210	-2.39523	-5.26061	3.14334e-07	0.000207388	down	0.733168	0.790042	0.349154	0.678286	0.231092	0.231918	0.247467	2.61256	2.74333	1.33937	2.81925
lnc-FOXP1-4:1	FOXP1	-2.33196	-5.03489	0.00219042	0.0576818	down	2.4263	0.310374	0.389307	1.52614	0.324159	0.313089	0.0661975	0.926214	3.26265	5.33389	5.49457
lnc-GPR183-47:24	GPR183	-2.32846	-5.02269	0.00925583	0.106764	down	5.21967	0.971	1.29885	2.49926	0	3.10167	0.144459	9.71685	5.32972	14.6872	7.35676
FAM95B1:26	FAM95B1	-2.32802	-5.02117	0.0300953	0.181908	down	0.985378	0.297959	0	0.77596	0.015126	1.23334	0	0.780658	2.82499	1.05428	4.53973
lnc-ZNF33B-14:2	ZNF33B	-2.31109	-4.96258	0.0003383	0.0231237	down	114.429	20.4967	24.2605	60.7148	12.1235	27.4698	4.30562	125.621	271.552	140.086	195.754
lnc-H2BFWT-18:1	H2BFWT	-2.30802	-4.95205	0.0368323	0.201197	down	21.4828	0.346866	2.72602	5.42946	0	0.947154	0.658263	7.66226	18.4958	29.3016	32.707
lnc-PFKP-38:1	PFKP	-2.30502	-4.94175	0.00439431	0.0783155	down	1.17405	0	0.185052	0.389336	0.123949	0.259284	0.0720749	1.75352	2.29674	1.19778	0.816099
lnc-CAAP1-4:2	CAAP1	-2.29052	-4.89232	0.00171719	0.0520531	down	1.02644	0.260714	0.349591	0	0.105042	0.695754	0.288299	3.04799	0.640536	2.0435	1.70639
RAD51-AS1:11	RAD51	-2.28814	-4.88425	0.0122668	0.122056	down	8.72812	0.677179	1.16443	5.62345	0.435504	2.37623	0	10.8913	19.3156	9.38325	12.3876
lnc-PFKFB3-9:1	PFKFB3	-2.28807	-4.88403	0.0200717	0.147522	down	7.48858	0.0756183	0.325586	1.38597	0.0808823	0.884072	0.238806	1.55883	8.16684	8.49353	10.5551
lnc-RPGR-5:1	RPGR	-2.28068	-4.85908	0.0294847	0.180758	down	13.3657	0.488698	0.225641	1.68305	0.0880251	0.858097	0.285206	2.08258	5.07453	18.7499	20.6325
lnc-ING1-4:2	ING1	-2.25465	-4.77219	2.08145e-08	2.0899e-05	down	1.37445	0.541367	0.831424	0.849667	0.442647	0.601596	0.464311	2.60136	3.42215	2.40449	5.04201
lnc-VAC14-1:2	VAC14	-2.25393	-4.76979	0.00265679	0.062775	down	1.07531	0.112863	0.103001	0.587848	0.0420168	0.556603	0.146315	1.92832	1.08457	0.956694	2.96763
lnc-OR5H15-1:2	OR5H15	-2.23534	-4.70875	0.0117367	0.120557	down	1.22586	0.530081	0.605346	0	0.192647	0.176258	0	1.29259	1.32765	2.54672	2.03654
lnc-ZNF705A-5:1	ZNF705A	-2.23399	-4.70432	0.0131635	0.125942	down	1.36858	0.300969	0.0872886	0.406972	0.189075	0	0.0928002	0.248815	1.46736	1.40315	3.33859
lnc-STK32C-7:2	STK32C	-2.22074	-4.66134	0.00857707	0.102357	down	0.89642	0.300969	0	0.271315	0.0420168	0.695754	0.0309334	1.36848	1.72511	1.33937	1.33543
LINC01376:9	LINC01376	-2.20651	-4.61559	0.0163063	0.137687	down	314.025	17.5683	8.60578	42.7981	7.61386	48.9704	7.94339	56.3255	205.27	408.251	491.441
lnc-SHCBP1-4:1	SHCBP1	-2.20245	-4.60261	0.0200703	0.147522	down	3.91023	0.413832	0.174577	0.452191	0.12605	0.139151	0.309334	0.186611	2.67953	5.9315	5.49012
lnc-ARSJ-1:8	ARSJ	-2.1958	-4.58143	0.00498283	0.0826649	down	5.93622	0.564692	0.284997	2.41153	0.294958	0.789449	0.21375	5.16913	4.60561	6.62734	10.5492
lnc-RTTN-7:1	RTTN	-2.18945	-4.56132	0.0128747	0.124916	down	8.31559	1.01652	0.282815	0.866398	0.341806	0.965707	0.180342	2.39049	3.22055	11.5403	13.5035
LINC01725:49	LINC01725	-2.17551	-4.51746	0.00650815	0.0918099	down	103.347	10.3289	5.36083	20.3233	4.34915	15.5214	5.24167	31.8589	51.9173	137.921	195.565
lnc-PPIAL4F-14:1	PPIAL4F	-2.14986	-4.43784	0.000406927	0.0253278	down	0.879802	0.300969	0.174577	0.49741	0.0420168	0.51022	0.278401	1.43069	1.02078	2.10473	2.00315
LINC00504:8	LINC00504	-2.12834	-4.37214	0.00296903	0.0660095	down	3.48059	0.434147	0.738898	2.73937	0.22668	0.209654	0.31583	5.52432	5.18809	3.82805	5.3907
lnc-ATAD2B-9:1	ATAD2B	-2.12259	-4.35475	0.0219911	0.154732	down	59.738	3.50967	1.01604	7.97574	1.42605	12.7119	1.38582	12.8395	38.5241	81.5435	81.6677
lnc-CD46-6:2	CD46	-2.12019	-4.34751	0.0209454	0.150712	down	1.31824	0.122645	0	0.85645	0.27689	0.818207	0	2.67476	2.74078	1.4006	1.40963
lnc-SMPD1-1:2	SMPD1	-2.08445	-4.24115	0.00298978	0.0660095	down	1.25469	0.40405	0.174577	0.818466	0.109874	0.0686478	0.33934	1.58371	2.7108	2.56713	0.62617
DARS-AS1:21	DARS	-2.07951	-4.22664	0.0255496	0.167553	down	1.63643	0.264852	0.572177	3.10248	0.117647	0	0.100224	1.66706	2.9628	4.29364	4.72966
HECTD2-AS1:2	HECTD2	-2.07919	-4.2257	0.00795004	0.0992721	down	1.76351	0.139574	0.79258	0.72441	0.205672	0.0269025	0.168587	0.712233	3.52805	2.70298	2.07363
IDH2-DT:17	IDH2-DT	-2.06871	-4.1951	0.0483146	0.230219	down	14.3549	1.63163	3.15199	11.2424	0.0999999	1.14196	0	13.6369	17.9414	25.89	16.9266
lnc-NECAP2-8:1	NECAP2	-2.06442	-4.18266	0.00286878	0.065182	down	1.51521	0.263347	0.130933	0.406972	0.12605	0.278302	0.154667	0.746445	2.16915	2.04095	1.70639
lnc-NDUFB4-1:3	NDUFB4	-2.05681	-4.16067	0.000399986	0.0253278	down	1.07531	0.225726	0.30551	0.361753	0.252101	0.371069	0.0618668	1.36848	1.59496	1.27559	1.85477
lnc-C18orf54-2:1	C18orf54	-2.05424	-4.15325	0.0215996	0.153234	down	37.8417	2.09286	1.70606	5.49367	0.956932	4.67408	1.16	4.92841	24.5752	45.6426	50.7717
LINC00847:19	LINC00847	-2.04861	-4.13708	0.000445527	0.0259951	down	0.168629	0.420227	0.184179	1.08164	0.298319	0.0746776	0.383884	1.55447	1.06352	1.60725	1.85477
lnc-GPD2-2:5	GPD2	-2.03254	-4.09124	0.00597939	0.0882706	down	37.0572	4.81926	2.86568	7.15818	4.12962	4.90971	3.58859	5.31034	20.6592	48.0452	74.0009
LINC02569:8	LINC02569	-2.01864	-4.05201	0.0221304	0.155411	down	0.686245	0.443552	0	1.15761	0.0840335	0	0.242209	1.52648	1.71618	1.38083	1.30427
lnc-HNRNPA0-4:7	HNRNPA0	-2.01361	-4.0379	0.0066357	0.0925437	down	86.439	13.0748	10.0535	33.1994	3.44306	10.2072	2.7008	53.5929	78.7879	101.377	126.949
lnc-SEC24D-1:1	SEC24D	-2.00649	-4.01804	0.024674	0.164564	down	1.3197	0.225726	0.174577	0.633067	0.0210084	0	0.216534	1.86611	0.637984	2.29607	1.03867
lnc-RASGRP3-14:1	RASGRP3	-2.00453	-4.01259	0.0309779	0.184769	down	79.5155	7.62052	1.61091	10.399	2.00588	12.8659	3.53724	5.25249	42.084	96.8161	120.671
lnc-ZNF131-1:24	ZNF131	-1.99901	-3.99726	0.016598	0.138889	down	1079.12	84.8607	55.1441	250.879	32.2932	173.453	34.4802	279.788	733.953	1251.6	1573.78
LINC01537:1	LINC01537	-1.9976	-3.99336	0.0437164	0.218633	down	0.567961	0.785904	1.0335	1.98919	0.0119748	0	0.0250561	1.90966	1.82527	2.97787	3.10785
lnc-RAB23-5:4	RAB23	-1.99556	-3.98771	0.000829252	0.0352062	down	21.127	1.84343	4.10431	8.7621	3.1189	9.16169	1.69948	40.6496	22.8194	17.9144	30.0146
lnc-FOXD4L6-22:1	FOXD4L6	-1.99489	-3.98587	0.00724247	0.0972791	down	44.5033	5.21654	4.16323	10.1133	2.76575	5.65695	2.50932	10.2406	28.6487	57.3385	71.3337
lnc-RHOU-4:1	RHOU	-1.98843	-3.96805	0.0182413	0.143013	down	14.1257	1.35022	1.04484	3.44479	0.182773	1.07656	0.802103	4.44322	8.23127	14.5813	21.87
lnc-TPBG-9:4	TPBG	-1.98068	-3.9468	0.0016397	0.0520531	down	0.431103	0.91043	0.349154	1.0934	0.378151	0.0927672	0.0618668	1.49289	2.42434	2.07029	1.30427
lnc-TBPL2-4:1	TBPL2	-1.97896	-3.9421	0.0176193	0.140953	down	30.4534	2.2915	1.58211	12.2069	0.775629	2.73246	0.930477	17.3729	23.8479	33.0633	38.6801
lnc-ATP2B1-5:1	ATP2B1	-1.97371	-3.92778	0.00202704	0.0555461	down	1.07531	0.263347	0.261866	0.949601	0.252101	0.556603	0.123734	1.36848	3.31752	0.510237	2.37411
lnc-PAWR-1:3	PAWR	-1.97325	-3.92651	0.0179679	0.142003	down	26.375	2.73731	1.71347	5.35439	1.05084	2.9064	0.651148	5.17473	14.5167	32.0225	38.2105
lnc-SH2D1A-1:1	SH2D1A	-1.97075	-3.91972	3.24606e-05	0.00609652	down	0.586534	0.150484	0.436443	0.587848	0.483193	0.51022	0.340268	1.30628	1.21217	3.1252	1.11286
LUCAT1:1	LUCAT1	-1.96817	-3.91272	0.0304919	0.183143	down	1.08558	0.75355	0.765084	0.813944	0.191386	0	0	2.388	1.72064	3.29422	0.50153
lnc-ATP6V0D2-2:4	ATP6V0D2	-1.96607	-3.90703	0.0104148	0.113216	down	1.7596	0.376211	0.130933	2.03486	0.273109	1.02044	0.0309334	3.54562	4.52969	1.91339	2.22572
lnc-NEO1-3:1	NEO1	-1.96361	-3.90037	0.00950819	0.108148	down	2.49277	0.188105	0.174577	0.316534	0.12605	0.602987	0.340268	0.746445	2.36054	2.99764	3.11601
LINC02015:20	LINC02015	-1.95654	-3.88129	0.0425301	0.216359	down	188.689	15.8061	2.65314	35.9628	3.9105	28.5904	2.08213	34.1405	102.135	204.29	264.938
lnc-FOXD4L5-25:15	FOXD4L5	-1.95151	-3.86778	0.035079	0.195499	down	0.154943	0.692228	0.193344	0.758324	0.0147059	1.05105	0	0.605865	1.06671	1.43185	2.99953
lnc-VRK2-4:1	VRK2	-1.9477	-3.8576	0.00204125	0.0555804	down	2.70001	0.943536	0.628914	2.36044	0.254411	0.886391	0.1392	4.02147	5.55812	4.14695	3.22804
lnc-KRR1-1:1	KRR1	-1.94707	-3.8559	0.000262655	0.0201142	down	3.60865	1.36452	1.03131	1.91503	0.684873	0.967562	0.327894	4.08306	4.83592	8.93807	3.34897
CAHM:3	CAHM	-1.94291	-3.84481	2.69728e-06	0.00121761	down	0.993687	0.335956	1.37567	1.73867	0.550209	0.889638	0.96636	2.80041	3.56506	3.37777	4.87211
RHOXF1-AS1:1	RHOXF1	-1.94123	-3.84034	2.28351e-05	0.00510185	down	3.30561	1.75991	1.0527	2.64803	0.886764	1.36646	0.624855	3.57112	9.98127	5.70827	5.52944
lnc-SLC2A13-2:4	SLC2A13	-1.94046	-3.83828	0.0180651	0.142496	down	0.560629	0.0568078	0.308129	0.271315	0.656092	0	1.43964	2.05272	0.446589	1.84961	2.90012
lnc-STK39-3:7	STK39	-1.9393	-3.8352	0.00287266	0.065182	down	0.93259	0.150484	0.611893	0	0.252941	0.417453	0.247467	1.6173	1.46673	1.46693	1.03793
lnc-NKAP-4:1	NKAP	-1.93583	-3.82598	0.0110872	0.117571	down	4.31152	0.457472	0.313366	3.18297	0.262185	0.925353	0.336556	1.53084	5.59257	5.37088	8.38282
lnc-FAM241A-6:2	FAM241A	-1.93275	-3.81782	2.25254e-06	0.00113647	down	1.12419	0.639558	0.523731	1.13048	0.462184	0.417453	0.587735	2.61256	3.9555	1.91339	1.85477
lnc-SLC39A6-4:1	SLC39A6	-1.92937	-3.80889	0.013102	0.12556	down	113.949	9.02191	8.61975	31.7203	5.13613	22.7321	4.95894	26.2369	94.9365	127.84	169.82
lnc-DCAF12L2-2:1	DCAF12L2	-1.92748	-3.80391	0.0146133	0.130887	down	69.5522	6.83763	4.47834	19.7006	3.06428	14.2398	2.2702	19.8679	43.7192	78.9107	113.661
LINC02565:10	LINC02565	-1.92595	-3.79987	2.90064e-05	0.00593911	down	0.709707	0.380725	0.61102	0.180876	0.321848	0.179041	0.346145	1.74171	1.16815	1.49627	1.3985
lnc-SOCS6-10:1	SOCS6	-1.92211	-3.78978	0.0297925	0.181109	down	0.977557	0.564316	0.480087	1.22092	0.336134	0	0	1.05746	0.82938	2.87008	2.81925
lnc-RTP4-4:1	RTP4	-1.91996	-3.78413	0.0243474	0.164116	down	1223.78	102.414	35.67	230.451	41.7308	214.107	46.9139	235.467	751.527	1418.56	1620.78
lnc-CDY1-21:1	CDY1	-1.91936	-3.78256	0.000490842	0.0264507	down	2.54165	0.752421	0.567376	2.03486	0.441176	0.742138	0.340268	5.66054	4.72108	2.4874	2.74506
lnc-PLD1-4:1	PLD1	-1.91768	-3.77816	0.0103199	0.112613	down	2.1125	0.337085	0.0698309	0.678286	0.161765	0.376635	0.240353	0.770705	1.69193	2.03457	3.87721
LINC02062:29	LINC02062	-1.91477	-3.77053	0.0246368	0.164561	down	314.23	27.1876	13.3936	47.9038	8.13549	40.5699	13.4399	61.4972	153.298	331.225	439.557
lnc-GSDMC-34:36	GSDMC	-1.91159	-3.76225	0.0349766	0.195485	down	59.13	3.75759	1.3198	6.37182	1.50378	10.3222	2.64419	6.21665	39.7362	57.5732	76.2622
lnc-RTL9-6:3	RTL9	-1.90864	-3.75454	0.0368673	0.201197	down	2.07535	0.5361	0	1.537	0.515335	0.570055	0	1.66893	2.55513	2.53269	4.2133
lnc-PALM2-1:1	PALM2	-1.90431	-3.74329	0.00332781	0.0682837	down	2.33343	0.362291	0.731915	1.72059	0.232353	1.20737	0.135488	2.179	2.72547	5.53926	3.48994
lnc-MEIS1-10:2	MEIS1	-1.904	-3.74251	0.0231486	0.159219	down	480.44	42.3805	13.8357	86.6855	21.6117	96.4478	19.6579	95.5326	249.814	568.46	684.271
lnc-ZNF486-12:1	ZNF486	-1.90191	-3.73707	0.00545059	0.0854109	down	17.9665	4.16653	1.99411	6.26646	1.11975	2.35304	0.724461	11.1656	15.6128	23.8848	21.7631
lnc-C9orf47-2:2	C9orf47	-1.89671	-3.72363	0.00924122	0.106764	down	30.6318	4.96222	2.16519	10.1065	2.29096	9.40057	1.66051	6.04994	29.3084	41.8145	50.1233
lnc-PRKD1-16:1	PRKD1	-1.88816	-3.70162	0.000519772	0.0270187	down	0.833856	0.367182	1.02739	1.61297	0.257353	0.525063	0.1624	2.25302	2.98768	2.58052	1.94825
lnc-KIAA1147-6:1	KIAA1147	-1.88468	-3.69271	0.0128953	0.12494	down	10.6803	0.787785	0.906055	4.07153	0.403151	2.70741	0.653314	4.59126	6.0583	13.3542	17.7383
LINC02469:5	LINC02469	-1.88411	-3.69125	0.00244513	0.0600246	down	1.73174	0.305107	0.407201	0.98442	0.269537	0.37246	0.0928002	2.25116	1.66259	1.84132	2.77325
lnc-ZNF100-9:1	ZNF100	-1.88145	-3.68446	0.00197652	0.0550176	down	18.5545	3.91861	2.51522	5.11292	1.7271	6.16021	1.88446	6.67322	21.0331	24.4818	29.8188
lnc-KCNE1B-4:1	KCNE1B	-1.88011	-3.68104	0.00762564	0.0980888	down	1.66185	0.263347	0.30551	1.13048	0.210084	0.742138	0.0309334	2.30154	1.33977	2.04095	3.1902
lnc-PIWIL3-2:2	PIWIL3	-1.87513	-3.66835	0.0213661	0.152443	down	4.54564	0.534595	1.10682	3.03239	0.409033	1.00189	0	4.76232	6.2497	6.01824	4.76824
VPS33B-DT:17	VPS33B-DT	-1.86855	-3.65165	0.00051197	0.0269577	down	1.61297	0.752421	0.349154	0.99482	0.315126	0.278302	0.216534	2.48815	2.61574	2.04095	2.00315
lnc-ZNF33B-12:1	ZNF33B	-1.86392	-3.63994	0.0038465	0.0730934	down	182.07	18.7353	27.4523	56.2073	22.7941	19.5275	10.4246	169.319	185.59	126.028	210.108
lnc-RNF113B-1:2	RNF113B	-1.85935	-3.62844	0.00070372	0.0324078	down	1.12712	0.339342	0.503655	0.549864	0.271428	0.359937	0.234475	2.02909	3.02979	0.986032	0.750069
LINC01358:8	LINC01358	-1.85841	-3.62607	0.00750676	0.097757	down	2.04407	0.340847	0.349591	0.87499	0.105042	0.179041	0.182507	1.65649	2.11747	2.38918	2.05805
lnc-TMEM252-2:5	TMEM252	-1.85294	-3.61236	0.0081821	0.100661	down	1.28256	0.413832	0.523731	0.437721	0.294117	0.0463836	0.1856	0.311019	2.29674	2.46827	1.33543
lnc-ANKRD20A2-8:1	ANKRD20A2	-1.85282	-3.61206	0.00180477	0.0524728	down	3.56808	1.09101	0.480087	1.85398	0.483193	0.649371	0.278401	4.22986	2.99853	4.71969	4.97078
DISC1-IT1:2	DISC1-IT1	-1.84936	-3.60341	0.0316108	0.185971	down	14.3838	1.82726	0.459574	2.19041	0.346638	2.99035	0.575361	2.27852	7.39743	16.3965	19.9039
lnc-ROPN1B-15:1	ROPN1B	-1.84902	-3.60257	0.0205676	0.149498	down	173.45	18.2568	12.0999	60.0066	6.14747	35.9598	4.971	55.13	108.356	201.435	262.711
lnc-GLRX5-2:2	GLRX5	-1.84853	-3.60133	0.00128246	0.0464351	down	1.02644	0.639558	0.567376	0.949601	0.210084	0.139151	0.1856	2.36374	2.55194	1.46693	1.03867
lnc-NPY5R-2:3	NPY5R	-1.84459	-3.59151	0.00321329	0.0674423	down	0.494155	1.1512	0.741516	0.58604	0.367437	0.503726	0.189622	0.182257	1.61091	2.67747	3.58193
lnc-ZNF705A-3:1	ZNF705A	-1.8428	-3.58705	4.06579e-05	0.00657968	down	1.66234	0.296454	0.837097	1.57543	0.594747	1.59745	0.621143	3.84482	2.94175	2.98361	4.48187
MIR583HG:34	MIR583HG	-1.84099	-3.58255	0.0160323	0.136531	down	91.3997	7.16907	5.58036	20.4838	6.14852	15.1957	4.4077	22.0438	51.6882	104.278	124.341
lnc-LEF1-3:10	LEF1	-1.84067	-3.58176	1.32479e-05	0.00385425	down	1.66283	1.07559	1.3796	1.62291	0.35	1.30663	0.649602	5.53738	4.52969	2.96192	2.89492
lnc-HRH4-2:1	HRH4	-1.83905	-3.57775	0.0098889	0.110295	down	0.439901	0.526695	0.30551	0.452191	0	1.11321	1.0208	2.42595	0.893178	1.72205	2.67087
lnc-TSN-17:1	TSN	-1.83562	-3.56925	0.0403067	0.210159	down	58.0689	4.20792	1.01298	10.4804	1.63508	8.58839	2.04439	10.008	29.3856	56.6554	76.5018
LINC00662:72	LINC00662	-1.82473	-3.54242	0.00100583	0.0393926	down	0.741477	0.121892	0.561702	1.10335	0.55063	0.51625	0.278401	0.837263	3.34368	1.14612	2.30214
LINC02252:6	LINC02252	-1.82256	-3.53708	0.00325964	0.0675312	down	24.8256	5.13189	3.46361	14.1599	1.76954	5.6806	1.94045	20.2996	33.3985	27.8781	31.1757
lnc-BUB3-4:23	BUB3	-1.8211	-3.53351	7.99649e-06	0.00263792	down	0.342145	0.677179	0.61102	0.768725	0.735293	0.463836	0.309334	1.11967	2.55194	1.65827	2.4483
lnc-EDDM13-5:5	EDDM13	-1.81921	-3.52889	0.0433221	0.217241	down	9.26382	0.942784	0.648991	1.99959	0.0382352	1.68929	0.245921	3.89956	4.66813	6.56547	14.2372
lnc-FGFR1OP-16:1	FGFR1OP	-1.81737	-3.52439	0.00176806	0.0521123	down	1.07531	0.376211	0.523731	0.587848	0.357142	0.0463836	0.556801	0.808649	2.55194	1.08425	2.52249
lnc-RUBCNL-4:1	RUBCNL	-1.81503	-3.51867	0.000420851	0.0256003	down	0.849497	0.412703	0.174577	0.605936	0.139706	0.434615	0.309334	1.80391	1.46864	1.06002	1.33543
lnc-EMP2-3:2	EMP2	-1.81325	-3.51433	0.0172207	0.140565	down	4.85797	0.816753	0.943589	3.6225	0.123319	0.808467	0.207254	3.58543	4.05503	8.33854	6.34183
LINC02377:7	LINC02377	-1.80913	-3.5043	0.00294653	0.0659854	down	1.31042	0.489826	0.359192	0.271767	0.102101	1.25282	0.399041	1.30752	1.73021	1.65125	3.41352
lnc-LGALSL-2:9	LGALSL	-1.80766	-3.50075	0.00124535	0.0456723	down	3.53974	2.3611	1.01735	2.91166	0.443067	1.06218	0.391617	5.25622	3.97911	4.79304	8.8109
lnc-BCL11A-9:1	BCL11A	-1.80016	-3.48259	0.022643	0.157072	down	51.2411	4.38097	2.82859	14.7984	1.86218	10.5945	1.91385	15.8775	32.8313	59.0146	63.3634
lnc-DAAM2-9:2	DAAM2	-1.79864	-3.47893	4.81074e-05	0.00738101	down	0.526903	0.555287	0.400655	0.645277	0.35	0.406784	0.237878	1.06555	2.53663	1.1155	1.29537
lnc-CHRNA7-4:2	CHRNA7	-1.79838	-3.47829	0.00100159	0.0393926	down	0.329926	0.492084	0.221277	1.20825	0.364285	0.114568	0.361302	1.27145	1.48587	2.06391	1.18631
lnc-HDDC2-10:1	HDDC2	-1.79796	-3.47727	0.00959014	0.108422	down	1.51521	0.7148	0.218221	1.04049	0.273109	0.278302	0.0931096	1.55509	4.33829	1.27559	0.816099
lnc-ANKRD20A2-22:7	ANKRD20A2	-1.79681	-3.4745	0.0118588	0.121064	down	4.71574	2.3152	1.00295	1.67944	0.247479	0.517641	0.271595	2.85515	2.10599	7.39843	8.49262
lnc-IL11RA-3:1	IL11RA	-1.79502	-3.47019	5.84302e-05	0.00835259	down	0.92868	0.33859	0.355264	0.768725	0.435924	0.533412	0.278401	1.24159	1.28107	2.52631	1.92674
lnc-MAK16-8:1	MAK16	-1.78959	-3.45716	0.00553029	0.0859298	down	6.26565	0.653854	0.874195	2.04707	1.23445	1.50561	0.40863	2.59328	4.34467	6.37541	11.7674
lnc-RGMA-19:3	RGMA	-1.7871	-3.4512	8.1692e-05	0.0111218	down	2.23616	0.871304	1.07801	1.98602	0.644747	1.12991	0.402753	2.88377	6.03342	3.65776	3.34971
lnc-FBXO28-1:2	FBXO28	-1.78462	-3.44529	7.61368e-06	0.0026121	down	2.29139	0.959337	1.55985	0.685069	0.660503	1.12805	1.16866	4.5048	5.3125	4.0685	2.2925
lnc-PNO1-5:1	PNO1	-1.7801	-3.4345	0.0469265	0.226882	down	315.018	18.7545	10.311	43.1738	9.45965	63.9254	7.44938	49.3226	144.473	303.45	405.529
lnc-CYBB-2:1	CYBB	-1.77947	-3.433	0.027997	0.175405	down	14.3667	1.24639	0.924822	2.60417	1.05819	5.52893	0.207563	3.77453	11.6802	15.2784	19.0032
lnc-PIK3R1-12:1	PIK3R1	-1.77814	-3.42984	0.0306315	0.183596	down	96.2034	9.83264	4.07376	16.4824	2.95672	15.4175	4.30779	19.5929	48.6374	86.0521	133.27
lnc-FOXG1-17:3	FOXG1	-1.77783	-3.42909	0.0141003	0.128945	down	56.8205	7.6145	5.63448	16.0795	3.20189	9.47432	3.07447	13.9399	37.2136	59.8476	84.8424
lnc-PXDN-3:4	PXDN	-1.7731	-3.41787	0.0036301	0.0710854	down	12.8446	3.85428	2.23153	6.32118	0.885503	2.91336	1.2429	7.192	10.5567	18.3226	21.732
lnc-NKAP-4:4	NKAP	-1.77209	-3.41549	0.011059	0.117571	down	37.6892	3.41712	2.28827	12.9141	3.53382	10.908	3.45526	13.2357	21.8388	49.5669	57.138
lnc-CDH4-4:5	CDH4	-1.7702	-3.41101	0.00016973	0.0158416	down	1.56263	0.303602	0.98898	0.596892	0.763444	1.22453	0.327894	3.01004	2.42243	1.68314	3.81192
lnc-EIF4EBP3-1:1	EIF4EBP3	-1.76755	-3.40476	0.0224039	0.156255	down	308.62	34.275	18.2791	99.747	10.4968	58.3293	13.0991	107.986	203.467	330.366	394.862
lnc-FAAH2-1:9	FAAH2	-1.76555	-3.40003	0.00106673	0.0409184	down	2.29286	0.996206	0.903873	1.24172	0.417226	0.841399	0.267883	2.12613	2.59723	2.07858	6.33738
lnc-ST8SIA4-3:7	ST8SIA4	-1.76197	-3.39162	0.0141677	0.129272	down	1.37542	0.381478	0.801309	1.42847	0.128151	0.751879	0.0646508	0.520646	2.07281	3.34141	3.31114
lnc-TBC1D8-1:3	TBC1D8	-1.75917	-3.38504	0.000181797	0.0160659	down	1.35245	1.04398	0.814839	1.06491	0.295168	0.331643	0.61774	2.35317	4.09905	1.53262	2.3882
lnc-CD40LG-2:10	CD40LG	-1.75872	-3.38398	0.040486	0.210471	down	34.0058	1.97473	1.30846	5.84186	1.49159	8.46316	0.872013	5.34766	20.307	34.594	42.084
lnc-KCNT2-6:1	KCNT2	-1.75664	-3.37911	0.000115125	0.0132719	down	0.917926	0.493965	0.854555	0.331908	0.315546	0.286187	0.460289	2.32518	1.9484	1.58365	1.01122
lnc-ZNF800-2:2	ZNF800	-1.75404	-3.37302	2.40423e-05	0.00515527	down	0.948719	0.366805	0.727114	0.859163	0.60084	0.185534	0.525868	1.92832	2.36054	1.65827	2.00315
lnc-ROBO2-16:1	ROBO2	-1.75368	-3.37218	0.0145984	0.130887	down	1.8818	0.529328	0.364866	0.645277	0.247269	0.119206	0.124971	0.477725	2.73759	2.40385	1.72271
lnc-NMD3-1:1	NMD3	-1.75359	-3.37197	0.0246006	0.164561	down	1.12419	0.112863	0.392799	1.22092	0.147059	0.0927672	0.154667	1.55509	0.318992	2.29607	1.92896
lnc-MIOS-4:1	MIOS	-1.75332	-3.37134	0.0475025	0.228133	down	45.6935	1.70536	2.00895	7.85818	1.73067	6.88704	1.13433	6.40575	27.8193	34.455	58.3021
lnc-MRPS11-4:2	MRPS11	-1.75317	-3.37099	0.00288956	0.0653925	down	8.48373	2.69254	1.96967	5.64832	0.950209	1.34141	0.642487	8.07903	11.7804	8.5656	12.49
lnc-SP110-8:5	SP110	-1.74945	-3.36231	0.0197401	0.146589	down	48.7786	5.14205	3.69536	10.7373	3.52773	11.8162	2.07161	8.78877	32.3509	57.3691	62.939
lnc-SETD6-15:1	SETD6	-1.74744	-3.35763	0.0080325	0.0998475	down	6.89618	2.27532	2.39083	6.19637	0.950629	0.300102	0.730029	4.934	11.1003	9.60584	11.3727
LINC01951:5	LINC01951	-1.74462	-3.35107	0.0170838	0.140565	down	1.22732	0.188105	0.609711	0.541273	0	0.649371	0.432449	1.15264	2.62275	1.82792	1.18038
lnc-KRCC1-3:1	KRCC1	-1.74358	-3.34865	0.00219954	0.0576818	down	2.49277	0.978148	0.392799	1.49223	0.252101	0.51022	0.525868	1.74171	3.31752	3.95433	3.33859
lnc-NKAP-4:3	NKAP	-1.74225	-3.34557	0.00769655	0.0980888	down	46.0962	9.43574	4.79651	12.8038	2.65399	11.8501	4.42008	16.8522	33.8993	48.7582	72.8272
lnc-CHMP4C-1:1	CHMP4C	-1.74141	-3.34362	0.000128873	0.0139114	down	0.926236	0.302473	0.480087	0.768725	0.339075	0.463836	0.247467	1.86611	1.46098	2.04095	1.11286
MIR31HG:7	MIR31HG	-1.73048	-3.31838	0.0433282	0.217241	down	1.34756	2.05637	0.608401	0.72034	0.521218	2.20183	0.0451628	4.1154	4.2477	0.0274252	5.43225
lnc-ZDHHC15-4:1	ZDHHC15	-1.72416	-3.30388	0.0074019	0.0973343	down	1.83439	1.16701	0.960611	1.26613	0.483193	0.231918	0.0618668	3.42992	3.69903	2.74252	1.18705
lnc-DIAPH2-16:7	DIAPH2	-1.7201	-3.29459	0.0282219	0.17593	down	26.3975	1.98827	1.30235	9.33232	0.976049	5.93293	1.22682	9.083	17.2128	30.3431	30.3967
lnc-ZNF585A-4:5	ZNF585A	-1.71905	-3.2922	0.00864874	0.102885	down	2.352	0.89651	1.08762	2.19539	0.24958	0.192492	0.583404	2.23125	2.76949	1.55431	7.3345
lnc-SLC20A2-1:1	SLC20A2	-1.71707	-3.28768	0.00327699	0.0675642	down	7.58242	1.90739	1.31806	4.74529	0.7771	2.96902	0.648983	5.58528	11.6617	11.6002	7.65278
lnc-AGA-4:1	AGA	-1.71549	-3.28409	0.00373514	0.0723168	down	5.27539	1.21366	2.46765	3.4579	0.661974	0.426265	0.790967	6.8928	7.01336	8.49799	3.84753
lnc-QRFP-6:2	QRFP	-1.71234	-3.27693	0.00846399	0.101794	down	1.06358	0.432642	0.432951	1.17117	0.172479	0.228671	0.152811	1.11967	1.81762	0.628867	3.08189
lnc-RAB23-11:1	RAB23	-1.71214	-3.27646	0.000339698	0.0231237	down	3.98892	1.37355	1.12602	3.57683	1.16176	2.18931	0.755085	4.78907	3.90765	6.07501	11.0188
PCAT1:5	PCAT1	-1.71155	-3.27513	0.046358	0.22566	down	16.3384	1.07784	0.370976	3.32541	1.19958	6.43248	0.644652	2.38863	7.58244	19.088	24.6892
lnc-ANKRD36B-3:4	ANKRD36B	-1.70999	-3.27158	0.026271	0.1694	down	1.80262	0.373953	0.313366	1.58041	0.0749999	0.113176	0.149718	2.29221	1.30021	2.07666	2.37559
LINC01684:22	LINC01684	-1.70923	-3.26987	0.00241769	0.0597727	down	23.3954	6.87299	4.07245	11.6991	2.49096	6.62822	2.43662	15.6878	18.2361	30.8145	40.4407
lnc-GATA3-7:3	GATA3	-1.705	-3.26029	0.0262785	0.1694	down	2.79826	0.431137	0.39629	1.56594	0.12605	0.522743	0.0618668	3.88152	1.61282	3.02124	2.23685
TET2-AS1:5	TET2	-1.70138	-3.25212	0.0058706	0.088012	down	8.75256	1.37279	1.82259	7.04333	1.20525	3.6592	0.735287	4.43513	10.1586	13.821	16.0846
lnc-LSMEM1-4:1	LSMEM1	-1.7007	-3.2506	0.000162737	0.0158416	down	1.75374	0.831049	1.77021	1.64236	0.960503	0.527382	0.354806	5.15794	3.30285	3.11818	2.61152
LINC02485:8	LINC02485	-1.69421	-3.236	0.000307595	0.0221701	down	61.2362	25.9743	16.3745	49.5	9.22646	24.7628	11.8005	73.7793	104.662	79.8431	100.932
lnc-NTM-1:6	NTM	-1.68984	-3.22621	0.000350232	0.0236531	down	22.9829	7.85377	6.84823	18.3522	3.62668	10.4484	3.67489	35.3653	37.8235	34.0219	25.6804
lnc-ZEB1-10:2	ZEB1	-1.68929	-3.22498	0.000818281	0.0349174	down	12.4189	2.42242	4.75112	11.7511	2.50546	2.68561	2.82144	15.9335	12.2206	18.7104	24.0771
lnc-LCOR-4:5	LCOR	-1.6891	-3.22455	0.0472196	0.227657	down	1.17111	0.105339	0.445172	0.501028	0.0529411	0.432295	0	0.493898	1.25428	1.47841	1.61142
lnc-LINGO2-1:1	LINGO2	-1.68899	-3.22431	0.000142203	0.0145199	down	1.61346	0.805091	1.07365	1.11058	1.26218	0.653081	0.199211	2.48753	3.80813	2.55246	3.23101
lnc-S100G-1:4	S100G	-1.68754	-3.22108	1.24259e-05	0.00380632	down	3.00012	1.06505	1.97752	2.52458	0.9792	1.01719	1.02111	4.77601	6.2918	4.41801	5.23045
lnc-PSG3-1:1	PSG3	-1.6815	-3.20762	0.000869287	0.03591	down	1.22097	0.305483	0.288489	0.789073	0.499579	0.32283	0.552471	3.00942	1.84952	1.3955	0.878419
lnc-DHX38-7:1	DHX38	-1.67814	-3.20015	0.00879211	0.103946	down	36.3964	6.30981	5.14784	21.1562	2.59727	6.57395	2.75648	23.0726	37.2392	37.5553	47.1623
LINC01949:5	LINC01949	-1.6762	-3.19586	0.000198541	0.0170289	down	28.8326	13.427	8.23306	24.3161	4.42499	19.6087	6.69059	42.5959	49.1599	46.8078	49.2887
lnc-RFX7-3:1	RFX7	-1.67109	-3.18455	0.0460094	0.2246	down	85.2899	4.855	3.16465	21.3941	5.20672	27.351	2.99992	12.748	54.0698	79.8737	121.005
lnc-FBXO17-5:3	FBXO17	-1.67068	-3.18365	0.000603773	0.0292574	down	16.1229	6.19657	7.70976	9.0185	1.19916	5.93339	3.36184	20.6143	23.4995	20.8202	23.1683
lnc-ABHD12-4:2	ABHD12	-1.6699	-3.18192	0.0171088	0.140565	down	142.168	25.5067	15.5068	66.6032	6.05272	25.5013	9.18135	60.9466	104.26	156.611	195.948
lnc-PRDM13-6:1	PRDM13	-1.66947	-3.18099	0.021117	0.151312	down	1.45167	0.14296	0.296781	1.61749	0.25147	0.24908	0.15807	1.05187	0.943579	3.13477	2.23166
lnc-ZFAT-3:4	ZFAT	-1.66835	-3.1785	0.00707917	0.0964837	down	1.22195	0.254318	0.559083	1.07486	0.210084	0.579331	0.316139	4.16765	0.893178	1.72205	0.667717
lnc-ESRRB-3:1	ESRRB	-1.66804	-3.17783	0.0014003	0.0488227	down	0.92868	0.300969	0.480087	0.678286	0.189075	0.231918	0.216534	1.30628	1.27597	1.08425	1.6322
STK32A-AS1:13	STK32A	-1.66603	-3.17341	0.0001091	0.0129965	down	9.14407	3.04129	3.03852	5.43398	1.75336	2.06639	2.32898	10.0895	13.0468	9.94834	14.4101
lnc-LRRTM4-3:2	LRRTM4	-1.66545	-3.17212	0.018667	0.14434	down	1.65794	0.233627	0.978941	1.4868	0.293697	0.422555	0.275307	0.414277	3.89362	0.901843	4.22888
lnc-MTRNR2L1-14:1	MTRNR2L1	-1.6646	-3.17025	0.00724114	0.0972791	down	1.61297	0.489074	0.436443	0.633067	0.315126	0.231918	0.247467	2.67476	1.97775	1.97717	0.370954
lnc-AADAT-9:1	AADAT	-1.66193	-3.16439	0.00286362	0.065182	down	68.9481	19.5065	17.1793	54.0328	7.3918	17.1587	7.51651	67.4109	82.4691	81.9702	107.419
lnc-LGALSL-2:5	LGALSL	-1.65895	-3.15786	0.014242	0.129675	down	1.59244	0.0752421	0.308129	0.792691	0.222689	0.166517	0.308406	1.67079	1.4125	1.82218	1.19225
lnc-NFE2L2-5:5	NFE2L2	-1.65773	-3.1552	0.0205326	0.149498	down	1.02399	0.112863	0.304637	0.812587	0.25126	0.23099	0.154358	1.48978	1.53052	1.89872	0.146156
FAM182A:12	FAM182A	-1.65703	-3.15367	0.0120314	0.121239	down	4.30712	0.711038	0.584397	0.561621	0.395588	0.797798	0.414508	1.90468	5.73293	2.19466	3.85941
lnc-ARX-2:1	ARX	-1.65625	-3.15197	0.0350758	0.195499	down	6.72413	0.497727	0.386688	1.96025	0.462184	1.97501	0.270977	1.3548	4.35169	7.408	8.48594
lnc-IGSF10-6:2	IGSF10	-1.65623	-3.15192	0.0195275	0.146364	down	20.6592	1.77233	2.04473	7.82743	1.31744	5.44451	1.52285	6.23842	11.6706	25.242	28.3928
lnc-FAM72B-6:5	FAM72B	-1.65562	-3.1506	0.00733167	0.0973343	down	81.3465	14.0485	20.4068	54.9163	14.3748	23.292	2.68626	77.8754	103.625	96.8704	93.6177
lnc-MTHFSD-7:1	MTHFSD	-1.65154	-3.1417	0.0468649	0.226712	down	2.84225	0.515785	0.316858	0.845145	0.219958	0.442964	0	1.40767	1.9063	3.81338	1.96012
lnc-SLC25A37-1:2	SLC25A37	-1.64879	-3.13571	0.00502503	0.0828841	down	0.303043	0.377715	0.16934	1.29055	0.180882	0.312162	0.846338	1.32183	1.00802	1.72269	2.05731
lnc-PRAG1-1:2	PRAG1	-1.64566	-3.12892	0.0235792	0.161072	down	2.24985	0.677555	0.394544	2.1574	0.07521	0.641486	0.131776	2.28786	3.87831	2.34454	2.49059
lnc-XCL2-3:1	XCL2	-1.64395	-3.12521	0.0287608	0.178496	down	10.2111	1.17716	0.952318	5.07087	0.311554	3.03488	0.595468	3.13445	9.99466	10.9159	13.2045
lnc-FOXD4L5-18:6	FOXD4L5	-1.63547	-3.10689	0.00436703	0.0783155	down	1.02644	0.865285	0.698309	1.94442	0.378151	1.53066	0.123734	1.80391	4.33829	3.38032	1.70639
lnc-TMEM100-3:1	TMEM100	-1.63487	-3.1056	1.83286e-06	0.00098253	down	0.902774	0.677179	1.19105	1.27201	0.483403	0.948545	0.842317	2.26546	2.62148	3.05887	2.87564
lnc-TSHZ1-4:7	TSHZ1	-1.63465	-3.10513	0.020649	0.149837	down	1.19751	0.180581	0.144463	0.62945	0.162395	0.884536	0.10208	0.597156	1.33466	2.43574	1.27311
lnc-TMEM109-4:5	TMEM109	-1.63454	-3.10488	0.0001169	0.0132719	down	1.10513	0.506756	0.787343	1.28377	0.363235	0.870621	0.939757	3.71854	2.38606	2.7017	1.26124
lnc-CXorf51B-25:2	CXorf51B	-1.63077	-3.09678	0.00173803	0.0520819	down	0.195511	0.489074	0.349154	0.587848	0.432562	1.20597	0.494935	2.42595	1.53116	1.97717	0.519336
lnc-EFCAB1-4:4	EFCAB1	-1.62933	-3.0937	0.0387222	0.205591	down	0.81626	0.639558	1.50136	0.399737	0.0432773	0.0473113	0.662903	2.6138	1.46736	0.332929	2.74506
lnc-KRTAP5-7-1:2	KRTAP5-1	-1.62765	-3.0901	0.00716144	0.0967303	down	3.44051	1.53118	0.959738	3.25487	0.19958	0.763938	0.559585	3.42618	5.3125	5.56094	4.10423
lnc-AMIGO2-4:1	AMIGO2	-1.62748	-3.08972	0.0453828	0.222555	down	41.336	2.9145	1.89373	9.43451	1.59811	8.4664	1.56925	9.01208	20.5865	37.3544	49.5298
lnc-RAB23-5:3	RAB23	-1.62466	-3.0837	0.00832507	0.101426	down	70.8279	9.97146	13.5236	16.6664	3.67247	37.2924	8.08476	66.4623	51.4343	73.5053	84.7734
lnc-RTL9-6:1	RTL9	-1.6128	-3.05845	0.00386987	0.0730934	down	4.0989	1.10418	1.64583	2.7041	0.352731	1.70506	0.486273	2.98143	5.46561	6.43727	5.65185
MANCR:23	MANCR	-1.60973	-3.05194	0.00724745	0.0972791	down	0.722904	0.509013	0.858483	1.19424	0.132143	0.532484	0.484417	0.590936	1.27086	1.41336	4.23629
lnc-ARHGAP26-4:17	ARHGAP26	-1.60581	-3.04367	0.020722	0.14993	down	1.09291	0.115497	0.319913	0.482036	0.122479	0.566344	0.0621762	1.33552	1.3672	1.38338	0.538625
lnc-CLSTN2-3:1	CLSTN2	-1.60531	-3.04262	0.00151376	0.051522	down	1.07531	0.639558	0.654664	0.678286	0.336134	0.602987	0.216534	0.870853	1.21217	1.65827	3.33859
LINC01033:11	LINC01033	-1.60513	-3.04222	0.00361105	0.0710116	down	1.34463	0.871304	0.79389	0.471635	0.409033	0.995856	0.912845	1.56567	4.72619	3.14497	0.363535
lnc-RAB23-5:2	RAB23	-1.60475	-3.04143	0.0100561	0.111436	down	240.329	38.144	45.5254	75.4151	13.6038	90.2384	17.1588	171.571	183.96	259.332	271.372
lnc-ALDH1B1-6:1	ALDH1B1	-1.60357	-3.03895	0.0057655	0.0876785	down	48.306	9.76869	11.0477	28.5749	4.42163	9.18952	5.28714	30.0954	45.0111	59.875	63.3003
lnc-DHRS4L2-2:7	DHRS4L2	-1.6035	-3.03881	0.0185244	0.144047	down	14.0827	2.58682	1.01473	4.25512	0.883402	3.04184	0.849122	7.29215	6.92723	14.9283	16.2975
lnc-CA4-2:1	CA4	-1.60299	-3.03772	0.00382354	0.0730934	down	1.02644	0.263347	0.511075	1.04004	0.205252	1.20597	0.838295	2.15785	2.16915	0.701575	3.56116
ARF4-AS1:8	ARF4	-1.60132	-3.03421	0.00639379	0.0909747	down	181.868	36.1576	24.2994	78.8485	18.9897	47.1541	20.7668	87.3148	141.548	202.382	261.501
FAM160A1-DT:18	FAM160A1-DT	-1.60102	-3.03358	0.000331827	0.0231237	down	2.89895	1.17077	1.26307	2.54222	0.578991	1.42676	0.64094	3.25264	5.23402	4.71586	4.45516
lnc-IKZF2-3:2	IKZF2	-1.60032	-3.03211	0.00845482	0.101794	down	5.26464	0.526695	1.04615	2.34054	0.693907	1.51906	0.465239	2.83774	6.99614	6.07883	4.11091
lnc-PLCD1-5:1	PLCD1	-1.59952	-3.03042	0.0348501	0.195238	down	1.22195	0.526695	0.436443	0.271315	0.0630251	1.15959	0.0618668	2.86137	1.21217	0.510237	1.70639
lnc-ATP2B2-1:3	ATP2B2	-1.59896	-3.02924	0.00631919	0.0904404	down	10.172	1.95554	2.81156	6.21265	1.03865	2.74406	0.823757	11.5444	5.90136	11.0906	15.0956
lnc-CRACR2A-6:1	CRACR2A	-1.59876	-3.02883	0.0173075	0.140565	down	1.22195	0.150484	0.261866	1.04004	0.273109	0.278302	0.154667	2.67476	0.637984	1.27559	1.11286
MIR646HG:29	MIR646HG	-1.59484	-3.02062	0.0118848	0.121064	down	1.50935	0.220459	0.414621	0.334621	0.168067	0.656328	0.278401	0.58907	2.25719	1.9861	1.13883
lnc-MAFB-9:1	MAFB	-1.59375	-3.01834	0.000182848	0.0160659	down	0.731702	1.84607	1.36868	1.30638	0.523949	0.655401	0.863352	2.50743	3.58356	1.65572	4.52119
lnc-CCKAR-11:3	CCKAR	-1.59248	-3.01567	0.00144966	0.050339	down	1.09829	0.616233	0.458701	0.95548	0.615966	0.0932311	0.444822	1.00459	1.99434	1.98291	2.2465
LINC00559:6	LINC00559	-1.58887	-3.00815	0.000279071	0.0206344	down	1.16476	0.369063	0.765084	0.64799	0.347058	0.778781	0.336246	2.53107	1.51075	1.70866	1.53798
lnc-ZNF708-2:14	ZNF708	-1.58808	-3.00649	0.0252908	0.166861	down	8.27014	1.04925	0.921767	2.62497	0.339495	1.52046	0.537004	2.70586	6.92213	6.16812	9.87331
lnc-HSD17B2-1:4	HSD17B2	-1.58554	-3.00121	0.00584326	0.088012	down	1.61884	0.572969	0.40982	0.750637	0.365126	0.431368	0.38079	2.29221	0.480402	1.32279	3.49364
lnc-OTUD4-7:1	OTUD4	-1.58484	-2.99974	0.0301852	0.182195	down	2.7792	0.374706	0.322531	3.61708	0.667436	1.5506	0.243446	0.735249	5.12238	5.73889	4.28823
DARS-AS1:50	DARS	-1.58442	-2.99888	0.00209283	0.0560995	down	11.0904	4.95432	2.0299	10.6391	1.77269	4.04465	1.82631	11.5823	13.457	17.7486	17.9408
LIMD1-AS1:5	LIMD1	-1.58393	-2.99786	0.00108859	0.0413134	down	12.2258	5.30043	5.31195	10.9914	2.11806	2.66938	2.4821	15.7774	10.662	20.6257	21.726
lnc-TENM4-8:6	TENM4	-1.58326	-2.99646	0.0166903	0.139254	down	0.000977557	1.84795	1.19585	1.5067	0.3271	1.63549	0.550305	3.09899	2.31014	4.24007	2.06399
lnc-PRRX1-1:1	PRRX1	-1.58273	-2.99536	0.00157745	0.0520531	down	1.67602	0.226103	0.525914	0.719888	0.449999	0.513003	0.587735	1.54141	1.7232	3.05951	1.48382
lnc-GCNT1-4:1	GCNT1	-1.58107	-2.99191	0.00995532	0.110748	down	2.59053	2.29488	2.40044	6.05936	0.462184	3.15409	3.89761	19.7808	1.59496	4.33701	9.27385
lnc-GPD2-2:6	GPD2	-1.57935	-2.98836	0.00323908	0.0675089	down	17.4167	5.93435	3.48936	6.85657	3.11659	8.73357	2.7339	6.16626	16.4466	20.3565	37.3321
lnc-FYB2-3:1	FYB2	-1.57771	-2.98496	0.00574766	0.0876671	down	3.41852	0.783271	0.937479	1.24986	1.57227	0.702248	0.325729	1.88353	2.71016	2.81459	7.59714
lnc-LCLAT1-1:1	LCLAT1	-1.57748	-2.98448	0.000328822	0.0231172	down	5.49583	2.39797	2.25161	6.52738	1.7355	3.30159	1.26301	13.497	6.92723	11.3604	6.37596
lnc-MAP1LC3B2-28:3	MAP1LC3B2	-1.57513	-2.97963	0.00045152	0.0261668	down	1.13543	0.752421	0.570867	1.22182	0.370588	0.324685	0.711469	2.80228	2.43965	2.10473	1.06686
lnc-SUN3-1:4	SUN3	-1.57379	-2.97686	0.0260632	0.169099	down	0.88029	0.563187	2.2647	1.70205	1.33172	0	0.483489	2.63184	3.22374	5.1113	1.06612
lnc-RGPD1-7:1	RGPD1	-1.57351	-2.97628	0.0247251	0.164648	down	5.86534	0.677179	1.04746	4.63812	0.630251	1.90173	0.278401	2.67476	4.2107	7.65355	10.3867
lnc-ZSCAN23-1:1	ZSCAN23	-1.57251	-2.97421	0.00219387	0.0576818	down	0.68429	0.610214	0.710965	0.956384	0.238025	0.18739	0.216534	1.18436	1.91395	1.33937	1.48382
lnc-KLHL14-1:1	KLHL14	-1.57202	-2.97321	0.00699758	0.0961831	down	2.57342	1.02894	1.41844	3.3634	0.900629	1.56406	0.119712	3.21407	7.44273	3.30187	4.12872
lnc-DYRK2-6:1	DYRK2	-1.56715	-2.96319	0.000463034	0.0264507	down	1.95511	1.2415	0.872886	1.67311	0.420168	0.463836	0.773335	2.48815	3.70031	3.4441	2.52249
lnc-SLC25A28-1:2	SLC25A28	-1.55927	-2.94706	0.0107104	0.115551	down	145.17	32.3105	20.6477	77.3464	11.6033	31.7552	11.7433	93.3119	134.164	140.79	177.24
lnc-CCDC184-3:1	CCDC184	-1.55776	-2.94396	0.0102749	0.112613	down	65.1708	11.9729	12.9663	39.7037	5.57709	12.954	5.41768	44.3214	56.1069	69.7959	83.2302
lnc-SP9-13:2	SP9	-1.55759	-2.94361	0.00755659	0.097757	down	0.590445	0.799824	0.484452	1.43118	0.228571	0.788522	0.159307	0.624526	1.65876	2.16851	2.81925
lnc-ARRDC4-1:1	ARRDC4	-1.55675	-2.9419	0.00546437	0.0854109	down	0.68429	0.711791	0.523731	1.31678	0.357142	0.974056	0.0931096	0.933057	3.06233	1.98163	1.56394
lnc-KCNMB1-3:1	KCNMB1	-1.55428	-2.93687	0.00124604	0.0456723	down	2.03479	0.630905	1.32635	2.5187	0.613235	1.17443	0.410796	3.41685	4.97309	2.57542	3.19169
LINC01266:5	LINC01266	-1.54621	-2.92048	0.0082036	0.100661	down	2.1995	0.526695	0.690453	1.04004	0.462184	0.974056	0.464001	0.622038	5.35907	2.74252	1.55801
lnc-NOL4-6:1	NOL4	-1.54546	-2.91897	0.0389664	0.205671	down	1.36858	0.752421	0.349154	0.699087	0.255042	0	0.189003	1.80391	0.446589	2.16851	1.48382
lnc-F3-7:3	F3	-1.54501	-2.91805	0.0387711	0.205591	down	2.18337	1.0801	0.282379	1.48816	0.490966	0.835833	0	1.89659	1.37932	2.9817	4.06862
lnc-F11-8:1	F11	-1.54474	-2.91751	0.000177365	0.0160659	down	4.07446	1.68204	1.54239	3.91643	1.39601	1.97501	0.9246	5.09822	8.71423	5.78162	5.51238
lnc-PTN-2:5	PTN	-1.54164	-2.91125	5.22239e-05	0.00759193	down	7.74959	4.24215	4.83055	7.88666	2.85231	3.60122	1.93581	11.2919	19.5249	10.75	12.0352
LINC00702:10	LINC00702	-1.5413	-2.91056	0.0009483	0.0381858	down	3.91512	1.24338	0.850191	3.60713	1.03088	1.27833	0.95708	4.33996	4.75043	6.23063	5.52128
lnc-DAB2-2:1	DAB2	-1.53938	-2.90669	0.000481659	0.0264507	down	0.879802	0.752421	0.523731	0.949601	0.357142	0.556603	0.216534	2.17713	1.85015	1.33937	1.40963
OLMALINC:27	OLMALINC	-1.53645	-2.90081	0.0079535	0.0992721	down	740.346	209.493	145.513	530.848	73.022	186.375	70.3754	636.698	789.443	802.829	945.343
lnc-FRG1-4:12	FRG1	-1.53453	-2.89694	0.000875037	0.03591	down	4.05686	1.91867	1.92035	4.38625	0.567226	1.57704	1.36107	5.41173	5.23147	7.20709	7.56746
lnc-AMPH-6:2	AMPH	-1.53345	-2.89478	0.0150586	0.132768	down	1.04501	0.258081	0.566503	0.407424	0.367437	0.0528773	0.264171	1.259	1.89354	1.25518	0.380599
lnc-JAM3-10:2	JAM3	-1.5328	-2.89347	0.0311853	0.185361	down	0.586534	0.466125	0.540753	1.21413	0.173529	0.670243	0	2.31398	1.58029	0.765355	1.18705
lnc-RWDD3-5:22	RWDD3	-1.52926	-2.88638	0.00452303	0.0796088	down	1.93996	0.919835	0.628478	1.57724	0.394327	0.549646	0.207563	2.36872	1.60644	2.91728	3.05369
lnc-PDZD9-6:3	PDZD9	-1.52624	-2.88034	0.00101151	0.039435	down	0.387602	0.613976	0.686525	0.231974	0.348739	0.382201	1.04091	1.26771	2.05814	1.29154	1.39924
lnc-LPCAT1-4:32	LPCAT1	-1.52467	-2.8772	0.0120857	0.121239	down	1.07678	0.6294	0.829241	1.80922	0.525209	0.649371	0.0618668	2.11493	1.85143	3.95433	0.96448
lnc-FAM156A-1:2	FAM156A	-1.52351	-2.8749	0.00369251	0.0721426	down	0.488779	0.978148	0.349154	0.361753	0.357142	0.742138	1.4848	0.870853	1.85015	1.65827	3.33859
LINC01956:11	LINC01956	-1.52312	-2.87412	0.00285576	0.065182	down	1.97271	0.138446	1.6659	1.65411	0.945377	1.32008	0.624855	3.36398	4.64261	2.88539	2.40156
LINC00630:5	LINC00630	-1.52188	-2.87166	0.00361805	0.0710116	down	1.14667	0.836692	0.359629	0.977637	0.369117	1.37342	0.433068	0.870853	2.29674	1.40315	4.15468
lnc-SNX24-1:2	SNX24	-1.51871	-2.86535	0.00293164	0.0658237	down	1.22683	0.534219	0.484888	0.417824	0.316386	0.419772	0.158688	1.05871	1.49607	1.36743	1.70713
NUTM2A-AS1:46	NUTM2A	-1.51204	-2.85214	0.00304879	0.0663167	down	2.18924	0.285544	1.10551	1.80741	0.660924	0.833514	0.765293	3.09837	4.37147	3.37777	1.27089
lnc-EXOSC9-11:2	EXOSC9	-1.51117	-2.85041	0.000386187	0.025285	down	0.733168	0.413832	1.13475	1.04004	0.399159	0.556603	0.587735	1.11967	2.67953	1.72205	2.15153
lnc-BLID-6:1	BLID	-1.51028	-2.84865	0.0291372	0.179823	down	22.1593	4.86779	2.16476	18.0044	2.24033	8.49052	0.916557	11.5761	23.4625	21.6755	36.7237
lnc-C1orf50-1:1	C1orf50	-1.50764	-2.84344	0.0183026	0.143343	down	0.537657	0.601937	0.654664	1.04004	0.420168	0.463836	0.0309334	2.98578	1.40357	1.02047	0.519336
lnc-STK26-11:1	STK26	-1.50724	-2.84266	0.00229256	0.0586963	down	0.488779	1.09101	0.523731	0.49741	0.504201	1.11321	1.5776	2.48815	4.0831	0.892914	1.78058
lnc-FAM86B2-58:12	FAM86B2	-1.50476	-2.83778	0.0134175	0.125942	down	263.994	51.937	30.6684	88.5006	25.872	82.8175	32.9574	81.5324	188.485	293.188	351.673
lnc-NIM1K-9:1	NIM1K	-1.50065	-2.8297	0.0266247	0.170881	down	527.388	63.2038	50.3358	169.099	36.2468	127.468	35.5184	178.477	362.962	471.484	587.307
lnc-SLC16A7-1:1	SLC16A7	-1.49945	-2.82734	0.00393897	0.0736676	down	2.59199	1.12901	0.848881	2.29894	0.934243	0.647979	1.31158	0.733383	5.35078	4.74903	4.53603
lnc-RNF217-1:1	RNF217	-1.49842	-2.82533	0.0124466	0.122968	down	1.36663	0.469511	0.700054	0.618145	0.128991	1.48613	0.341814	3.55743	2.25591	1.18056	0.988221
lnc-NMU-3:9	NMU	-1.49667	-2.82191	0.0111962	0.117749	down	1.24785	0.674169	1.07365	4.23386	0.330882	2.48199	0.855	1.66893	5.6972	5.42573	4.17472
lnc-PRIM2-13:1	PRIM2	-1.49643	-2.82144	0.00222604	0.057682	down	366.019	72.2155	111.708	143.895	54.9497	204.08	56.3839	458.13	292.016	408.279	434.872
lnc-GLRB-9:1	GLRB	-1.49566	-2.81993	0.0201065	0.147522	down	1.27278	0.300969	0.436443	0.678286	0.357142	0.185534	0.247467	0.311019	2.80713	1.14803	1.18705
lnc-ARHGAP6-3:1	ARHGAP6	-1.49503	-2.8187	0.00271131	0.0630214	down	0.586534	0.413832	0.436443	0.361753	0.483193	1.20597	0.309334	0.684242	1.08457	2.29607	1.85477
lnc-GAPDH-4:2	GAPDH	-1.49142	-2.81165	0.0326904	0.189358	down	0.733168	0.376211	1.04746	0.949601	0.294117	0	0.742402	3.42121	1.53116	0.574016	1.03867
lnc-GSDMC-12:1	GSDMC	-1.49089	-2.81062	0.000983111	0.0392193	down	1.85736	0.677179	0.349154	1.13048	0.693276	0.417453	0.866136	1.99052	2.61574	2.99764	1.78058
lnc-OR4C46-2:1	OR4C46	-1.48996	-2.80881	0.000803679	0.034639	down	46.323	12.0011	16.192	26.5436	11.5521	19.2492	6.31042	50.9449	70.0507	44.6457	51.2362
lnc-PRKAR2A-3:1	PRKAR2A	-1.48867	-2.8063	0.00509946	0.0833548	down	4.16635	1.62448	1.44244	4.16468	0.710923	1.05105	0.616503	3.2489	5.80566	5.47994	6.95687
lnc-PDK3-1:1	PDK3	-1.4864	-2.80189	0.0136156	0.125986	down	0.586534	0.451453	0.0436443	0.949601	0.231092	1.15959	0.835202	1.24408	2.42434	1.97717	0.96448
LINC00887:16	LINC00887	-1.4837	-2.79664	0.000657455	0.0311355	down	0.68429	0.376211	0.654664	1.08526	0.466386	1.15959	1.01709	2.17713	3.18992	2.10473	0.96448
lnc-ACOD1-5:1	ACOD1	-1.48302	-2.79534	0.000307046	0.0221701	down	1.02644	0.790042	0.61102	0.723506	0.567226	0.834905	0.309334	1.55509	1.46736	1.40315	3.11601
lnc-MYO1D-8:1	MYO1D	-1.47995	-2.78939	0.000228562	0.0186725	down	3.441	1.38822	2.20666	4.76157	1.32731	3.77516	1.16402	7.13042	7.47845	7.35761	5.92636
CALML3-AS1:12	CALML3	-1.47573	-2.78125	0.0368368	0.201197	down	1.38471	1.12525	0.12264	0.600962	0.274579	0.3168	3.32472	2.86262	1.32318	4.2879	2.76212
MANEA-DT:19	MANEA-DT	-1.47541	-2.78063	0.038154	0.204581	down	3.64336	0.395774	0.31162	1.07531	0.642226	1.04781	0.0835202	2.11804	2.6789	2.05817	4.32013
lnc-SEC61B-1:1	SEC61B	-1.47511	-2.78004	0.000395226	0.0253278	down	0.977557	0.7148	0.61102	1.31452	0.483193	0.463836	0.402134	1.6795	2.61574	1.91339	1.40963
lnc-TMTC3-5:11	TMTC3	-1.47293	-2.77585	1.64366e-05	0.00440553	down	6.08969	3.49123	2.68762	5.15272	1.72836	2.52095	2.55603	9.3399	9.92066	8.68359	9.47046
ITPKB-AS1:2	ITPKB	-1.47237	-2.77477	0.0287166	0.178468	down	1.84954	0.78139	3.67005	1.35069	2.65714	0.545471	0.890573	11.9649	1.22812	0.792142	4.41732
lnc-COA6-11:1	COA6	-1.47214	-2.77433	0.0107439	0.115621	down	1.50006	0.338966	0.392799	1.46465	0.280252	0.278302	0.399969	2.61318	1.20069	1.87576	1.4853
FRG1-DT:20	FRG1-DT	-1.47187	-2.7738	0.0329566	0.189865	down	1.6814	0.169671	0.593562	2.13932	0.417226	0.911438	0.702807	0.273697	1.7468	3.78468	4.38542
lnc-MPPE1-6:1	MPPE1	-1.47186	-2.7738	0.0276593	0.173707	down	3.51921	0.790042	1.00295	3.02968	0.168067	1.71527	0.402134	3.912	7.20922	3.63544	1.6322
lnc-ATP6V1C1-9:3	ATP6V1C1	-1.4697	-2.76965	0.000134621	0.0139114	down	2.02941	0.914568	0.804364	2.31386	1.00189	1.18742	0.845101	4.35427	4.21963	2.74635	2.64935
lnc-CBWD5-1:1	CBWD5	-1.46854	-2.76741	0.00501935	0.0828841	down	1.24541	0.45371	0.524604	1.10515	0.292647	0.831658	0.310262	2.36374	2.80777	0.761528	1.33989
LINC01473:8	LINC01473	-1.46665	-2.76379	0.0056393	0.0868371	down	125.165	25.3235	31.5496	54.7481	19.4893	30.1354	20.0142	47.2201	100.488	154.009	171.801
lnc-PFKFB3-12:2	PFKFB3	-1.46252	-2.75588	0.0118289	0.121064	down	1.72539	0.530081	1.08325	1.48952	0.830671	0.113176	0.442348	1.94325	1.69576	1.3821	4.57015
lnc-SAP30-1:2	SAP30	-1.4614	-2.75376	0.00350872	0.0702156	down	0.439901	0.413832	0.654664	0.949601	0.462184	1.25236	0.309334	3.359	1.21217	1.21181	1.03867
lnc-SMOC2-8:3	SMOC2	-1.46139	-2.75373	0.0189306	0.144584	down	30.9504	4.53183	4.81658	12.844	2.45945	6.42228	3.03395	11.1898	21.0337	30.9376	37.1043
lnc-SSTR4-4:7	SSTR4	-1.45902	-2.74922	0.0191749	0.145414	down	1.00493	0.300969	0.260556	0.657034	0.525209	0.657256	0.305313	1.85616	1.78636	0.0988584	1.96383
lnc-ACTRT1-1:1	ACTRT1	-1.45831	-2.74786	0.000103705	0.0128909	down	3.14236	6.88879	1.909	3.32993	1.52353	2.71576	2.68069	9.49292	10.5414	7.24345	6.63711
lnc-MDGA1-1:3	MDGA1	-1.45655	-2.74452	0.00459386	0.0801614	down	1.3197	0.436404	0.574359	1.49268	0.357142	0.949009	0.501431	1.05746	3.5625	1.24562	2.67087
lnc-ORC3-3:1	ORC3	-1.45648	-2.74438	0.000848261	0.035383	down	1.24883	0.614352	0.676486	0.703157	0.446848	0.397044	0.69198	2.73697	2.13151	1.60214	0.816841
LINC01422:1	LINC01422	-1.45447	-2.74055	0.000833258	0.0352062	down	3.82518	1.1354	1.80993	2.61954	1.28781	0.84882	0.897997	4.52844	5.50517	5.69552	3.22136
lnc-PRL-16:1	PRL	-1.45008	-2.73223	0.00250683	0.0602271	down	2.0167	0.609461	0.592689	1.65502	0.681092	0.75327	0.375222	2.23996	1.71937	3.53977	2.61671
lnc-KBTBD3-3:1	KBTBD3	-1.44836	-2.72897	0.00358868	0.0707588	down	60.4507	16.4543	16.9877	43.2353	8.90041	16.6262	9.57946	53.7235	52.4398	72.791	83.8638
lnc-FAM47A-3:1	FAM47A	-1.44672	-2.72588	0.0399412	0.208506	down	1.46487	0.657616	0.261866	2.29713	0.188445	0.563561	0.0723842	1.87358	1.59751	2.52503	2.32069
lnc-CFH-3:1	CFH	-1.44599	-2.72449	0.00238346	0.0596413	down	2.01572	0.647459	1.01473	2.07284	0.362605	1.35301	0.582786	3.07349	2.67571	3.98367	2.37336
lnc-CROT-5:1	CROT	-1.44463	-2.72192	0.0389469	0.205671	down	5.10041	0.982286	0.268412	1.41943	0.637814	2.0534	0.178486	2.5883	3.24606	5.89642	4.39729
lnc-FAM84B-84:7	FAM84B	-1.44417	-2.72105	0.0486393	0.230862	down	1.91259	1.41267	1.49874	0.648442	1.04706	0.680912	1.59338	0	7.14415	2.09069	4.13465
lnc-CAPN2-2:2	CAPN2	-1.44376	-2.7203	0.0200427	0.147522	down	0.393467	0.432642	0.85761	1.31588	0.160294	0.543152	0.0764055	1.18187	1.79784	1.10339	1.58175
lnc-TAC1-3:1	TAC1	-1.44295	-2.71877	0.0180923	0.142496	down	1.08753	0.640687	0.598363	0.769177	0.290756	0.317264	0.0306241	1.4649	0.958253	1.79731	1.40221
lnc-WSCD1-1:1	WSCD1	-1.44289	-2.71864	0.000476563	0.0264507	down	2.66775	5.70674	2.05303	1.80876	0.92815	2.16797	1.7066	7.49369	7.60095	5.20505	5.45748
lnc-FAM72B-6:4	FAM72B	-1.44182	-2.71664	0.0123216	0.122253	down	621.382	127.265	134.929	443.277	164.867	255.093	30.0973	529.948	765.491	633.849	766.136
LINC02073:5	LINC02073	-1.44134	-2.71574	0.0308857	0.184347	down	1.02644	0.343857	0.392799	0.949601	0.184243	0.511611	0.154667	0.248815	2.74333	1.08425	1.26124
lnc-AFG3L2-1:1	AFG3L2	-1.44105	-2.71519	3.68319e-05	0.00631814	down	5.26952	2.90886	2.93421	3.88523	1.2084	3.65642	2.28165	7.8128	7.01209	10.4267	8.10238
lnc-KHDRBS3-4:14	KHDRBS3	-1.44088	-2.71487	8.44467e-05	0.0111921	down	3.332	3.77415	1.33639	1.96884	1.96827	2.40035	1.54481	3.1133	8.22936	7.59998	5.66298
lnc-KANTR-23:25	KANTR	-1.44058	-2.71431	0.0103164	0.112613	down	1.02888	0.693732	0.235679	0.282167	0.121008	0.494449	0.489057	1.02014	1.69831	0.836788	1.48382
ZBED3-AS1:71	ZBED3	-1.43934	-2.71196	0.00881016	0.103946	down	69.412	14.1666	15.2196	41.0327	10.8487	19.5739	5.71495	47.6649	57.8869	73.5965	87.6957
lnc-KLF6-5:11	KLF6	-1.43491	-2.70365	0.00160333	0.0520531	down	2.95369	1.60454	0.972395	1.34798	0.843696	1.26766	0.341196	3.7851	2.94047	3.83507	3.43355
lnc-STK39-2:8	STK39	-1.43339	-2.7008	0.0113132	0.118097	down	12.1178	2.6726	2.31315	5.0772	1.13445	3.76635	1.02946	9.06434	9.89705	8.55795	14.9079
lnc-PIWIL4-1:7	PIWIL4	-1.4331	-2.70026	0.000646233	0.030793	down	3.15213	1.243	2.2455	2.59648	0.971427	3.10585	0.995437	7.26727	2.69293	5.0743	6.40267
lnc-PTGDR-3:1	PTGDR	-1.43305	-2.70017	0.0481207	0.229678	down	8.88649	0.840078	0.744572	5.82015	0.592856	3.681	0.530508	4.25349	6.56933	7.88571	13.0472
lnc-DCAF12L2-5:1	DCAF12L2	-1.43198	-2.69817	0.000492086	0.0264507	down	0.55623	0.761074	0.491435	0.452191	0.884663	1.23612	0.388524	1.2447	2.43263	1.58556	1.92896
FAM138F:6	FAM138F	-1.43168	-2.69761	0.0015953	0.0520531	down	1.76449	1.3585	1.14086	2.84157	0.597688	1.20737	0.479468	2.3569	3.58483	3.56081	4.49819
lnc-AKAP7-1:5	AKAP7	-1.43098	-2.6963	0.0174269	0.140565	down	33.0996	10.3048	7.38069	16.2368	2.85126	9.40521	1.82383	17.7107	34.4416	41.6934	28.2763
lnc-PSMG1-4:11	PSMG1	-1.42599	-2.68698	2.90827e-05	0.00593911	down	1.99275	0.969495	1.57163	1.09656	1.16197	1.40774	0.863042	3.94994	4.58647	2.65514	2.3103
lnc-MDGA2-2:5	MDGA2	-1.42157	-2.67876	0.0123475	0.122283	down	41.9079	12.0508	8.1833	18.1084	3.39705	8.96549	4.52896	22.5234	31.3448	50.1384	41.5661
lnc-TSSK3-5:1	TSSK3	-1.41397	-2.6647	0.000177161	0.0160659	down	1.38862	0.856632	0.934861	1.2996	0.871007	0.332107	0.656098	2.50495	2.47666	2.44084	1.98757
lnc-SERPINI1-11:1	SERPINI1	-1.41191	-2.6609	0.00506882	0.0831268	down	1.21168	0.414584	0.481833	1.35024	0.344747	0.463372	0.264481	2.09316	1.468	1.67485	1.41556
LINC00882:70	LINC00882	-1.41058	-2.65843	0.00863545	0.10287	down	6.58678	2.8972	0.66863	6.69966	2.05315	1.62482	1.24724	5.99582	9.90279	9.05224	7.30631
lnc-SNRPN-12:2	SNRPN	-1.41052	-2.65834	9.37046e-05	0.0118192	down	8.77211	6.49716	5.26132	10.2828	2.97163	8.42559	3.06334	18.2133	20.4991	16.024	12.1116
lnc-ZNF33B-13:1	ZNF33B	-1.41041	-2.65813	0.00500146	0.0828137	down	692.324	123.011	197.713	355.965	144.594	247.005	73.9135	548.583	668.504	677.285	833.356
lnc-TMTC3-5:9	TMTC3	-1.41017	-2.65768	0.000117601	0.0132719	down	1.07189	1.4296	1.48391	1.58945	1.17647	1.39151	0.680535	4.74117	3.06233	1.47076	3.78373
lnc-TP53TG3-29:1	TP53TG3	-1.41016	-2.65767	0.000538145	0.0274135	down	1.85736	1.54246	0.829241	1.77711	0.714285	1.34513	0.587735	2.05272	2.80713	4.71969	3.11601
lnc-ITPR3-1:1	ITPR3	-1.4095	-2.65645	0.00461272	0.0801614	down	0.849986	0.670407	0.964102	1.09159	0.349159	0.0936949	0.654551	2.22503	1.36401	1.93061	1.40295
lnc-SLC25A36-1:1	SLC25A36	-1.40945	-2.65635	0.00493973	0.0824282	down	3.33103	1.73696	1.06754	3.17664	0.586344	1.51071	0.658263	2.21819	5.2538	4.46074	5.83362
lnc-DLX2-9:1	DLX2	-1.40832	-2.65428	0.00453873	0.0796088	down	1.17307	0.677179	0.523731	1.71833	0.378151	1.25236	0.464001	3.73223	1.53116	2.61496	1.18705
lnc-COA6-13:1	COA6	-1.40403	-2.64639	0.00764748	0.0980888	down	0.879802	0.300969	0.392799	0.904382	0.378151	0.927672	0.123734	1.18187	1.21217	1.65827	1.6322
lnc-CCT8-6:2	CCT8	-1.40383	-2.64603	0.0130876	0.12556	down	1.57191	0.492084	0.499291	0.992559	0.341386	0.177649	0.823757	1.81759	2.63169	2.17042	0.609106
lnc-RIMKLB-6:4	RIMKLB	-1.40309	-2.64468	0.000248446	0.0195497	down	8.46711	7.60848	4.40895	7.37569	2.50084	4.96954	2.05553	13.7551	17.6709	12.1762	11.3705
lnc-GRSF1-2:1	GRSF1	-1.40251	-2.6436	0.00249688	0.0602271	down	1.40768	0.38223	1.10464	1.46239	0.447058	0.837224	0.498956	3.12325	1.35763	1.80751	2.70129
lnc-FCHSD2-2:3	FCHSD2	-1.40163	-2.64201	0.0210892	0.151312	down	2.85789	1.05226	0.130496	1.39953	0.868066	0.876187	1.66886	1.91028	6.95467	2.79355	1.41556
lnc-TMCC1-3:1	TMCC1	-1.40065	-2.6402	0.000360253	0.0241397	down	2.39502	1.9563	2.31315	3.21056	0.735293	1.90173	0.928002	4.78969	4.65729	6.31418	3.85792
LINC01765:8	LINC01765	-1.39797	-2.6353	0.00254736	0.0608599	down	1.74738	0.716681	1.27921	1.32221	0.297689	0.745385	0.657026	1.85616	3.63779	2.48932	1.86293
SMC5-AS1:9	SMC5	-1.39791	-2.63519	0.0281367	0.175643	down	726.454	121.402	79.7708	218.707	52.0335	190.989	74.8326	232.215	439.814	683.133	805.259
RMST:12	RMST	-1.39744	-2.63433	0.043311	0.217241	down	0.831413	0.495846	0.841025	1.31904	0.439495	0.587681	0.402753	0	3.12612	1.98291	2.07808
LINC01278:26	LINC01278	-1.39478	-2.62948	0.0176746	0.14115	down	63.4034	11.1949	11.2794	39.1145	7.24936	15.5566	5.7267	34.6052	51.4981	68.4534	71.212
lnc-CASTOR3-4:2	CASTOR3	-1.39113	-2.62284	0.0377428	0.203982	down	1.36858	0.150484	0.30551	0.949601	0.273109	0.278302	0.0928002	1.11967	1.14837	1.65827	1.03867
lnc-CES5A-3:11	CES5A	-1.39099	-2.62259	0.00136937	0.0481356	down	0.573826	0.404426	0.822258	0.488366	0.358193	0.698537	0.321398	1.04005	1.14837	1.06958	2.06547
lnc-ANKRD20A4-4:1	ANKRD20A4	-1.39034	-2.62141	0.0236201	0.161129	down	5.32818	1.09176	1.44332	4.45363	0.9271	1.49216	0.40894	2.09316	4.66175	6.95006	8.38356
LY6E-DT:26	LY6E-DT	-1.38966	-2.62016	0.022327	0.156191	down	2.65162	1.14744	0.935734	1.63964	0.645167	1.16794	0.211275	2.18771	1.24981	1.61681	7.19651
LINC00428:4	LINC00428	-1.38922	-2.61937	0.0079066	0.0991446	down	1.17942	0.373201	0.39018	0.828866	0.307563	0.52228	0.218699	1.45432	1.92544	0.734741	1.40369
lnc-MYO6-16:1	MYO6	-1.38808	-2.6173	0.00955786	0.108422	down	6.99198	2.75273	1.82215	4.78418	1.04706	1.69022	0.605367	7.08999	6.63631	8.7091	6.30325
DLEU1:39	DLEU1	-1.38553	-2.61268	0.00204887	0.0556112	down	2.71712	1.00824	0.680414	2.33285	0.62752	1.44949	0.699095	3.52322	3.14271	3.36437	3.73625
MEF2C-AS1:25	MEF2C	-1.38122	-2.60489	0.0021225	0.0565364	down	1.22439	1.73245	1.14479	1.23765	0.588235	0.619221	1.12381	1.57376	1.59687	2.42873	5.56357
lnc-KRBOX4-4:1	KRBOX4	-1.38063	-2.60382	0.030488	0.183143	down	32.9442	7.7285	4.39498	23.9593	2.76197	6.0911	2.58108	19.8722	25.4549	39.794	32.04
lnc-STYX-14:1	STYX	-1.37934	-2.6015	0.0083962	0.101775	down	3.03776	1.07182	2.36028	2.61502	0.77647	1.30848	0.440182	2.45581	7.56713	2.39365	4.35055
lnc-PCDH8-10:1	PCDH8	-1.37761	-2.59837	0.00491125	0.0821127	down	19.4759	5.43211	4.83317	11.6539	2.87752	4.59754	3.41443	14.114	16.0689	19.6454	26.1018
lnc-ZNF503-2:2	ZNF503	-1.37624	-2.5959	0.0015231	0.051635	down	0.766894	1.16512	2.05128	0.699992	1.02941	1.25236	0.315521	2.91985	2.80713	1.81836	2.96763
lnc-FOXD4L3-3:1	FOXD4L3	-1.36908	-2.58306	0.0198055	0.146948	down	1.51521	0.413832	0.30551	0.813944	0.546218	0.324685	0.680535	0.311019	1.78636	1.65827	2.89344
lnc-ABO-33:2	ABO	-1.36711	-2.57954	0.0196593	0.146408	down	2.81928	0.48644	0.711838	1.85127	0.561344	1.91379	0.199211	3.34283	2.09769	3.40137	3.37642
lnc-MUC15-5:1	MUC15	-1.36598	-2.57752	0.000407512	0.0253278	down	6.58825	3.4032	2.78276	6.20768	1.6021	3.26633	1.87178	9.65652	8.9841	8.24543	9.98608
PCAT14:8	PCAT14	-1.36411	-2.57417	0.000440852	0.0258985	down	3.5021	1.47587	2.48467	2.44228	0.937394	2.21667	0.88253	5.30412	5.64871	4.56215	4.35945
LINC01748:19	LINC01748	-1.36268	-2.57163	0.0246232	0.164561	down	18.3776	2.4401	3.73551	18.7628	3.09159	8.02901	1.47614	19.5432	23.2762	19.5548	17.8874
lnc-NECTIN1-1:1	NECTIN1	-1.3596	-2.56615	0.00745583	0.0973343	down	1.08362	0.567326	1.41407	0.319247	0.634873	2.10396	0.903565	0.937411	3.59121	2.41278	3.04405
lnc-TRIM62-3:1	TRIM62	-1.35706	-2.56162	0.0023463	0.0593636	down	3.59203	1.42734	1.42499	3.63426	0.768066	1.31683	0.980589	4.17263	4.74086	5.65916	4.11091
lnc-C6orf201-22:1	C6orf201	-1.35655	-2.56071	0.00873059	0.103572	down	2.03723	0.650468	1.11075	0.590109	0.340336	0.724976	0.397804	2.32207	1.2077	1.60023	3.19317
lnc-MESD-3:1	MESD	-1.35591	-2.55959	0.00192889	0.054201	down	0.879802	0.376211	0.523731	0.542629	0.399159	1.15959	0.649602	2.55036	1.21217	1.53071	1.11286
lnc-SRSF12-3:1	SRSF12	-1.35469	-2.55742	0.0081038	0.100075	down	4.84331	2.81744	3.00491	6.93706	1.38907	2.68097	0.464929	6.86792	10.1133	7.75687	6.70685
lnc-GUF1-9:1	GUF1	-1.35312	-2.55464	0.00166051	0.0520531	down	1.90819	1.27987	0.870267	2.12846	0.723108	1.08027	0.582786	4.28895	3.53316	2.7438	1.55949
lnc-SLIT2-1:5	SLIT2	-1.34682	-2.5435	0.0191148	0.145215	down	1.68531	0.475906	1.53628	1.59352	0.394117	0.441108	0.33439	1.70376	1.12796	2.07666	4.23259
TET2-AS1:3	TET2	-1.34594	-2.54196	0.00566438	0.087067	down	1.12468	0.602313	0.748063	0.944627	0.588235	0.185534	0.247467	1.22728	1.92544	1.78328	1.33543
lnc-ERVW-1-1:1	ERVW-1	-1.34593	-2.54195	0.000627949	0.0301754	down	6.5032	3.37574	3.58189	5.03334	1.54012	2.17215	1.80868	10.1548	9.65908	7.80917	6.38634
lnc-NOX3-9:3	NOX3	-1.34576	-2.54164	0.00073772	0.0329553	down	3.52947	1.28401	1.51664	2.34732	1.25714	1.77325	0.673111	5.03913	4.75235	3.46897	4.20068
lnc-ACTR1B-5:1	ACTR1B	-1.3454	-2.541	0.000515455	0.0269577	down	6.10973	2.25726	4.97545	8.9986	2.10084	5.7024	2.87681	10.2636	13.6529	11.9906	10.6835
lnc-RBMS3-1:1	RBMS3	-1.34413	-2.53877	0.00789343	0.0991446	down	1.3197	0.451453	0.567376	1.26613	0.399159	0.742138	0.309334	1.49289	1.21217	1.21181	3.1902
SMC5-AS1:11	SMC5	-1.34214	-2.53528	0.0177679	0.141437	down	14.6731	2.98975	2.46503	7.84823	1.33361	4.52379	1.77001	8.55737	10.7105	13.3248	17.8184
lnc-DYM-1:2	DYM	-1.34205	-2.53511	0.00425227	0.0771072	down	9.33079	3.28658	3.12668	7.36981	1.12983	3.30901	2.60583	8.22147	15.0596	9.61414	9.71751
lnc-MAF-7:2	MAF	-1.34189	-2.53483	0.00926111	0.106764	down	1.3197	0.150484	0.436443	0.542629	0.399159	0.742138	0.340268	1.55509	1.21217	1.40315	1.33543
lnc-ANKRD33-8:1	ANKRD33	-1.34149	-2.53412	0.00295746	0.0660095	down	2.9053	1.11622	1.20676	2.94015	0.940335	0.829803	0.668162	3.2601	4.31341	4.34339	2.99879
lnc-TPBG-10:4	TPBG	-1.34019	-2.53185	0.000484006	0.0264507	down	5.0442	1.82763	3.09613	5.45207	1.86849	1.98661	1.77867	9.28827	5.62511	6.80847	7.97996
lnc-PITRM1-13:1	PITRM1	-1.33898	-2.52972	0.0497618	0.232973	down	128.27	13.8186	10.2197	38.4132	13.9882	20.13	9.74341	28.3494	70.0207	105.174	129.218
lnc-ZEB1-10:1	ZEB1	-1.33893	-2.52964	0.0112299	0.117749	down	42.1708	12.948	9.60218	27.4023	4.92667	11.9531	4.96914	30.529	35.9689	47.0961	47.5162
lnc-E2F6-6:1	E2F6	-1.33844	-2.52877	0.0270928	0.172616	down	0.439901	0.267486	0.336061	1.13726	0.35021	1.40867	0.108886	1.22355	1.85972	1.20225	1.33543
lnc-TIGD4-1:1	TIGD4	-1.33822	-2.52839	0.0158627	0.136286	down	4.22109	1.48302	1.06012	2.09952	0.416386	1.36321	0.511948	2.40169	3.14909	5.7931	4.32087
lnc-KDM1A-3:2	KDM1A	-1.33761	-2.52733	0.0151278	0.132941	down	2.74596	0.790419	0.30551	1.81148	0.441596	1.16191	0.55742	4.10607	2.23422	2.4874	2.15228
lnc-H3F3C-10:1	H3F3C	-1.33595	-2.52442	0.0084739	0.101794	down	0.696998	0.226103	0.649427	0.555743	0.32584	0.411423	1.11824	1.80515	1.51649	1.7246	0.593526
lnc-MEST-7:5	MEST	-1.33581	-2.52418	0.00300503	0.0660876	down	2.77773	1.4202	1.63753	4.65666	1.09622	2.74359	0.665068	4.58504	6.45385	5.34154	4.56051
lnc-THAP5-1:1	THAP5	-1.3348	-2.5224	0.00630865	0.0904404	down	3.91023	1.09063	1.26568	3.0749	0.938024	1.48428	0.680535	2.48815	5.80566	3.57166	5.56431
lnc-DIRAS2-14:1	DIRAS2	-1.33315	-2.51952	0.0131958	0.125942	down	1.54601	0.19262	0.835352	1.35929	0.815125	0.545471	0.621143	1.32059	2.86583	3.27508	0.825744
lnc-MCPH1-2:1	MCPH1	-1.33264	-2.51864	0.00695599	0.0957649	down	1.12419	0.489074	1.8767	1.62789	0.609243	0.649371	0.866136	5.16291	1.97775	1.33937	1.70639
lnc-PRSS27-4:4	PRSS27	-1.33157	-2.51676	0.00171606	0.0520531	down	1.77964	1.60868	0.971522	1.98828	0.60126	2.32243	1.05545	4.59064	1.77423	2.76676	5.27571
lnc-DUSP26-13:1	DUSP26	-1.33124	-2.51618	0.0327824	0.189727	down	1.40084	0.300969	0.349154	1.2693	0.189075	0.185998	0.525868	0.933057	1.08457	2.10536	1.78058
lnc-CNOT2-1:3	CNOT2	-1.3291	-2.51246	0.00587768	0.088012	down	13.9004	4.80948	3.03328	5.29425	3.05273	2.39618	3.19047	8.41742	7.42614	20.3368	13.9271
lnc-FAM124A-2:1	FAM124A	-1.329	-2.51228	0.0122984	0.122229	down	3.66291	1.51049	1.41757	2.51961	0.60294	1.32147	0.305313	2.62438	4.63942	3.9875	4.55902
lnc-MARCKS-14:1	MARCKS	-1.32834	-2.51113	0.0140718	0.128945	down	2.44487	1.03044	1.09504	2.60959	1.05861	0.744457	0.247467	1.86611	3.27286	2.27438	5.47899
lnc-CWC25-1:1	CWC25	-1.32797	-2.51049	0.00161807	0.0520531	down	0.635412	1.05339	0.698309	1.1757	0.588235	0.974056	0.711469	0.746445	1.72256	2.4874	3.1902
lnc-NAALADL2-9:1	NAALADL2	-1.32792	-2.5104	0.0373096	0.202406	down	1.77182	0.227231	0.481396	1.02466	0.534453	0.37478	0.294795	0.313507	2.11683	2.35984	1.78058
LINC00662:57	LINC00662	-1.3278	-2.5102	0.00959454	0.108422	down	2.1995	0.96009	0.836225	1.13048	0.363865	0.974056	0.404918	2.79482	3.8917	1.59449	1.26124
lnc-WRNIP1-34:2	WRNIP1	-1.32454	-2.50454	0.00387752	0.0730934	down	3.01332	1.26933	2.02553	2.76379	0.609453	0.684622	1.09999	3.07287	3.86938	3.82486	5.20597
lnc-PGS1-1:12	PGS1	-1.3241	-2.50376	0.0335451	0.191398	down	0.758585	0.483807	0.537261	0.902573	0.685503	0.3386	0	1.1856	1.34615	1.16525	1.48159
lnc-MED13L-12:1	MED13L	-1.32305	-2.50195	0.00217614	0.0576072	down	5.42447	2.01498	2.66579	2.11851	0.951049	1.15774	1.9386	4.06502	5.74696	6.4073	6.48279
lnc-ZNF33B-13:2	ZNF33B	-1.32291	-2.5017	0.0230419	0.158975	down	2.8662	0.341599	1.05401	1.58764	0.62626	1.85071	0.294795	2.18833	2.87859	4.98119	1.89187
lnc-DPH5-5:1	DPH5	-1.32164	-2.49949	0.00131039	0.0468302	down	1.067	0.845345	0.85892	1.5162	0.790545	0.764402	0.382956	1.44686	1.85143	1.85726	3.48771
lnc-ATP8A1-1:7	ATP8A1	-1.32066	-2.49781	0.000660681	0.0311355	down	9.69981	3.75082	4.87899	11.6606	4.35357	8.79805	2.89846	19.1389	19.7501	13.3944	11.694
lnc-DERL1-4:2	DERL1	-1.31675	-2.49105	0.0134551	0.125942	down	0.915483	0.526695	1.09547	1.12731	0.462184	0.698074	0.340268	0.311019	1.97775	2.23229	2.60113
lnc-FAS-2:2	FAS	-1.31648	-2.49058	0.00737887	0.0973343	down	2.05287	0.865285	0.745444	1.98964	0.654411	1.85071	0.372748	1.6795	2.67953	2.95555	4.42177
lnc-MYO16-9:3	MYO16	-1.31628	-2.49024	0.017148	0.140565	down	12.1642	3.57852	3.73988	8.02729	1.36323	3.89994	0.941613	11.5817	12.0962	14.846	8.3435
lnc-HERC6-2:5	HERC6	-1.31572	-2.48926	0.0202157	0.147735	down	0.40422	0.847979	0.66252	1.59759	0.173949	0.504654	0.264481	1.24408	1.20388	1.31832	2.36594
lnc-HEPH-1:1	HEPH	-1.31425	-2.48673	0.0355476	0.197341	down	0.439901	0.413832	0.349154	1.08526	0.231092	1.06682	0.123734	0.933057	0.510388	1.33937	2.29991
DIRC3-AS1:11	DIRC3	-1.31389	-2.48611	0.00453822	0.0796088	down	1.92188	0.733987	0.543371	1.67265	0.873738	0.95272	0.303766	2.87879	2.27952	1.86874	2.63155
lnc-OR4F29-3:12	OR4F29	-1.31371	-2.4858	0.000316376	0.022613	down	3.31392	1.79716	1.60305	4.31481	1.30567	2.3266	1.54141	4.4824	4.84741	6.71663	6.27061
lnc-ARHGAP10-5:2	ARHGAP10	-1.31129	-2.48163	0.0308282	0.18425	down	0.7405	1.58046	2.07005	0.640302	0.230252	0.34092	1.08947	3.11019	2.10662	0.575292	3.51664
lnc-HERPUD2-4:1	HERPUD2	-1.3108	-2.48079	0.00351526	0.0702156	down	3.0099	1.26407	2.16912	3.0758	0.851049	3.31828	0.798082	7.50302	4.94374	4.47159	2.99805
lnc-NPIPA7-8:1	NPIPA7	-1.31063	-2.4805	0.000546545	0.0274135	down	3.62772	1.31561	1.96181	2.88588	1.12647	2.1137	1.09102	5.47331	5.96643	3.96837	4.00927
lnc-PTPRE-3:1	PTPRE	-1.3096	-2.47873	0.0120243	0.121239	down	0.782535	0.65423	0.349154	1.04592	0.340336	1.02322	0.649602	1.12216	3.68436	1.08425	0.741908
lnc-MAB21L1-2:5	MAB21L1	-1.30827	-2.47644	3.3992e-06	0.00145775	down	5.57305	3.28658	3.71064	5.42358	2.2771	3.38647	3.57776	9.43569	9.06703	10.361	8.618
LINC02249:6	LINC02249	-1.30759	-2.47528	0.000994569	0.0393926	down	1.88375	0.571464	1.51751	1.19288	0.857352	1.27416	1.80868	1.94947	4.67068	2.50016	3.44394
lnc-ATP6V1D-4:3	ATP6V1D	-1.30714	-2.4745	0.0166776	0.139254	down	0.622215	0.526695	1.22204	0.268601	0.484873	0.278302	0.897069	1.24408	1.59496	0.498756	2.67087
lnc-RPIA-25:1	RPIA	-1.30707	-2.47439	0.0140232	0.128914	down	9.2868	3.34827	4.40807	10.3552	2.0168	3.06132	1.0208	5.78495	14.6736	13.2662	12.3899
lnc-LRTM1-5:1	LRTM1	-1.30653	-2.47346	0.00167454	0.0520531	down	0.830924	0.639558	0.523731	1.13048	0.504201	0.881289	0.309334	1.68075	2.16915	1.08425	1.63071
lnc-TSFM-1:2	TSFM	-1.30643	-2.47329	0.0223624	0.156191	down	0.511751	0.246042	0.370104	1.35657	0.420168	0.881289	0.773335	1.86611	2.33438	0.303591	1.78058
lnc-LMNTD2-3:6	LMNTD2	-1.30497	-2.47078	0.000564148	0.0279693	down	0.977557	0.988682	0.616694	0.585135	0.511764	1.49773	0.800557	1.77716	1.98924	1.71567	2.69684
lnc-IRF1-7:1	IRF1	-1.30445	-2.46989	0.00988268	0.110295	down	0.293267	0.752421	0.785597	1.22092	0.231092	0.881289	0.309334	1.99052	1.59496	1.02047	1.48382
lnc-CLEC2L-4:1	CLEC2L	-1.30415	-2.46939	0.00069959	0.0324078	down	3.07931	1.01577	1.8767	1.76354	1.02941	2.31918	1.392	3.67002	6.89023	3.31654	3.1902
lnc-SSTR1-5:1	SSTR1	-1.30405	-2.46921	0.00535756	0.0850921	down	3.2103	1.32464	0.976323	3.5298	0.655882	1.33863	0.999459	3.84482	4.93481	4.79112	2.91273
lnc-APMAP-1:1	APMAP	-1.30237	-2.46634	0.00514066	0.083824	down	2.44634	0.791171	1.43371	1.3516	0.623949	0.617366	0.433068	3.2968	2.36054	2.50909	2.37188
lnc-HABP4-4:1	HABP4	-1.30028	-2.46276	0.0213259	0.152427	down	1.07531	1.05339	0.741953	0.949601	0.273109	0.417453	0.494935	0.373223	1.40357	1.59449	3.48697
lnc-DCUN1D3-1:6	DCUN1D3	-1.29983	-2.462	0.0178879	0.141797	down	2.05043	0.40405	1.00426	2.62316	0.515756	1.39151	0.337174	2.63309	3.36218	3.48492	1.85551
lnc-SLC9A3-6:1	SLC9A3	-1.2993	-2.4611	0.0168485	0.139893	down	1.05185	0.670031	0.859792	1.45018	0.104202	0.844182	1.13031	2.48255	0.860641	2.40959	2.61448
lnc-TIMM9-3:1	TIMM9	-1.29918	-2.46089	0.00707239	0.0964837	down	611.932	148.219	148.859	230.974	101.831	199.305	140.16	276.408	434.359	715.146	749.544
lnc-BAG3-4:1	BAG3	-1.2977	-2.45836	0.00897928	0.105069	down	1.22244	0.258833	0.829241	1.1757	0.945377	0.245833	1.54698	2.59763	2.67953	1.5001	1.85477
lnc-SPTLC3-8:2	SPTLC3	-1.2954	-2.45445	0.00048945	0.0264507	down	18.7505	9.25403	7.40949	17.5595	5.68655	9.6144	5.9983	22.5538	33.0042	27.4163	18.587
lnc-IFITM2-1:5	IFITM2	-1.29405	-2.45216	0.0421156	0.215015	down	0.150055	0.352509	1.26219	1.39817	0.398739	1.41424	0.858093	2.29719	0.946131	0.594426	4.13243
lnc-LPA-6:5	LPA	-1.28909	-2.44374	0.00174274	0.0520819	down	2.98155	1.35436	1.52755	2.98446	1.05042	1.48428	1.45387	2.73697	7.08163	2.4874	5.11917
lnc-SRGAP2C-16:1	SRGAP2C	-1.28674	-2.43977	0.00182425	0.0528601	down	1067.96	251.741	444.527	523.404	348.919	439.763	197.949	937.973	1110.67	1266.11	1150.51
lnc-PRR20C-9:1	PRR20C	-1.28634	-2.43909	0.00379615	0.0730934	down	1.52206	1.04436	0.920022	1.8264	0.854411	0.51022	0.312427	2.22876	2.74333	2.55118	1.92896
lnc-NAP1L2-4:1	NAP1L2	-1.2841	-2.43529	0.000366365	0.0241716	down	18.0643	7.07201	7.15854	7.88621	5.55924	7.94088	6.77968	12.7935	15.933	28.7391	24.6247
lnc-IFT20-1:1	IFT20	-1.28181	-2.43143	0.0224436	0.156255	down	1.12175	0.353638	0.869394	1.77349	0.379411	0.756053	0.718274	2.77491	3.12612	1.78583	0.370212
lnc-DIAPH3-12:1	DIAPH3	-1.27824	-2.42543	0.0319178	0.186615	down	1.07531	0.7148	0.829241	0.813944	0.273109	0.834905	0.154667	1.11967	1.91395	0.382678	2.89344
lnc-ADGRL3-3:1	ADGRL3	-1.27814	-2.42525	0.000393255	0.0253278	down	6.25001	2.77305	3.78047	5.70122	1.63718	3.9389	2.93496	13.0939	8.95092	7.28235	7.16757
lnc-ZNF708-12:1	ZNF708	-1.27737	-2.42396	0.00810488	0.100075	down	0.795243	0.279525	0.59138	1.10877	0.557142	0.525063	0.287371	1.35107	1.5318	0.701575	2.00093
lnc-HTR1B-1:5	HTR1B	-1.27476	-2.41958	0.00788661	0.0991446	down	758.645	262.343	243.56	619.68	124.452	252.767	127.691	679.398	866.093	813.68	871.368
GMDS-DT:113	GMDS-DT	-1.27433	-2.41887	0.00154471	0.0519568	down	3.8418	1.75991	2.93639	5.15	1.90084	3.80299	1.14423	8.63451	4.86017	4.84406	9.25753
lnc-SELENOI-1:5	SELENOI	-1.27392	-2.41817	8.61228e-05	0.0111921	down	3.09886	2.59585	2.11064	5.26712	2.47899	2.31918	2.35094	6.14947	6.73201	4.52899	9.82138
lnc-NAP1L3-1:1	NAP1L3	-1.27343	-2.41735	0.0217141	0.153539	down	17.7529	4.29858	3.612	8.32574	1.7897	3.37905	1.84982	11.0884	16.2565	16.7766	11.3445
lnc-GPR12-3:1	GPR12	-1.27317	-2.41691	0.0382353	0.204581	down	0.733168	0.564316	0.91653	1.1757	0.273109	0.974056	0.0309334	1.11967	2.16915	1.65827	1.26124
lnc-CYP4B1-3:1	CYP4B1	-1.27121	-2.41364	0.0269384	0.172297	down	3.51187	1.2193	0.41593	0.849215	0.799999	0.939732	0.601346	2.021	1.51011	2.09962	5.61105
LINC01890:8	LINC01890	-1.26953	-2.41083	0.0152785	0.13348	down	0.739522	0.217074	0.582215	1.60754	0.507983	0.548254	1.08607	0.75702	2.53344	2.28586	1.5261
LINC01013:22	LINC01013	-1.26771	-2.40779	0.0321211	0.187035	down	4.95719	0.999216	0.827496	3.88251	1.1729	0.921643	0.95677	1.53146	7.84274	4.74584	4.27933
lnc-SGCG-6:1	SGCG	-1.26695	-2.40652	0.00740673	0.0973343	down	1.83732	0.373953	1.01648	0.978994	0.534663	0.742138	0.568556	1.05435	2.64572	2.64749	1.70565
lnc-RBM11-15:2	RBM11	-1.26643	-2.40566	0.0128482	0.124916	down	1.25861	0.376211	0.654664	1.04999	0.396848	0.324685	0.412033	1.18187	2.50217	0.882709	1.39479
lnc-RAP2B-5:1	RAP2B	-1.26613	-2.40516	0.00169442	0.0520531	down	1.88766	0.642192	1.26132	1.29281	1.0166	0.938341	0.665378	1.37906	2.18254	3.52829	3.19837
lnc-C12orf49-10:1	C12orf49	-1.26612	-2.40514	0.000404964	0.0253278	down	1.89353	0.878452	1.55854	1.89423	0.9792	1.35255	1.00193	3.6128	1.89609	4.40972	2.81183
lnc-MPEG1-8:1	MPEG1	-1.26611	-2.40512	0.0133166	0.125942	down	0.391023	1.05339	0.698309	1.22092	0.546218	1.39151	0.1856	1.24408	1.21217	2.23229	2.59668
lnc-GSDMC-34:38	GSDMC	-1.26587	-2.40473	0.0070655	0.0964837	down	5.82869	1.68129	1.52013	2.85378	1.03823	2.68468	0.956461	3.884	5.11472	5.80713	7.32931
lnc-NECAB1-1:1	NECAB1	-1.2651	-2.40344	0.000184663	0.0160659	down	1.12419	0.867166	0.829241	0.633067	0.819327	0.695754	0.618668	1.74171	1.40357	2.54417	1.79542
lnc-SLC1A4-2:1	SLC1A4	-1.26202	-2.39831	0.00209302	0.0560995	down	5.43424	6.49603	3.1856	5.1179	1.61008	2.04784	3.60745	13.0043	6.58145	12.0901	5.13326
lnc-DARS2-3:2	DARS2	-1.26122	-2.39698	0.0134029	0.125942	down	0.691622	0.451453	0.698309	1.35657	0.546218	0.278302	0.1856	1.05746	1.46736	1.65827	1.40963
CLDN10-AS1:4	CLDN10	-1.25938	-2.39393	0.000874966	0.03591	down	59.4189	22.3356	21.8143	39.2285	16.2382	25.6209	16.2886	48.7348	61.3728	75.207	83.0974
lnc-ZNF529-2:1	ZNF529	-1.25918	-2.39359	0.00593226	0.0882706	down	0.92868	0.722701	0.716639	1.35657	0.385714	0.788522	0.27871	1.30628	2.5245	1.27559	1.7101
lnc-HPGDS-3:1	HPGDS	-1.25912	-2.39349	0.0157574	0.136104	down	0.635412	1.14669	0.654664	1.84403	0.420588	0.974056	0.461217	2.11493	2.29674	3.1724	0.520077
lnc-IL16-12:1	IL16	-1.25865	-2.39272	0.00309375	0.0663204	down	1.2415	0.544377	0.41593	1.23855	0.422478	0.736572	0.491223	1.77778	1.68811	1.46693	1.78058
lnc-TMEM88B-6:4	TMEM88B	-1.25843	-2.39235	0.000766474	0.0335279	down	6.29498	2.60187	2.89623	4.13348	1.70924	2.72133	1.74279	5.72897	9.58763	7.8315	6.22312
lnc-LEKR1-3:3	LEKR1	-1.25794	-2.39154	0.0125832	0.123429	down	0.977557	0.7148	0.61102	1.1757	0.273109	0.231918	0.309334	1.36848	1.40357	1.27559	1.6322
lnc-SFRP4-3:3	SFRP4	-1.25527	-2.38711	0.0261575	0.169323	down	1.51521	0.639558	0.349154	1.76354	0.399159	0.649371	0.246849	1.18187	2.36054	1.21181	2.59668
LINC01473:9	LINC01473	-1.25512	-2.38687	0.0171171	0.140565	down	142.205	37.9973	20.0279	64.1401	23.7489	47.0502	22.9619	55.3334	100.999	153.285	167.747
lnc-SPRY2-3:1	SPRY2	-1.25238	-2.38234	0.0281373	0.175643	down	0.342634	0.349123	0.349591	1.45651	0.209033	0.391942	0.464001	1.24408	1.65557	1.19714	0.593526
lnc-ADAMTS12-6:5	ADAMTS12	-1.25135	-2.38064	0.022142	0.155411	down	2.16285	3.03452	3.89787	1.1549	0.614075	0.551501	0.653004	5.87328	3.06424	3.69666	3.40684
lnc-SPDYE1-1:1	SPDYE1	-1.2513	-2.38055	0.002399	0.0596413	down	1.05674	0.632034	0.91653	1.89875	0.462815	0.885927	1.00101	3.04799	1.91395	2.50718	1.55949
lnc-RMDN2-3:26	RMDN2	-1.25117	-2.38034	0.000503601	0.0268285	down	3.3237	1.4296	1.92035	3.52709	1.89075	2.08726	1.05174	4.85625	5.10388	6.50552	3.63535
lnc-ZFP42-8:1	ZFP42	-1.24993	-2.37831	0.00964517	0.108776	down	27.8267	12.4676	9.11205	9.55299	3.99369	6.28591	13.6503	12.9614	19.3169	46.1509	31.7826
LINC01370:2	LINC01370	-1.24705	-2.37355	0.0338119	0.191679	down	1.07482	0.367182	0.489689	1.42305	0.646218	0.846037	0.529271	0.179769	1.74106	1.99375	3.17759
lnc-KHDRBS1-3:1	KHDRBS1	-1.24654	-2.37272	0.0129134	0.12494	down	0.36023	0.823901	1.35734	0.66653	0.507352	0.745385	0.498337	2.41102	0.446589	1.34001	2.37485
lnc-CSRNP3-9:1	CSRNP3	-1.24609	-2.37197	0.00661407	0.0924771	down	1.98884	0.580493	1.10376	1.20373	0.692646	0.781564	0.516588	1.92832	1.85334	3.89885	1.33098
lnc-ZNF705D-2:51	ZNF705D	-1.24258	-2.36621	0.00171886	0.0520531	down	1.53672	1.18732	0.926568	1.28151	0.831932	0.730078	0.587116	1.04565	2.74397	2.79673	2.70796
POTEH-AS1:1	POTEH	-1.24156	-2.36455	0.00203951	0.0555804	down	8.19975	3.00743	2.88052	6.00871	2.00735	4.9598	1.90704	8.55924	9.81794	7.90548	11.8089
RTCA-AS1:4	RTCA	-1.24098	-2.3636	0.0107371	0.115621	down	15.1468	7.67808	5.22291	12.2304	2.73508	4.89023	1.70783	17.2895	16.4587	17.5451	14.1408
lnc-SPRYD3-1:17	SPRYD3	-1.24093	-2.36351	0.00139752	0.0488227	down	3.08957	1.20613	0.960611	1.86664	1.02878	0.927672	1.3586	2.63495	3.51593	3.36374	4.21849
LINC00167:3	LINC00167	-1.23825	-2.35912	0.00353657	0.0702156	down	0.547432	0.650092	1.43633	1.04094	0.725839	0.557067	0.951821	3.46973	1.79082	1.16398	1.38366
lnc-BNIP3-2:1	BNIP3	-1.23697	-2.35703	0.0299821	0.181462	down	1.46585	1.20387	0.61102	0.542177	0.231092	0.324685	0.216534	2.09067	1.46736	1.33937	1.11286
INHBA-AS1:11	INHBA	-1.2351	-2.35398	0.0202295	0.147735	down	1.59049	0.141455	0.600109	1.06491	0.417016	0.628498	0.590519	2.10871	1.97711	1.02749	1.46749
lnc-SEC16B-4:1	SEC16B	-1.23423	-2.35256	0.0121023	0.121263	down	2.86913	1.76932	1.4359	3.03827	0.616386	1.83865	0.434305	3.86534	4.92141	2.28076	4.58351
lnc-FOXD4L5-18:1	FOXD4L5	-1.2329	-2.35039	0.0148561	0.131602	down	0.732679	0.188105	1.22073	0.452191	0.462184	0.834905	0.666306	1.43069	2.55194	1.14803	0.816099
lnc-SLC38A8-5:3	SLC38A8	-1.23253	-2.34978	0.00580408	0.0879533	down	1.17307	1.09101	0.720131	2.26095	1.0084	1.11321	0.309334	2.73697	2.99853	1.59449	2.67087
LINC02158:8	LINC02158	-1.2322	-2.34925	0.000130448	0.0139114	down	8.06094	6.8365	5.31413	6.71142	2.94558	4.57714	3.4101	9.04132	16.9997	11.2552	12.1243
lnc-PIK3R4-3:3	PIK3R4	-1.23217	-2.34921	0.00453711	0.0796088	down	1.46634	0.648963	0.350464	0.880868	0.441176	1.06682	0.9246	1.6795	1.85015	1.33937	2.67087
lnc-ESCO1-3:1	ESCO1	-1.23139	-2.34793	0.000169922	0.0158416	down	1.56409	1.61771	1.22204	1.40179	1.53361	1.11321	1.1136	1.55509	3.82791	3.89055	3.2644
MIF-AS1:5	MIF	-1.23107	-2.34741	0.0109559	0.117438	down	5.08428	1.3506	1.77196	2.96502	0.812604	1.13686	1.38674	5.2979	6.28032	4.85682	2.55736
PART1:16	PART1	-1.23	-2.34567	0.0211097	0.151312	down	2.04603	1.41267	1.08107	3.38781	0.463235	1.06126	0.37151	2.88937	2.2725	3.0257	4.58648
lnc-MOCOS-2:1	MOCOS	-1.22982	-2.34537	0.00231091	0.0588152	down	0.830924	1.46722	0.960174	0.813944	0.462184	0.881289	1.1136	2.36374	2.99853	1.02047	2.15153
lnc-CPNE4-1:3	CPNE4	-1.22973	-2.34524	0.000283696	0.0207971	down	1.82021	2.135	1.80207	3.48458	1.12857	1.88549	1.48852	4.03392	6.21461	4.168	3.4202
lnc-SUCLG1-1:1	SUCLG1	-1.22845	-2.34314	0.0163831	0.138169	down	1.32655	0.566949	0.81964	1.79249	0.332773	1.33399	0.466476	3.32355	1.41314	1.12826	2.74506
lnc-ABI3-6:1	ABI3	-1.22822	-2.34278	0.000244983	0.0195497	down	11.8695	5.42044	5.11206	9.47838	4.3021	8.40007	3.91617	16.874	12.0955	17.4303	16.8294
lnc-FAM171B-1:6	FAM171B	-1.22788	-2.34223	0.010292	0.112613	down	2.08611	1.52817	0.933115	1.641	0.559243	0.810322	0.89181	0.850326	4.33957	3.32993	2.4483
lnc-NLRP3-10:1	NLRP3	-1.22742	-2.34149	0.00104121	0.0402346	down	0.830924	0.752421	1.04746	1.22092	0.525209	0.742138	0.587735	2.36374	1.14837	1.65827	2.22572
lnc-ACTL7B-11:2	ACTL7B	-1.22712	-2.34099	0.00646431	0.0914923	down	9.80343	2.4307	2.9425	6.77382	1.58109	4.72649	2.46601	12.8358	7.96524	10.5587	8.77603
lnc-HIST4H4-3:1	HIST4H4	-1.22672	-2.34034	0.0316204	0.185971	down	8.91874	1.78361	3.13191	7.33182	1.04328	3.88231	0.788183	6.29502	9.46514	7.77027	11.51
lnc-AIG1-8:8	AIG1	-1.22467	-2.33701	0.00177955	0.0522712	down	1.04452	2.91676	1.82957	0.754707	1.34622	2.07752	1.58224	3.80501	5.80311	2.38153	3.05073
lnc-PAX9-11:2	PAX9	-1.22295	-2.33424	3.01729e-05	0.00601845	down	12.8221	8.79392	7.45095	11.0262	6.47877	5.81604	5.48326	20.4358	18.5526	21.9797	14.3277
lnc-MMD-2:1	MMD	-1.22041	-2.33013	0.000538597	0.0274135	down	1.11637	1.00072	1.38658	1.26704	0.942016	1.00652	0.978733	1.48232	4.20113	1.99056	2.2925
lnc-CCDC85A-2:10	CCDC85A	-1.22018	-2.32975	0.00298359	0.0660095	down	1.1369	0.856255	1.30977	1.21142	0.767436	1.29874	0.464001	1.40083	3.96252	1.69207	2.00315
LINC01814:9	LINC01814	-1.22	-2.32947	0.00652145	0.0918464	down	69.9604	19.2183	16.1977	37.7787	17.6687	24.7072	13.2333	39.314	61.2803	68.1243	89.8191
lnc-KHNYN-2:4	KHNYN	-1.21992	-2.32933	0.0183174	0.143343	down	4.8003	1.23134	1.4647	3.03556	0.75336	1.54411	0.565772	3.23771	5.38331	4.54812	4.17323
lnc-TM9SF1-4:1	TM9SF1	-1.21888	-2.32766	0.00307331	0.0663204	down	3.35791	1.28137	1.76847	2.59377	1.03886	0.873404	1.34653	4.5527	4.51757	4.53537	2.27024
lnc-SLC2A9-6:1	SLC2A9	-1.21821	-2.32658	4.81913e-05	0.00738101	down	7.07996	3.64887	3.20349	4.18638	2.69537	2.76075	4.073	9.58623	7.99522	9.68684	8.61207
lnc-TEX29-4:1	TEX29	-1.21596	-2.32295	0.000686174	0.0319854	down	5.1747	2.14666	3.16028	4.65847	2.20945	3.12765	1.25188	6.30684	7.14925	7.20199	7.35824
lnc-A1BG-2:6	A1BG	-1.21575	-2.32261	0.0037299	0.0723168	down	13.8144	5.56115	5.43153	18.7275	3.46722	9.48684	5.63978	19.0238	23.4032	21.7948	16.1128
lnc-KHDRBS3-4:15	KHDRBS3	-1.21544	-2.32212	0.00173943	0.0520819	down	14.2381	4.92347	8.95886	8.22807	3.27521	4.00059	5.14051	11.8299	15.9126	16.1458	19.3527
lnc-FAM133A-3:1	FAM133A	-1.21488	-2.32121	0.00027523	0.0205274	down	2.79288	1.64254	1.89634	2.67923	1.93382	2.07149	2.87743	2.61194	5.02158	8.09299	4.81795
lnc-ANKRD20A2-22:2	ANKRD20A2	-1.21472	-2.32095	0.0449438	0.221161	down	2.15063	0.732858	0.762466	1.7346	0.339075	1.02044	0.311809	0.746445	4.78488	1.72205	1.79838
LINC00701:2	LINC00701	-1.21403	-2.31985	0.00341644	0.0691923	down	0.782046	0.902906	0.654664	1.31135	1.15546	0.788522	0.309334	2.48815	1.53116	1.27559	2.37411
lnc-SPOCD1-4:2	SPOCD1	-1.21232	-2.3171	0.0438725	0.21903	down	0.635412	0.223469	0.685652	0.249157	0.259453	0.417453	1.2627	1.99052	1.18729	0.382678	1.33543
lnc-UMPS-2:2	UMPS	-1.21211	-2.31676	0.00589496	0.0880855	down	1.80995	1.0169	1.54937	1.36788	0.428571	1.99821	0.551233	2.3003	3.66713	2.34454	2.81925
lnc-BTG4-2:1	BTG4	-1.21184	-2.31632	0.0046712	0.0801614	down	1.71073	1.09101	1.00382	1.49223	1.11344	1.06682	0.989869	3.2346	1.08457	1.46693	5.19336
KLHL6-AS1:1	KLHL6	-1.21011	-2.31355	0.0375375	0.203257	down	35.6373	7.84474	7.71587	21.8612	3.12647	5.80769	4.29325	22.4052	20.4442	35.5539	33.4022
lnc-SLC9C2-3:1	SLC9C2	-1.2099	-2.31321	0.000556049	0.0277281	down	2.04212	2.04771	2.28521	3.67948	1.14769	2.6986	1.24074	6.65083	4.18007	4.48881	4.06343
LINC01934:8	LINC01934	-1.20945	-2.3125	0.00528184	0.0847294	down	8.93732	2.097	3.40469	7.71754	2.59222	5.26872	1.81981	9.23602	11.5182	11.5728	8.62913
lnc-RCL1-4:4	RCL1	-1.20907	-2.31188	3.58853e-05	0.00628139	down	3.05682	2.54243	1.61004	3.12961	1.80588	1.89106	1.81641	5.17473	5.70613	5.66299	3.79412
lnc-LTBP3-2:5	LTBP3	-1.20716	-2.30883	0.00658289	0.0922934	down	2.766	0.937517	1.49438	1.80876	0.506512	1.46294	0.677751	3.2968	3.58994	2.29607	3.15533
ERICH3-AS1:1	ERICH3	-1.20578	-2.30662	0.0242591	0.163925	down	0.92868	0.564316	0.392799	1.58267	0.735293	0.463836	0.216534	0.933057	2.61574	1.65827	1.03867
JPX:25	JPX	-1.20222	-2.30094	0.0121551	0.121367	down	11.2756	6.87074	5.48783	8.16928	1.03424	4.36655	2.95631	10.9939	17.6926	13.6182	9.19743
lnc-ELF1-1:2	ELF1	-1.2001	-2.29755	0.0176335	0.140953	down	0.845587	0.225726	0.480087	1.51891	0.336134	0.556603	0.554636	1.86611	1.27597	1.33937	1.26124
lnc-MOAP1-1:1	MOAP1	-1.19847	-2.29497	0.000167473	0.0158416	down	4.29441	6.14691	5.15526	7.40779	2.60609	4.24085	2.70172	9.67829	9.46067	13.3625	8.93702
lnc-DAD1-2:27	DAD1	-1.19677	-2.29225	0.00150455	0.0514126	down	11.7033	3.90018	4.26885	10.2647	3.59937	6.64167	3.59972	13.3819	16.4817	14.6349	11.6294
lnc-OLFM4-4:4	OLFM4	-1.19605	-2.29112	0.039239	0.206144	down	21.3181	6.10439	3.66045	9.71351	2.05252	4.11005	1.96922	12.0178	17.4329	22.9823	10.2769
lnc-GOLGA8F-8:1	GOLGA8F	-1.19552	-2.29027	0.00586488	0.088012	down	1.85883	0.301721	1.31238	1.05315	1.05714	0.927672	1.09071	1.31374	2.49643	2.9345	2.96763
lnc-NPC1-7:3	NPC1	-1.19546	-2.29018	0.00908795	0.10562	down	1.21999	1.05602	0.542498	0.910713	0.541176	0.580723	0.564225	1.62476	0.541649	2.43893	2.29769
lnc-PJA1-4:1	PJA1	-1.19414	-2.28808	0.00390081	0.0732107	down	0.563562	0.917578	0.436443	0.842884	0.917436	1.51071	0.821282	1.18747	1.27597	2.68448	2.52768
lnc-AKAP7-1:6	AKAP7	-1.19347	-2.28703	0.0135019	0.125942	down	43.491	21.2578	11.8651	29.3463	6.82625	12.2615	6.46694	32.5033	41.6795	53.8376	39.8968
VAV3-AS1:4	VAV3	-1.1905	-2.28233	0.00238985	0.0596413	down	4.10525	1.67113	2.15472	3.92004	2.09958	3.29138	0.964813	6.77213	7.63859	4.85554	3.79263
lnc-MAB21L1-2:2	MAB21L1	-1.18965	-2.28098	0.0195544	0.146364	down	3.24842	2.23996	2.21844	4.31074	1.67038	1.76722	0.413889	1.83066	8.00926	5.18719	5.0383
lnc-CD46-2:1	CD46	-1.18889	-2.27978	0.00186483	0.0533154	down	0.99271	1.14067	1.26568	0.904834	0.756302	1.02044	1.1037	3.17239	1.53116	1.05173	3.41278
lnc-SPIDR-10:1	SPIDR	-1.18823	-2.27873	0.0016931	0.0520531	down	68.1358	22.1588	26.7539	55.7552	37.6418	28.3868	16.704	105.249	78.2169	64.5449	77.6778
lnc-ZNF664-1:1	ZNF664	-1.18799	-2.27835	0.0484341	0.230555	down	3.33445	1.11923	1.17971	2.56528	0.223319	2.48199	0.46462	1.82133	3.09997	4.52261	4.89585
lnc-SYPL2-2:4	SYPL2	-1.18787	-2.27816	0.00269654	0.0628485	down	4.13458	2.1271	2.90235	4.6743	1.52647	2.84007	1.03318	5.55542	5.37629	4.82301	8.57052
GMDS-DT:140	GMDS-DT	-1.18766	-2.27783	0.0338594	0.191818	down	1.02644	0.455591	0.700927	0.50148	0.322058	0.994929	0.502049	1.30628	2.51111	1.64169	0.201057
lnc-DNAJB4-1:1	DNAJB4	-1.18747	-2.27754	0.00157347	0.0520531	down	11.8348	4.58977	6.17392	8.67031	3.20063	5.60082	3.36463	14.0232	17.3576	14.992	8.74932
lnc-SP110-3:1	SP110	-1.1873	-2.27725	0.0113182	0.118097	down	3.12281	0.873185	1.44943	1.55282	0.65105	1.42444	0.655788	3.17861	4.20815	1.57408	3.3371
lnc-ANKRD18B-3:4	ANKRD18B	-1.18669	-2.27629	0.0191514	0.145364	down	1.02644	0.33859	0.562138	0.99482	0.372899	1.11321	0.27871	0.746445	2.04155	1.65827	1.40963
lnc-AK6-6:4	AK6	-1.18641	-2.27586	0.00701211	0.0962286	down	3.16533	1.62673	1.39313	3.07219	0.645587	2.18003	0.866136	5.78495	3.71116	3.29294	3.553
lnc-SERP2-17:1	SERP2	-1.18632	-2.27572	0.0385798	0.205591	down	0.734634	0.414208	2.13857	0.639398	0.255672	0.788522	1.11144	3.67189	2.04346	0.908221	1.11583
lnc-FZD4-11:4	FZD4	-1.18475	-2.27325	0.008826	0.103984	down	1.15645	1.5293	3.10573	0.793143	1.29202	1.14475	3.25914	3.02932	4.86527	2.09452	5.6845
LINC02398:20	LINC02398	-1.18298	-2.27046	6.00669e-05	0.00844581	down	3.27873	2.01799	1.72788	2.08731	1.59559	1.3391	2.23061	4.75486	4.46844	4.46712	4.37874
lnc-ARF6-2:1	ARF6	-1.18273	-2.27005	0.00246259	0.0601755	down	0.68429	0.677179	0.567376	0.542629	0.441176	0.695754	0.989869	2.17713	1.21217	1.40315	1.03867
lnc-ZNF546-6:1	ZNF546	-1.17933	-2.26472	0.00402375	0.0743787	down	1.43359	1.26031	0.480524	0.80897	0.565335	0.434615	0.98956	2.05895	2.18318	1.56388	1.74645
lnc-RCBTB2-9:1	RCBTB2	-1.17819	-2.26293	0.00516303	0.0840291	down	6.7339	2.89795	4.21211	10.2381	3.37142	3.94539	1.58596	11.1189	13.4876	8.75247	8.17434
lnc-PBDC1-3:1	PBDC1	-1.17741	-2.2617	0.0201746	0.147735	down	0.860739	0.744145	0.5006	0.66246	0.320588	1.22685	0.949037	0.584716	3.26329	1.58684	1.15292
lnc-CPNE8-10:1	CPNE8	-1.17334	-2.25534	0.0356362	0.197493	down	1.08753	0.755807	1.11293	1.03461	0.164286	0.278302	0.302219	1.91961	0.954425	1.45545	1.58991
lnc-DCTD-65:12	DCTD	-1.17306	-2.25489	0.0351735	0.195898	down	0.9365	1.11998	0.940098	2.05521	0.862604	0.134513	0.282113	2.88004	1.47311	1.92295	1.69007
lnc-ULBP2-2:6	ULBP2	-1.17193	-2.25313	0.00951291	0.108148	down	0.879802	1.01577	0.480087	0.904382	0.37563	1.11321	1.1136	1.86611	1.72256	0.765355	3.04182
lnc-PLGLB1-7:1	PLGLB1	-1.17129	-2.25213	0.00597518	0.0882706	down	1.82168	0.902906	1.1784	1.76354	0.609243	0.788522	0.587735	1.43069	2.23295	3.19025	2.67087
lnc-TUBB8P12-3:1	TUBB8P12	-1.16994	-2.25003	3.09338e-05	0.00602997	down	29.5222	20.9549	26.1866	33.0099	17.2899	25.2327	18.2507	78.128	48.9972	47.5796	39.3953
lnc-ID2-9:3	ID2	-1.16974	-2.24972	2.0383e-05	0.00510185	down	3.5197	2.87463	2.85565	4.9628	2.76848	3.92545	2.48364	6.85424	8.33527	8.73334	5.23564
lnc-GPR183-4:1	GPR183	-1.1693	-2.24903	0.000749065	0.0331172	down	1.41795	0.986048	1.59476	0.994368	0.738024	1.15959	0.939138	2.92358	1.59687	2.04732	3.20875
DICER1-AS1:18	DICER1	-1.16925	-2.24894	0.0118467	0.121064	down	2.08513	0.711038	1.35254	1.29146	0.50105	0.452704	0.537623	2.22814	2.47666	1.99821	1.93861
lnc-VPS33B-6:1	VPS33B	-1.16878	-2.24821	0.0207304	0.14993	down	1.1149	0.688089	0.453901	1.99461	0.5271	0.582114	0.468951	0.930569	2.92197	1.59449	1.80358
lnc-ASB1-4:1	ASB1	-1.16758	-2.24635	0.00626948	0.0904404	down	2.63598	1.15008	1.14086	1.80605	0.830671	1.18232	1.5278	2.80477	1.48395	2.78398	5.80543
lnc-PIK3C3-2:4	PIK3C3	-1.16701	-2.24546	0.0354663	0.197017	down	1.0455	0.348747	0.1497	0.969045	0.409873	0.391478	0.506999	1.80391	1.07181	1.40124	0.493369
MORF4L2-AS1:7	MORF4L2	-1.1663	-2.24436	0.025842	0.168425	down	0.686245	1.16625	0.953628	0.394311	1.18466	0.250935	0.795917	0.577251	1.36911	1.79093	3.15904
lnc-CHORDC1-1:1	CHORDC1	-1.16607	-2.244	0.00337885	0.068837	down	1.41746	0.865285	0.872886	1.1757	0.504201	0.695754	0.618668	1.55509	2.04155	2.74252	1.26124
lnc-FTCD-2:1	FTCD	-1.16599	-2.24387	0.0306538	0.183602	down	9.3474	2.26253	3.02193	5.89386	1.44538	2.578	0.894904	4.27216	10.2856	9.00823	8.24779
LINC02062:27	LINC02062	-1.16563	-2.24331	0.0434913	0.217761	down	3.97328	1.22381	0.0947081	2.74209	2.25924	2.95649	1.96582	2.82778	7.20412	4.52133	4.45293
lnc-GPC1-2:2	GPC1	-1.16173	-2.23726	0.00380909	0.0730934	down	0.628569	1.43111	1.44637	1.0414	0.546008	0.658184	0.865517	1.57251	1.82846	3.1252	1.69378
lnc-CYP1B1-1:6	CYP1B1	-1.16159	-2.23703	0.000225281	0.0186725	down	3.01674	1.62561	2.01462	2.33511	1.26786	1.88549	2.34939	4.60681	6.21843	3.59717	3.5938
lnc-OTX2-8:1	OTX2	-1.16113	-2.23633	0.0343465	0.193809	down	0.696998	0.952189	0.343481	0.0904382	0.296848	0.408176	0.958936	1.18187	1.08457	1.33937	1.11286
LINC00320:25	LINC00320	-1.16015	-2.2348	0.00466531	0.0801614	down	1.45461	0.616609	1.66372	2.10178	0.863654	1.55153	0.941304	3.26197	3.4432	3.37203	1.28128
lnc-TRNP1-1:3	TRNP1	-1.15877	-2.23267	0.0109792	0.117438	down	1.21315	1.23773	0.679105	1.22092	0.733613	0.584897	0.493079	2.68098	2.04346	2.36495	0.546786
LINC-PINT:39	LINC-PINT	-1.1587	-2.23256	0.00524699	0.0847294	down	21.3679	5.99454	7.5378	12.3104	5.70209	7.27202	6.07316	11.5301	16.5831	26.9877	27.4306
lnc-CYYR1-2:1	CYYR1	-1.15866	-2.2325	0.0103125	0.112613	down	0.799153	0.225726	0.725804	1.11691	0.609243	1.38501	0.62702	1.29259	2.49261	1.58046	1.39775
lnc-ARHGAP15-22:1	ARHGAP15	-1.15866	-2.23249	0.00407431	0.0751512	down	1.95511	0.601937	1.52755	1.35657	0.883402	0.697146	0.866136	3.48403	2.36054	1.65827	2.29991
lnc-TADA1-3:1	TADA1	-1.15821	-2.23181	0.000363507	0.024169	down	17.1899	8.13066	8.49449	12.7993	6.7168	9.18674	5.7267	14.9824	24.2766	24.7618	20.7549
lnc-SLC9C1-2:4	SLC9C1	-1.15723	-2.23029	0.0326371	0.189269	down	1.7596	0.451453	0.785597	1.60528	0.462184	1.20922	1.36107	0.937411	1.02078	2.99764	4.52564
SCHLAP1:1	SCHLAP1	-1.15709	-2.23007	0.00189139	0.0538952	down	10.5122	12.9003	7.8874	9.31468	2.85042	8.4947	3.64643	18.4198	16.2731	15.5979	18.6605
lnc-INAFM1-2:1	INAFM1	-1.15359	-2.22467	0.0173372	0.140565	down	1.28304	0.506756	0.590944	0.432295	0.27647	0.904481	0.489676	1.74171	0.725388	1.60023	1.43633
GATA6-AS1:28	GATA6	-1.15268	-2.22327	0.0282243	0.17593	down	1.00297	0.94316	1.30191	0.89579	0.15126	0.692507	1.28869	2.61256	2.06005	0.704764	2.41862
lnc-TFEC-2:12	TFEC	-1.15122	-2.22102	0.00175604	0.0521123	down	7.81753	1.69934	3.37239	5.03334	2.45042	4.4737	3.42093	10.3177	9.05364	8.14274	7.48585
lnc-HERC5-3:2	HERC5	-1.15068	-2.22019	0.0447352	0.220841	down	52.7441	9.26532	11.8189	40.127	13.0149	20.8583	3.18985	32.2303	42.0789	49.0778	63.7151
lnc-CALCB-1:1	CALCB	-1.15057	-2.22001	0.0271405	0.172616	down	2.1995	1.27912	0.523731	1.58267	0.399159	1.11321	0.649602	2.30154	2.93473	0.829135	3.48697
lnc-DUSP22-10:1	DUSP22	-1.15012	-2.21933	0.00971272	0.109182	down	1.05381	0.500736	0.702237	1.36109	0.381092	0.927672	0.372748	1.30752	1.41696	2.02564	1.70787
lnc-NR5A2-12:4	NR5A2	-1.15002	-2.21918	0.0148679	0.131602	down	1.41648	0.968742	1.01386	2.33873	1.15924	0.821454	1.16279	0.829799	4.80338	1.64041	3.70731
lnc-DUX4-1:1	DUX4	-1.14729	-2.21498	0.0253497	0.166867	down	1.8207	0.354767	0.963666	0.626737	0.462815	0.433223	0.583095	1.51155	2.40265	0.839339	1.7101
lnc-EFR3A-1:5	EFR3A	-1.14724	-2.21489	0.0372727	0.202334	down	7.33657	2.72188	1.52493	3.1581	0.638024	1.57936	0.973475	3.98291	4.83465	7.04063	6.29286
lnc-PANK3-16:1	PANK3	-1.14612	-2.21318	0.0300003	0.181462	down	1.02644	0.7148	0.698309	1.04004	0.357142	0.649371	0.216534	2.79917	1.21217	0.637796	1.11286
lnc-UROD-2:1	UROD	-1.14525	-2.21185	0.000246702	0.0195497	down	19.4392	10.5369	13.2316	21.9706	8.40272	13.4772	8.89181	26.5156	37.5524	26.6994	27.4009
lnc-AKR1B1-3:2	AKR1B1	-1.14514	-2.21167	0.000208224	0.0176825	down	3.60572	2.01649	2.70551	3.79072	1.82941	2.90872	1.70691	6.58614	6.71861	4.2069	5.24974
lnc-RPL24-7:1	RPL24	-1.14433	-2.21043	0.0289193	0.178962	down	1.27082	0.677179	1.00382	2.89402	0.90336	2.41195	0.742402	4.35427	2.93473	4.08189	0.741908
lnc-POTEI-2:11	POTEI	-1.14067	-2.20483	0.0280514	0.17549	down	3.05487	0.638429	1.21375	3.50991	0.532352	2.34516	1.13309	2.32767	5.65828	3.25021	3.94547
lnc-IRX3-80:22	IRX3	-1.14004	-2.20387	0.0150841	0.132768	down	2.15698	0.963852	1.30278	0.632163	1.2958	0.732861	1.13773	1.5215	2.1953	1.25646	5.20523
lnc-SLITRK6-13:1	SLITRK6	-1.13986	-2.2036	0.0465463	0.226191	down	3.27531	0.715929	0.741953	0.813944	0.629831	0.875723	1.24012	1.86611	0.890626	5.43721	2.00241
lnc-C2orf91-7:1	C2orf91	-1.13938	-2.20286	0.0100252	0.111237	down	1.8383	1.05602	1.13693	0.946888	0.679201	0.79919	0.771789	0.855302	1.69257	3.75981	2.52545
lnc-SLC22A5-6:4	SLC22A5	-1.13925	-2.20266	0.00486859	0.0817181	down	0.92868	1.27912	0.960174	1.22092	0.441176	0.695754	1.63947	2.92358	2.55194	1.56132	1.78058
lnc-SLC24A1-5:1	SLC24A1	-1.13699	-2.19921	0.019982	0.147522	down	0.883223	0.677555	0.349154	1.03416	0.505672	1.02276	0.680844	1.43069	2.55194	1.90892	0.370954
lnc-GOSR2-2:4	GOSR2	-1.13689	-2.19906	0.0129717	0.125033	down	2.38426	0.827663	1.27398	3.16624	0.693276	2.18003	1.14454	5.03851	4.0831	3.31781	1.7828
lnc-ZNF33B-4:17	ZNF33B	-1.13532	-2.19667	0.0159172	0.136286	down	0.977557	0.790042	0.524604	2.08008	0.486974	0.974056	0.556801	1.36848	2.16915	2.93386	1.26124
lnc-KBTBD8-4:2	KBTBD8	-1.13236	-2.19217	0.0295737	0.180758	down	5.80376	3.5725	1.89023	8.58168	0.993066	3.40549	1.01616	8.81303	6.96934	8.32706	6.68162
lnc-POU5F1-8:1	POU5F1	-1.13134	-2.19062	0.00472428	0.0806659	down	6.95728	3.25686	3.26328	7.40418	1.51092	3.65503	2.22133	8.98596	8.60067	8.0611	8.79977
lnc-KDM6A-7:1	KDM6A	-1.12981	-2.1883	0.0169604	0.140554	down	0.537657	0.752421	0.174577	0.723506	0.945377	1.48428	0.711469	1.74171	2.10535	0.892914	1.78058
lnc-MRPL19-1:1	MRPL19	-1.12852	-2.18635	0.00191491	0.054201	down	3.53925	1.89384	2.82291	2.05249	1.66575	0.853459	2.58139	4.76979	3.88277	6.31673	3.85792
lnc-ADAMTS12-2:2	ADAMTS12	-1.1274	-2.18465	0.0146193	0.130887	down	35.0044	6.35006	9.33726	14.802	7.01155	14.9601	5.36138	26.2369	31.7251	27.681	27.7281
LHFPL3-AS1:10	LHFPL3	-1.12656	-2.18338	0.0479586	0.229367	down	1.50544	0.525566	0.693944	2.32833	0.30147	0.416525	0.520919	2.26422	1.02396	2.60348	1.73013
RAB11B-AS1:11	RAB11B	-1.12604	-2.18259	2.11169e-05	0.00510185	down	7.44068	3.26513	4.60622	5.21964	5.67583	6.12125	6.53747	14.1551	9.39751	11.6774	12.1569
lnc-C6orf201-3:2	C6orf201	-1.12469	-2.18055	0.0217067	0.153539	down	1.80017	0.838197	0.824877	3.0541	0.839075	1.48567	1.10092	3.95865	5.02221	1.91977	1.13586
lnc-MUC5B-3:1	MUC5B	-1.12413	-2.17971	0.00907545	0.105618	down	7.56483	2.33401	2.34195	8.08382	2.09727	4.21859	2.13595	9.19559	10.5791	7.31552	7.82268
lnc-APIP-1:4	APIP	-1.12318	-2.17827	0.00304579	0.0663167	down	17.4562	8.85186	8.32253	15.3609	4.87415	7.16441	4.85036	16.7552	27.0614	19.1645	18.2086
lnc-ZNF800-4:1	ZNF800	-1.1223	-2.17694	0.0148558	0.131602	down	1.17307	0.639558	1.22204	0.768725	0.525209	0.371069	0.464001	0.870853	2.29674	1.14803	1.92896
lnc-COL8A1-3:2	COL8A1	-1.12144	-2.17564	0.0041788	0.0761159	down	5.64295	3.9457	3.49242	4.0756	2.08844	1.34466	1.78084	4.62236	6.36517	9.03183	7.07261
lnc-IRX3-80:11	IRX3	-1.11892	-2.17184	0.0179359	0.142003	down	1.12126	1.16211	0.988543	0.641659	2.34243	0.787594	0.959554	3.32479	0.958253	4.04107	1.47714
lnc-FAM84B-12:1	FAM84B	-1.11874	-2.17157	0.00266805	0.0628485	down	6.02224	2.40511	1.9784	4.72856	1.72773	2.93701	2.01129	5.84467	6.04554	7.27853	7.15348
lnc-NNT-2:6	NNT	-1.11702	-2.16899	0.0018419	0.0530134	down	1.52059	1.55225	1.55941	0.816205	1.30168	1.55153	0.878509	2.99449	4.29874	2.16595	1.60252
lnc-SLC25A27-2:5	SLC25A27	-1.11539	-2.16653	0.00976364	0.109611	down	1.17307	0.983791	1.61484	1.22092	0.537394	1.76351	0.742402	1.53395	2.23295	1.5677	4.30307
lnc-ACAA1-1:1	ACAA1	-1.11385	-2.16423	0.0262674	0.1694	down	1.22195	1.16625	0.480087	0.768725	0.252101	0.51022	0.433068	1.24408	1.72256	0.829135	2.00315
lnc-BOD1L1-8:4	BOD1L1	-1.11347	-2.16365	0.00350819	0.0702156	down	1.22439	0.716681	0.928314	2.02084	0.736554	0.835833	0.741783	1.68075	2.20424	2.36176	2.37633
lnc-APPL2-4:1	APPL2	-1.11233	-2.16194	0.00639592	0.0909747	down	7.90111	1.83591	3.21877	6.40709	2.48823	4.25894	2.48395	12.2859	7.96587	8.41572	5.81507
lnc-E2F3-1:1	E2F3	-1.11069	-2.15949	0.0462242	0.225392	down	0.977557	0.263347	1.13475	1.13048	0.462184	1.48428	0.371201	1.43069	0.510388	2.4874	2.52249
lnc-VPS13B-1:2	VPS13B	-1.11053	-2.15926	0.0126944	0.124151	down	1.69802	0.376211	1.19542	1.51167	0.504621	0.805684	0.869848	1.77032	1.53435	2.57797	2.4483
lnc-CCNI-3:1	CCNI	-1.11022	-2.15878	0.0160615	0.136531	down	1.12419	0.699376	0.339989	1.03597	0.759663	0.675809	1.5442	1.42011	1.5637	1.13273	3.40462
ZNF337-AS1:17	ZNF337	-1.11004	-2.15852	0.000435021	0.0258302	down	2.37204	1.18995	1.41451	1.62879	1.27017	1.14289	1.67381	2.3146	3.80303	3.24702	3.48919
lnc-ZNF814-2:1	ZNF814	-1.10853	-2.15626	0.0150926	0.132768	down	1.02644	1.19221	0.698309	1.62789	0.464285	0.927672	1.57853	3.73223	2.74333	1.59449	0.96448
lnc-SCN9A-4:1	SCN9A	-1.10852	-2.15625	0.0329117	0.189865	down	1.2938	0.648963	0.655974	0.547151	0.488865	1.06682	0.533911	0.384419	2.72037	1.00644	2.1456
MIR99AHG:74	MIR99AHG	-1.10835	-2.15599	0.00247573	0.0602271	down	3.74307	1.66398	3.36148	3.91914	2.1439	3.70605	1.24383	4.39283	8.52156	5.90089	4.80089
lnc-CSE1L-4:1	CSE1L	-1.10813	-2.15566	0.00108536	0.0413134	down	21.0253	16.0341	14.3031	18.7379	5.23109	10.3593	12.0848	37.0417	25.6993	28.1345	26.8608
lnc-ARSF-8:1	ARSF	-1.10657	-2.15333	0.0116093	0.119679	down	11.6051	5.93397	4.58876	8.92489	2.8168	4.457	2.21514	8.02367	18.9245	12.599	9.04015
lnc-POLE4-15:18	POLE4	-1.10646	-2.15317	0.00193372	0.054201	down	1.50739	0.752045	0.874195	1.59352	1.22731	1.16052	0.959554	1.74233	2.06579	3.77639	2.07734
lnc-LIMS4-4:1	LIMS4	-1.10629	-2.15292	0.0314253	0.185675	down	2.07975	0.376211	0.3509	1.37783	0.65126	0.595566	0.743639	1.18187	2.41094	1.78519	2.01725
lnc-BMPER-8:1	BMPER	-1.10444	-2.15015	0.00169558	0.0520531	down	8.72177	3.88851	4.70616	8.7309	3.16428	5.07669	2.90063	10.737	14.7202	9.8903	9.12695
LINC00662:60	LINC00662	-1.10411	-2.14966	0.000420461	0.0256003	down	17.4548	8.11148	8.01135	11.6982	5.46764	9.31615	8.21004	19.2496	17.5758	25.5131	19.4773
lnc-C19orf57-1:1	C19orf57	-1.10398	-2.14947	0.0157126	0.135854	down	1.0758	1.09101	1.8767	1.26613	0.818066	0.743066	1.54698	2.05272	4.41166	0.701575	2.95279
lnc-CLCN3-1:3	CLCN3	-1.10342	-2.14863	0.0176093	0.140953	down	1.21315	0.99583	0.705728	1.63874	0.859663	1.06126	0.430593	3.11081	1.44121	0.725812	2.98395
lnc-OR4F29-10:1	OR4F29	-1.1029	-2.14787	0.00587779	0.088012	down	1.51521	0.677179	0.785597	0.99482	0.77731	0.834905	0.649602	1.18187	1.40357	3.1252	1.70639
lnc-MTUS2-8:1	MTUS2	-1.10249	-2.14725	0.0110438	0.117571	down	30.3522	8.78452	9.85663	21.5234	10.7082	13.0769	4.29139	29.1916	29.917	36.378	22.6794
lnc-ATP11A-2:4	ATP11A	-1.10067	-2.14454	0.00434911	0.078202	down	1.45949	0.940903	1.49744	1.41355	0.590966	1.57658	0.859949	2.79855	3.05212	2.75464	1.24121
CYP1B1-AS1:45	CYP1B1	-1.10041	-2.14416	0.0141286	0.129053	down	0.68429	0.48945	1.13475	1.71833	0.798318	1.57704	0.402134	2.11493	2.61574	1.97717	1.33543
lnc-FRG2-14:3	FRG2	-1.09967	-2.14305	0.0316759	0.186085	down	238.002	53.4881	70.7007	186.908	58.6323	87.5547	28.687	131.841	178.292	253.561	302.104
TMCC1-AS1:11	TMCC1	-1.09849	-2.1413	0.0152605	0.13348	down	19.5179	7.53362	7.8359	17.0259	4.25903	6.6143	2.95228	18.347	20.1393	19.4113	20.6577
lnc-SNAPC3-5:1	SNAPC3	-1.09744	-2.13974	0.0189045	0.144584	down	0.717527	1.63614	1.3521	1.66452	0.543697	1.31312	0.248395	2.15972	2.13789	2.10855	2.4253
lnc-SETD6-16:1	SETD6	-1.09454	-2.13545	0.00193116	0.054201	down	6.15226	2.01235	3.38898	4.67023	2.60357	4.10449	2.8168	4.21493	7.1786	10.0848	9.06537
lnc-ARHGEF26-9:1	ARHGEF26	-1.09423	-2.13499	0.0477192	0.22878	down	883.923	285.375	229.163	747.405	107.301	267.207	92.7557	643.736	904.077	733.357	837.116
DLEU2:32	DLEU2	-1.09392	-2.13454	0.0147281	0.131313	down	0.581158	0.518042	0.597927	0.784099	0.393487	1.42212	0.502977	1.46739	1.64855	0.768544	1.76352
lnc-MYO1D-1:2	MYO1D	-1.09163	-2.13115	0.0298225	0.181122	down	0.830924	1.31674	1.04746	0.678286	0.441176	0.231918	1.26827	2.48815	0.893178	1.14803	2.4483
lnc-ZCCHC17-16:1	ZCCHC17	-1.09144	-2.13086	0.00484845	0.0815951	down	32.0243	12.2803	11.0036	19.0567	9.48255	14.5691	8.3381	18.2251	29.7282	40.8342	37.9686
SUCLA2-AS1:3	SUCLA2	-1.08997	-2.12869	0.00693983	0.095696	down	1.06212	0.718562	1.17971	1.30502	1.09244	0.83908	0.608151	2.34508	2.73185	2.27757	0.690716
lnc-TBC1D2B-4:1	TBC1D2B	-1.08913	-2.12746	0.0284511	0.177087	down	1.08704	0.763708	1.08762	0.643016	0.595798	0.72544	1.826	1.19742	4.15519	1.85854	0.796067
lnc-CNNM1-1:11	CNNM1	-1.08735	-2.12483	0.0414118	0.213339	down	1.62666	0.568078	1.34032	2.16147	0.75231	0.420699	0.498647	1.95818	0.798119	3.2298	2.72429
lnc-APIP-1:7	APIP	-1.08705	-2.12439	0.00645629	0.0914923	down	0.804041	0.800576	1.1282	0.848763	1.02857	0.69761	0.797773	1.09105	3.14782	0.958607	2.07734
lnc-RGS1-1:4	RGS1	-1.08695	-2.12425	0.00262775	0.0622602	down	8.93878	6.33953	7.18079	10.9973	4.50777	8.68255	3.89235	7.80471	12.2614	24.5736	14.8834
lnc-GABPA-20:1	GABPA	-1.08564	-2.12232	0.00743219	0.0973343	down	1.67798	0.690347	1.04746	1.94397	0.672268	1.06682	0.709303	3.0511	2.36054	1.52943	2.22572
lnc-DERA-7:1	DERA	-1.08376	-2.11955	0.0386654	0.205591	down	2.55094	0.999968	0.829241	1.35522	0.434243	1.74402	0.680226	0.758264	2.66167	3.71644	2.92979
lnc-CEP120-7:1	CEP120	-1.08207	-2.11707	0.00510217	0.0833548	down	1.38715	1.21742	1.31806	1.99868	0.616806	1.27323	0.681154	1.63223	2.95451	2.90835	2.40972
lnc-NAPG-1:1	NAPG	-1.08122	-2.11582	0.00783259	0.0989348	down	1.46634	1.05339	0.91653	0.995725	0.546218	1.06682	0.773335	1.92832	2.93473	0.829135	2.29991
lnc-FAM49A-2:1	FAM49A	-1.08019	-2.11431	0.0333326	0.190978	down	2.89113	1.66849	1.20196	2.79183	0.562814	2.97226	0.392236	3.72849	4.05567	3.49512	3.30817
SMIM2-AS1:14	SMIM2	-1.07866	-2.11207	0.00617719	0.089952	down	1.68971	0.640687	1.56639	2.18951	0.911974	2.28671	1.41211	4.08741	1.86738	2.83564	3.74589
lnc-ZCCHC7-2:17	ZCCHC7	-1.0781	-2.11125	0.00126925	0.0463248	down	1.21364	0.775746	0.950136	1.65818	0.825839	0.896132	0.751063	2.05708	1.98605	2.22655	1.98312
lnc-NCOA4-6:1	NCOA4	-1.07781	-2.11082	0.00635913	0.0907525	down	2.62621	0.534595	0.962357	1.9503	1.31092	1.63966	1.24352	3.59724	2.87221	2.6156	2.97283
lnc-FAM47E-1:1	FAM47E	-1.07763	-2.11057	0.00769661	0.0980888	down	2.09686	1.19936	1.01429	2.45856	0.794117	1.0441	1.15443	4.01401	3.38259	1.64615	2.40156
lnc-KIF20B-9:2	KIF20B	-1.07746	-2.11032	0.020044	0.147522	down	8.73057	6.86283	3.96988	9.15235	2.89874	6.38424	1.52316	4.93463	12.7897	17.5655	10.9328
lnc-PHACTR3-4:1	PHACTR3	-1.07718	-2.1099	0.00810915	0.100075	down	1.22195	0.715176	0.698745	1.1757	0.423529	0.602987	0.773645	1.18187	1.91395	1.24179	2.22572
PCGEM1:5	PCGEM1	-1.07491	-2.10659	0.0169608	0.140554	down	2.04994	0.603818	0.990289	1.91412	0.766806	1.27369	0.94285	1.47796	4.37976	1.5862	2.52694
lnc-TBX15-2:1	TBX15	-1.07476	-2.10637	0.00267492	0.0628485	down	2.57684	1.53155	1.6419	2.00004	0.886764	1.58446	0.831799	2.93353	2.91048	3.81338	3.20133
lnc-IGSF11-5:4	IGSF11	-1.07472	-2.10631	0.000770082	0.0335279	down	3.01332	2.03869	1.51664	1.8992	1.44202	1.57704	1.1136	3.91884	4.12329	3.72345	2.94389
lnc-COX10-4:1	COX10	-1.07447	-2.10596	0.0137253	0.126583	down	1.62226	1.17679	1.24692	2.50423	0.62731	1.31961	0.477612	2.30714	3.21098	1.95102	2.96912
lnc-MYOM1-9:2	MYOM1	-1.07396	-2.1052	0.0259449	0.168839	down	2.38768	1.26482	0.852809	2.15333	0.543907	0.831195	0.602583	1.99177	3.93892	2.47529	1.65668
lnc-SBSPON-3:1	SBSPON	-1.07375	-2.1049	3.53375e-05	0.00628139	down	6.03691	4.70414	3.45401	4.75343	3.72458	4.08408	3.67056	9.92461	6.76774	11.4274	7.51701
lnc-PDE3B-6:1	PDE3B	-1.07358	-2.10466	0.0447128	0.220841	down	1.36663	0.697118	1.18014	0.474801	0.75273	1.14568	0.340886	0.749556	3.61099	0.765993	1.8288
lnc-SCAF11-4:1	SCAF11	-1.06876	-2.09762	0.0275231	0.173385	down	1.06212	0.559801	0.432515	0.893529	0.338445	1.11692	0.239734	1.52772	1.07564	1.28069	1.46304
lnc-MEP1B-2:1	MEP1B	-1.06854	-2.09731	0.00372647	0.0723168	down	4.13605	1.93109	2.01942	4.29717	1.2958	2.80482	1.73939	3.79381	5.55046	6.04567	5.78688
lnc-CALM2-2:10	CALM2	-1.06822	-2.09684	0.0210666	0.151312	down	1.11148	0.624133	0.329078	0.768725	0.382142	0.521816	0.404918	0.746445	1.45078	1.55303	1.03867
lnc-ANKS4B-5:4	ANKS4B	-1.06692	-2.09496	0.00742613	0.0973343	down	3.21665	1.71627	3.1904	4.34239	0.820167	2.20832	3.56477	4.66342	5.73867	7.13821	4.6755
lnc-PINX1-1:1	PINX1	-1.06674	-2.0947	0.00460943	0.0801614	down	1.46634	0.978148	1.09111	1.31135	0.441176	0.839544	1.31189	2.05272	1.7232	2.42362	2.4483
lnc-LINC00854-5:2	LINC00854	-1.06435	-2.09122	0.0196645	0.146408	down	5.04713	2.06577	2.45936	4.94878	1.48928	2.3215	0.85964	4.97444	3.36601	7.94502	6.01316
lnc-AP1S2-2:7	AP1S2	-1.06264	-2.08875	0.0248845	0.165197	down	15.5784	5.52541	3.96465	7.00353	2.46218	4.62816	3.01106	10.6823	6.64461	18.5567	13.3121
lnc-PHIP-3:4	PHIP	-1.0609	-2.08624	0.00324203	0.0675089	down	1.41501	1.26294	1.31588	0.929253	1.42206	1.11785	0.885314	1.46366	2.72419	1.62893	3.94769
lnc-KHDRBS3-18:1	KHDRBS3	-1.06052	-2.08568	0.0345628	0.194467	down	2.16871	0.559049	0.954937	2.72852	1.42164	1.18325	0.758487	1.06368	2.97301	2.34773	4.96114
lnc-RPP25-4:2	RPP25	-1.06017	-2.08518	0.00722303	0.0972791	down	1.01617	0.895758	1.17796	2.1253	0.689285	1.93188	1.38582	2.11493	1.72256	3.763	3.04182
lnc-MFSD8-6:7	MFSD8	-1.05978	-2.08461	0.0361677	0.199149	down	2.70099	1.09101	0.91653	3.05726	0.666596	0.742138	0.702188	1.6795	2.81032	3.69922	3.23323
lnc-ABCD3-2:13	ABCD3	-1.05928	-2.0839	0.03443	0.194152	down	0.458963	0.705019	0.80611	1.1558	0.706302	0.20919	0.634444	0.442891	1.7149	1.73034	1.57062
lnc-IPMK-4:4	IPMK	-1.05866	-2.083	0.00986558	0.110295	down	2.47469	1.20839	1.53846	1.76852	1.17899	0.604379	1.49656	3.94932	1.42207	3.9773	2.60558
MIR4458HG:11	MIR4458HG	-1.05821	-2.08234	0.000253726	0.0197837	down	1.3109	1.52027	1.96618	1.97381	1.4147	1.50793	1.34065	2.86697	4.26174	2.46444	3.1813
lnc-ANKRD65-4:2	ANKRD65	-1.05789	-2.08188	0.00336921	0.0688041	down	1.71366	1.40364	2.11238	1.33577	0.660083	1.2556	1.80713	4.00468	2.08111	2.93195	2.90309
lnc-PFKFB3-13:3	PFKFB3	-1.05758	-2.08144	0.00557228	0.0864257	down	1.1325	0.641063	0.718821	1.37059	1.0042	0.755589	0.584642	1.69443	2.71781	1.28962	1.48456
lnc-DUSP11-5:2	DUSP11	-1.05755	-2.08139	0.00744014	0.0973343	down	1.11833	0.805467	0.659902	1.05858	0.457142	1.36693	0.596396	1.80391	1.18282	2.21507	1.7331
lnc-TASP1-3:2	TASP1	-1.0558	-2.07887	0.000265014	0.0201152	down	43.1557	33.7581	37.1487	60.4733	26.022	56.2207	29.6435	99.9472	86.7908	68.9164	75.8816
lnc-CLDN15-1:1	CLDN15	-1.05531	-2.07816	0.049287	0.231635	down	0.45212	0.937893	1.11511	0.586944	0.87815	0.424874	1.22404	0.850326	1.75956	0.478985	3.51293
lnc-NPY-1:1	NPY	-1.05494	-2.07764	0.0129511	0.125033	down	2.24838	0.940527	0.698309	2.21574	0.693276	1.25236	0.804269	2.11493	2.55194	3.1252	2.37411
lnc-MTMR6-3:1	MTMR6	-1.05476	-2.07738	0.0420044	0.215015	down	1.65452	0.637301	0.530278	1.31316	0.512184	0.490739	0.299126	2.4981	1.47949	1.42866	0.85171
lnc-OPCML-3:11	OPCML	-1.05452	-2.07703	0.00924379	0.106764	down	4.60332	1.49468	1.86056	3.64602	1.46449	1.23937	1.65648	3.73596	4.08438	5.48568	5.15552
lnc-JARID2-5:2	JARID2	-1.05377	-2.07595	0.0358226	0.197843	down	0.58849	0.945041	0.30551	1.1757	0.210294	0.836297	0.618668	0.961048	1.95351	1.29855	1.14699
lnc-CD38-12:3	CD38	-1.05301	-2.07485	0.0280877	0.175589	down	0.92868	0.564316	1.01778	1.62789	0.420168	0.757445	0.340268	1.6795	2.04155	0.829135	1.93119
lnc-HMX1-5:2	HMX1	-1.05193	-2.0733	0.00448045	0.0793984	down	2.67802	0.977771	2.16999	2.5187	1.05	2.70834	1.44181	3.79692	4.38997	2.6628	4.70666
lnc-ZNF705D-6:1	ZNF705D	-1.05126	-2.07234	0.028917	0.178962	down	2.00399	0.526695	1.00382	1.85805	1.12584	1.47175	0.374294	3.28623	1.14837	2.74252	2.4483
lnc-FGGY-6:6	FGGY	-1.05125	-2.07232	0.0123293	0.122253	down	85.5065	39.0183	36.1475	34.1893	17.0712	28.1075	49.5578	46.4588	63.2593	134.169	91.501
lnc-COMMD10-10:2	COMMD10	-1.04827	-2.06804	0.00334323	0.0684366	down	4.93813	2.76741	3.19345	2.79138	1.74958	1.54411	2.39672	3.78137	4.78233	5.71019	8.06973
lnc-B4GALNT3-2:11	B4GALNT3	-1.0481	-2.0678	0.00561368	0.086754	down	1.97515	1.72605	0.982869	1.85851	1.83403	2.78997	1.90859	5.86893	1.73978	4.89253	2.56329
lnc-UBE2N-3:5	UBE2N	-1.04577	-2.06447	0.0134764	0.125942	down	0.812839	0.73662	0.533333	1.40451	0.528361	0.959213	0.789111	2.47384	1.49033	0.739843	1.90745
lnc-CDC73-5:1	CDC73	-1.04363	-2.0614	0.0172927	0.140565	down	1.17307	0.827663	0.785597	1.58267	0.357142	0.788522	0.525868	1.49289	1.53116	1.40315	2.4483
lnc-ICA1-3:5	ICA1	-1.0436	-2.06136	0.00767962	0.0980888	down	2.23127	1.24827	1.64059	2.5386	0.921007	0.819599	0.963885	2.1112	3.13314	3.53466	3.06185
lnc-BNIP2-3:1	BNIP2	-1.04339	-2.06106	0.0115195	0.119327	down	1.50251	0.655735	0.812657	1.3204	0.597688	1.12712	0.68765	2.37245	2.75482	1.44652	1.04386
lnc-ARHGAP26-4:30	ARHGAP26	-1.04268	-2.06005	0.0442373	0.219955	down	0.733168	0.865285	0.654664	1.44701	0.231092	0.417453	0.742402	1.55509	1.27597	0.637796	2.37411
lnc-ASXL1-1:1	ASXL1	-1.04144	-2.05828	0.00310067	0.0663204	down	1.10415	1.31824	0.848008	1.78118	0.931301	1.28854	0.855	3.22838	2.2355	1.36042	2.46313
lnc-FAM86B2-1:1	FAM86B2	-1.04121	-2.05795	0.0275091	0.173385	down	0.584091	1.04361	0.933115	1.2797	0.510504	0.627107	0.837677	2.59017	2.42944	0.486	1.16331
lnc-WSB1-4:1	WSB1	-1.04081	-2.05738	0.0184884	0.144028	down	3.03043	1.39198	1.1784	1.58267	1.5126	1.25236	0.433068	2.17713	3.44512	4.08189	2.15153
lnc-CSTF3-6:1	CSTF3	-1.0393	-2.05522	0.0245767	0.164554	down	1.02595	0.557168	0.70791	1.09159	0.622478	0.561706	0.730338	1.3859	1.19494	0.546591	2.97431
lnc-IRX3-80:51	IRX3	-1.03916	-2.05503	0.021979	0.154732	down	1.18627	1.46647	0.909547	2.05114	2.77521	1.23798	0.735287	1.29508	5.25635	2.69533	2.64639
lnc-ABCA1-11:1	ABCA1	-1.0389	-2.05466	0.0357327	0.197618	down	0.488779	0.752421	0.872886	1.53745	0.462184	0.974056	0.1856	1.86611	1.40357	1.14803	1.55801
lnc-JAK1-2:2	JAK1	-1.03879	-2.05451	0.00384762	0.0730934	down	1.42235	2.1745	1.11118	2.08098	1.20042	1.51303	1.02575	3.30302	2.36054	1.78583	4.59983
lnc-ATP6V1E1-4:1	ATP6V1E1	-1.03849	-2.05408	0.0152389	0.13348	down	8.50915	3.01269	3.08216	8.19144	2.20546	3.9876	2.34723	9.08486	12.4681	8.81498	5.47083
lnc-CSPG4-1:7	CSPG4	-1.03715	-2.05217	0.000541573	0.0274135	down	4.43713	4.18986	4.61276	5.14186	2.67206	6.74232	2.47931	10.6468	8.33208	8.30857	7.13493
lnc-SASS6-2:2	SASS6	-1.03681	-2.05169	0.0306856	0.183664	down	1.45656	0.877323	1.18189	1.08119	0.259033	0.570055	1.41582	2.61194	0.983772	2.3337	1.90225
lnc-TMEM178A-6:5	TMEM178A	-1.03575	-2.05019	0.0101754	0.112322	down	2.875	1.18506	1.42717	1.94035	0.855251	1.58075	1.29735	1.57873	3.24543	3.05887	4.81647
lnc-DPP4-1:3	DPP4	-1.03326	-2.04665	0.048239	0.230067	down	0.439901	0.526695	1.30933	0.361753	0.546218	0.231918	1.2064	0.933057	1.08457	1.40315	1.92896
FAM66B:15	FAM66B	-1.03229	-2.04526	0.0368756	0.201197	down	1.84416	0.613976	1.1269	1.239	0.554621	0.258357	0.578764	1.44748	2.38287	1.27559	1.96457
MIR29B2CHG:78	MIR29B2CHG	-1.03166	-2.04438	0.0297251	0.181109	down	0.83239	0.719315	0.261866	2.01587	1.99685	1.15495	1.53089	1.87233	2.80649	1.96696	3.12937
lnc-ZNF124-2:2	ZNF124	-1.03079	-2.04314	0.0366836	0.201031	down	1.47465	1.16813	0.376214	0.644372	2.20441	1.03204	1.51883	1.56132	2.42306	4.42184	1.25382
lnc-THNSL1-4:3	THNSL1	-1.03013	-2.0422	0.00197343	0.0550176	down	1.54698	1.69295	1.38047	2.26095	1.28928	1.11321	1.14856	1.99052	3.9555	3.57166	2.29991
lnc-ARSI-2:1	ARSI	-1.02994	-2.04194	0.0187977	0.14434	down	2.10175	1.2415	1.35297	1.80876	0.483193	0.695754	1.36107	2.73697	1.46736	3.763	2.29991
lnc-MED4-3:1	MED4	-1.02925	-2.04096	0.0253193	0.166867	down	1.86225	0.679813	1.30758	1.38777	0.45084	1.17954	0.891501	3.93377	1.216	2.17042	1.46378
LINC00621:3	LINC00621	-1.02924	-2.04095	0.000744496	0.0330857	down	9.46373	4.10784	5.76803	7.45573	4.44138	4.57482	3.99474	13.9448	9.5653	12.8841	8.8977
lnc-ZNF195-1:6	ZNF195	-1.02799	-2.03918	0.0149354	0.131926	down	6.11511	2.7516	3.90704	4.32475	1.45609	5.24552	2.15699	5.30412	9.17166	11.2297	3.63832
B3GALT5-AS1:1	B3GALT5	-1.02736	-2.03829	0.0404696	0.210471	down	0.788889	2.34944	2.00196	0.803543	0.307773	0.989363	1.05823	3.66629	2.24634	1.51987	1.98906
lnc-PSMA2-1:13	PSMA2	-1.02646	-2.03702	0.0166675	0.139254	down	3.60523	1.76368	1.84353	2.86915	1.07227	2.40314	0.827159	4.58442	1.90821	4.90465	4.8595
lnc-TENM1-8:1	TENM1	-1.02629	-2.03678	0.00546468	0.0854109	down	2.11739	1.20764	1.24692	1.6722	0.831932	0.873867	1.94138	3.49461	1.81698	2.68193	3.26217
lnc-VGLL3-9:1	VGLL3	-1.02521	-2.03525	0.00708695	0.0964837	down	1.59488	1.1497	0.779487	0.978089	1.18718	1.75979	0.986157	2.84582	3.76028	1.46183	1.46675
lnc-ZNF24-1:5	ZNF24	-1.02458	-2.03436	0.0156664	0.135622	down	1.07531	1.16625	0.698309	1.04004	0.862814	1.25236	0.391617	0.925592	2.10535	1.40315	2.89418
lnc-PRR14L-5:1	PRR14L	-1.02304	-2.0322	0.0175714	0.14085	down	0.535213	0.601937	0.349154	0.859163	0.378151	1.06682	0.986467	1.24408	1.65876	1.08425	1.40963
lnc-CHIC1-7:1	CHIC1	-1.02186	-2.03053	0.00249621	0.0602271	down	0.977557	0.940903	1.09111	0.659294	0.756302	0.782492	1.2992	1.49289	2.04155	2.29607	1.55801
LINC01535:20	LINC01535	-1.02154	-2.03009	0.00170759	0.0520531	down	2.12716	3.34489	2.58374	3.92004	1.42122	3.15455	2.03697	5.18717	7.11034	3.64181	4.96633
lnc-UBASH3A-8:2	UBASH3A	-1.02048	-2.02859	0.0326967	0.189358	down	0.880779	0.623005	0.511947	1.01833	0.381722	0.166981	0.881293	1.27829	1.59496	1.00134	1.18705
LINC01087:1	LINC01087	-1.02031	-2.02835	0.0434488	0.217675	down	2.98155	1.05339	1.1784	1.764	0.756722	1.20597	0.835202	0.684242	4.0831	3.69922	2.52323
LINC01197:25	LINC01197	-1.02021	-2.02821	0.0382344	0.204581	down	2.10615	0.582374	0.587889	1.88428	0.847478	0.410031	1.20207	1.24532	2.93409	2.43	2.00983
lnc-GPR27-2:1	GPR27	-1.01669	-2.02327	0.0189265	0.144584	down	0.782046	0.564316	1.35297	0.813944	0.525209	1.90173	1.2064	2.42595	1.72256	1.21181	2.67087
lnc-IRS2-1:3	IRS2	-1.01564	-2.0218	0.00199462	0.0551312	down	4.49579	2.12785	2.23284	4.03716	2.29979	2.5075	1.8093	7.22995	5.48603	3.76682	5.47009
lnc-GALNT15-1:1	GALNT15	-1.01328	-2.0185	0.00275634	0.0635514	down	2.45807	1.63388	1.57556	1.9598	1.52668	1.67862	0.93357	2.22192	4.88186	2.90197	3.15608
lnc-LINGO2-4:1	LINGO2	-1.01288	-2.01793	0.0266566	0.170881	down	2.44389	0.752421	1.26568	0.723506	0.567226	1.66981	0.804269	3.2968	1.59624	1.72205	2.59668
lnc-JUN-6:4	JUN	-1.0126	-2.01754	0.0184529	0.143963	down	1.19164	0.661378	1.46819	1.23584	0.555251	1.08074	1.63607	3.30427	2.56853	2.01926	0.900676
lnc-RPIA-1:8	RPIA	-1.01223	-2.01703	0.0420443	0.215015	down	3.39603	1.03797	0.803491	2.82303	0.573109	1.15959	0.971	2.48815	3.70031	3.60865	2.25095
LINC02394:3	LINC02394	-1.00996	-2.01385	0.0121803	0.121477	down	4.85846	2.83324	1.70213	5.95038	2.16197	3.98157	1.23765	5.14674	7.04335	6.3416	6.83965
lnc-FAM72B-7:3	FAM72B	-1.00973	-2.01354	0.00622008	0.0904231	down	11.8079	8.67843	8.39542	13.4201	4.58739	5.98117	3.2344	11.4461	17.6722	17.4756	16.224
lnc-FOXD4L5-17:1	FOXD4L5	-1.00932	-2.01296	0.011647	0.119924	down	3.01234	1.8882	0.9497	2.4658	0.90357	1.53066	1.3388	3.07722	2.42434	5.06219	2.92831
lnc-FBXO11-1:10	FBXO11	-1.00768	-2.01068	0.0216453	0.153339	down	90.0154	26.9055	18.3249	45.0219	26.0729	32.4143	18.6708	42.9355	69.7017	82.5499	93.7816
lnc-CCNB1IP1-5:1	CCNB1IP1	-1.00657	-2.00912	0.00754149	0.097757	down	3.10032	1.13465	1.43197	2.25734	0.861974	1.34652	1.70134	2.82219	4.09841	3.0104	3.26959
lnc-OR4A5-3:1	OR4A5	-1.00609	-2.00846	0.0328954	0.189865	down	4.05686	1.05339	1.52755	4.43147	4.85294	7.09669	1.4848	8.2731	7.97481	5.22993	5.86107
lnc-GPA33-2:1	GPA33	-1.00584	-2.00812	0.0136228	0.125986	down	7.10342	1.81446	4.50453	7.19798	2.52206	4.67501	1.98129	9.99304	9.18379	8.05919	6.06881
lnc-HMX1-5:1	HMX1	-1.00518	-2.00719	0.0102427	0.112486	down	11.3529	6.23795	4.70835	10.0251	3.99663	8.48496	2.20122	11.2253	14.6041	15.36	11.2184
HCG23:11	HCG23	-1.00516	-2.00717	0.0394623	0.206257	down	25.6301	5.45618	4.40371	13.8131	7.6857	18.2441	7.51218	9.58249	21.9869	26.6471	34.1767
LINC01123:8	LINC01123	-1.0041	-2.00569	0.000149158	0.0148759	down	2.69317	2.37728	3.31871	3.3218	2.43823	3.168	3.77975	8.22956	4.81295	5.52905	5.02865
lnc-SFMBT2-2:6	SFMBT2	-1.00306	-2.00425	0.0488044	0.230862	down	2.62181	1.15158	1.10726	2.50197	0.608403	1.69254	0.29727	2.89434	1.99753	3.2164	2.96392
LCMT1-AS1:18	LCMT1	-1.00288	-2.00399	0.0195867	0.146364	down	1.18333	0.452581	0.631969	0.74295	0.47563	0.440181	0.452556	0.937411	1.5452	1.1053	1.26495
lnc-HS3ST3A1-5:1	HS3ST3A1	-1.00145	-2.00201	0.0016408	0.0520531	down	10.6383	6.33576	6.47769	10.8689	4.25378	6.88843	4.56917	12.5776	18.5985	10.6652	13.8811
lnc-SLC16A9-2:1	SLC16A9	-1.00114	-2.00157	0.0082827	0.101342	down	1.37054	0.640311	0.994653	0.884033	0.909663	0.602987	0.464001	1.49413	1.33977	1.91339	1.78429
lnc-NXPH1-2:1	NXPH1	-0.999611	-1.99946	0.000185441	0.0160659	down	8.01255	5.48327	6.52089	7.63389	4.94831	8.59906	4.01918	10.2257	14.407	11.914	13.6207
LINC01579:18	LINC01579	-0.999028	-1.99865	0.0429831	0.217241	down	0.92868	0.276891	0.782979	1.40179	0.380882	0.600668	0.711778	1.50222	1.14837	0.783851	2.21756
lnc-UBE3C-5:1	UBE3C	-0.998936	-1.99852	0.0289934	0.179162	down	1.53085	0.869047	0.768576	0.837458	0.470798	0.459662	0.605676	2.11555	1.001	2.16914	0.849485
lnc-LTF-1:3	LTF	-0.998361	-1.99773	0.0193536	0.145995	down	0.726325	0.940527	0.742826	0.913426	0.747268	1.06729	1.30168	0.746445	3.38132	1.27559	1.78058
lnc-LINC02210-CRHR1-8:1	LINC02210-CRHR1	-0.998082	-1.99734	0.0339441	0.192044	down	1.68531	1.05489	0.399345	0.681	0.421848	0.795943	0.945016	1.33925	2.32737	2.0671	0.89029
lnc-GRIN3A-6:4	GRIN3A	-0.996474	-1.99512	0.0187583	0.14434	down	1.17307	0.790042	0.61102	1.08526	0.453361	1.15959	0.494935	0.870853	1.72256	1.59449	2.15153
lnc-SPIDR-1:5	SPIDR	-0.995169	-1.99331	0.00778009	0.098859	down	1.94583	1.89121	2.26514	2.95236	0.92752	1.72825	0.902637	3.18172	4.51119	3.61566	2.57813
lnc-NEFL-6:15	NEFL	-0.994464	-1.99234	0.0332802	0.190933	down	2.21563	0.464996	0.616257	1.53835	1.02206	1.20644	0.544428	1.29259	2.54301	2.37834	2.18937
LINC02484:9	LINC02484	-0.994442	-1.99231	0.000849819	0.035383	down	13.023	11.95	9.36606	13.3093	5.73718	10.7652	6.31537	19.336	19.4962	24.8013	14.4034
LINC00629:14	LINC00629	-0.994378	-1.99222	0.0201021	0.147522	down	0.680869	1.47738	0.755046	0.741141	0.960503	0.501871	1.04153	0.925592	1.46162	1.48415	3.06037
RB1-DT:16	RB1-DT	-0.992893	-1.99017	0.0249312	0.165379	down	3.69712	1.76857	1.94915	2.91573	0.990755	0.788985	0.940376	3.36025	3.00427	4.5596	3.51887
lnc-SEPT7-3:5	SEPT7	-0.992225	-1.98925	0.0048455	0.0815951	down	3.51236	4.05593	1.55723	3.58542	2.06323	4.39763	1.42851	6.38335	5.51984	6.20703	4.58277
lnc-TP53TG5-5:1	TP53TG5	-0.991903	-1.98881	0.00993532	0.110669	down	2.02208	2.2219	1.65936	2.16871	0.966175	3.19537	0.79901	2.93415	3.69074	4.56279	3.09524
lnc-ZFAT-1:8	ZFAT	-0.991768	-1.98862	0.0125399	0.123202	down	10.7258	4.71279	5.53628	10.6446	3.53193	8.09719	2.23525	10.3028	14.1843	11.7323	14.0376
lnc-DIP2A-7:1	DIP2A	-0.991409	-1.98813	0.0331297	0.190324	down	33.3621	8.96247	8.02182	9.04563	7.47016	11.5166	7.1716	10.6648	28.9013	22.4275	33.0023
LINC01588:93	LINC01588	-0.991234	-1.98788	0.00319779	0.0674423	down	11.74	5.6409	7.80273	15.195	6.03024	7.38056	6.08801	14.0525	21.9345	19.0746	11.1806
lnc-CELF2-7:1	CELF2	-0.989009	-1.98482	0.0393253	0.206169	down	5.45477	2.58306	2.00022	2.10811	0.517436	4.64254	2.31073	4.44757	5.94857	7.07953	4.13688
lnc-AK6-6:7	AK6	-0.988144	-1.98363	0.0349463	0.195485	down	1.23808	0.612471	0.921767	1.56458	0.694537	0.461981	0.374604	0.864633	1.51266	1.85025	2.23166
lnc-ZBED2-3:1	ZBED2	-0.987645	-1.98295	0.00170569	0.0520531	down	3.8027	2.27081	3.00054	2.71405	1.7313	3.14017	1.45171	4.6715	4.22665	6.30589	4.67179
lnc-ATG2B-19:1	ATG2B	-0.987302	-1.98247	0.0194998	0.146364	down	1.22195	0.677179	0.349154	0.542629	0.441176	0.649371	0.742402	1.18187	1.27597	1.08425	1.55801
lnc-TRIM38-2:5	TRIM38	-0.984825	-1.97907	0.00287225	0.065182	down	6.01491	2.89005	4.28281	3.76313	1.88949	5.28449	2.5285	8.68303	6.42131	7.44372	6.73356
lnc-AK6-2:1	AK6	-0.983979	-1.97791	0.0105866	0.114503	down	5.57208	2.25726	3.66612	5.01932	1.68067	2.92217	2.84587	3.54562	7.40062	9.88584	5.49012
lnc-DYNLL2-1:1	DYNLL2	-0.982646	-1.97609	0.0333827	0.191101	down	0.879802	0.526695	0.654664	0.542629	0.525209	0.556603	1.05174	2.23934	1.14837	1.40315	0.445145
lnc-SLC24A3-1:8	SLC24A3	-0.982435	-1.9758	0.0450922	0.221637	down	0.88029	0.430385	0.707474	1.18203	0.549999	0.778317	0.353569	1.36911	2.24252	0.46304	1.26199
lnc-PQLC3-3:4	PQLC3	-0.981319	-1.97427	0.0217869	0.153926	down	21.6211	4.53409	9.71304	15.6793	10.8489	19.6801	5.7762	13.1636	24.4291	33.2757	25.492
MIR3936HG:21	MIR3936HG	-0.980319	-1.9729	0.00796306	0.0992721	down	208.796	96.0703	71.8385	121.821	63.5928	83.6965	67.9106	132.109	174.153	236.891	242.671
lnc-GBE1-5:8	GBE1	-0.979644	-1.97198	0.0133602	0.125942	down	2.42239	0.941279	1.15352	1.8775	0.742646	1.16701	0.765602	2.39111	2.10535	2.55118	2.8467
lnc-TBC1D8-1:6	TBC1D8	-0.979603	-1.97192	0.0240998	0.163655	down	3.14382	1.57407	2.19356	5.2011	0.992646	3.10446	1.23022	3.83673	6.19164	3.78659	5.22674
lnc-HTR3B-3:1	HTR3B	-0.978417	-1.9703	0.0160943	0.136674	down	0.740989	0.661755	0.624113	1.07034	0.67794	0.668852	0.810455	1.46241	0.578014	1.48415	2.28211
lnc-KMT2E-1:7	KMT2E	-0.978364	-1.97023	0.0112478	0.117793	down	3.94249	5.69169	2.54621	4.17553	1.20882	2.68376	1.8359	6.85175	6.89534	5.71529	4.69628
lnc-MEIS1-8:1	MEIS1	-0.978119	-1.96989	0.0329613	0.189865	down	15.4615	9.18104	8.61626	13.0674	3.34453	6.92879	2.16348	13.9019	13.9387	23.7247	12.8884
lnc-S100A11-1:1	S100A11	-0.977578	-1.96916	0.0145911	0.130887	down	0.68429	0.827663	1.57119	0.678286	0.588235	1.62343	0.928002	2.48815	1.85015	1.91339	1.26124
lnc-SP100-2:1	SP100	-0.976607	-1.96783	0.000666397	0.0312333	down	11.3851	9.72617	8.88947	15.8846	6.29789	14.9828	8.67775	25.962	18.4958	17.7945	20.7645
lnc-METTL14-3:12	METTL14	-0.974427	-1.96486	0.0024252	0.0597727	down	48.1315	16.4953	37.0483	60.0379	27.9483	36.3142	38.0518	77.2185	79.8827	67.9068	64.6142
lnc-SLF1-10:2	SLF1	-0.97222	-1.96186	0.00257547	0.061213	down	4.23478	2.98373	3.33922	6.45638	3.14979	5.37818	2.8833	4.7617	6.7856	8.46865	10.9127
lnc-KCNK9-1:1	KCNK9	-0.971402	-1.96075	0.00190725	0.0541671	down	17.1156	8.84133	9.91904	15.7417	6.78424	6.68898	8.7588	23.406	18.3089	20.1722	18.9884
MEF2C-AS1:49	MEF2C	-0.970402	-1.95939	0.0457296	0.22369	down	2.96151	0.975514	0.791707	2.42555	1.15903	2.07799	0.989869	3.81185	4.32553	0.889725	3.38013
lnc-JUN-12:3	JUN	-0.970162	-1.95906	0.00784247	0.0989348	down	0.733168	1.54246	0.872886	1.76354	0.798318	0.974056	0.711469	2.05272	2.10535	1.65827	2.22572
lnc-PYCARD-1:2	PYCARD	-0.969655	-1.95837	0.0490106	0.230969	down	0.745388	0.349876	0.48838	1.05903	0.759873	0.955503	0.39502	0.560456	2.35863	1.19587	1.04238
lnc-ERGIC2-11:1	ERGIC2	-0.969125	-1.95765	0.0152824	0.13348	down	43.3928	16.3114	13.7545	26.9759	12.5916	16.3864	8.4807	31.9273	32.5895	44.6119	41.5676
MIR583HG:46	MIR583HG	-0.968815	-1.95723	0.0417443	0.214396	down	1.7596	1.0169	0.960174	1.73551	0.525209	1.53066	0.464001	1.11967	2.93473	1.46693	3.11676
lnc-LCMT2-1:1	LCMT2	-0.967486	-1.95543	0.0321796	0.187122	down	1.22195	1.09101	0.960174	2.98446	0.861343	0.834905	0.680535	2.42595	3.38132	1.40315	2.15153
lnc-FAM19A3-6:4	FAM19A3	-0.966538	-1.95414	0.00672457	0.0933783	down	26.9498	12.851	13.7946	24.7263	6.88318	16.0112	9.56183	27.9457	32.437	31.8694	28.3958
lnc-EIF3A-2:3	EIF3A	-0.9663	-1.95382	0.013571	0.125942	down	4.48699	1.70122	1.76628	3.22503	1.01912	2.11788	1.5544	3.78883	4.43654	4.05	4.93962
TCL6:5	TCL6	-0.965295	-1.95246	0.038501	0.205591	down	5.95039	4.86064	3.68532	5.99244	0.912184	3.65132	1.2528	6.94381	9.50342	5.81542	6.27209
lnc-SSTR2-4:1	SSTR2	-0.965014	-1.95208	0.00658547	0.0922934	down	3.15604	2.46982	1.93781	4.86829	2.02311	1.81128	1.30292	4.47183	4.21516	4.88679	5.47528
LINC01105:22	LINC01105	-0.964646	-1.95158	0.0046807	0.0801614	down	20.1079	10.1776	11.0983	14.9368	5.51638	8.89823	9.30632	14.6521	22.02	26.7134	23.6765
lnc-SLC35A5-1:1	SLC35A5	-0.964144	-1.95091	0.0435517	0.217936	down	1.80701	1.05339	0.61102	3.25668	0.861554	1.29874	0.648055	2.40355	3.76411	1.97781	2.15376
lnc-PEPD-4:1	PEPD	-0.963938	-1.95063	0.0499395	0.23355	down	0.885667	0.927735	1.0754	1.13048	0.408823	0.324685	0.723533	2.49686	0.660314	0.892914	1.91857
lnc-NBPF1-2:12	NBPF1	-0.963431	-1.94994	0.0117749	0.120806	down	3.42145	2.52061	2.9377	6.1498	1.70378	5.79795	3.22264	7.09123	7.71961	9.43938	3.56784
lnc-AMPH-13:1	AMPH	-0.962123	-1.94818	0.0104116	0.113216	down	1.85736	1.12863	1.35297	1.8992	0.693276	1.29874	1.94881	1.99052	2.80713	2.16851	4.08049
lnc-SUMO2-2:1	SUMO2	-0.961581	-1.94744	0.0377204	0.203982	down	0.509307	0.531209	0.68958	1.17751	0.520378	0.992146	0.293867	1.6851	1.53818	1.14931	0.67662
lnc-ZNF18-3:2	ZNF18	-0.959936	-1.94522	0.0488263	0.230862	down	0.391023	0.790042	0.698309	1.40179	0.441176	0.602987	1.79414	1.55509	1.14837	1.46693	2.52249
lnc-ZNF521-2:1	ZNF521	-0.957569	-1.94203	0.0132883	0.125942	down	3.81247	1.35436	1.74577	2.98446	0.966385	2.59748	1.60854	5.28919	3.91978	3.321	3.70954
lnc-MBTPS2-1:1	MBTPS2	-0.957524	-1.94197	0.00386282	0.0730934	down	11.7082	5.47048	5.92733	11.5634	4.69264	8.44553	4.13332	13.9567	13.7977	16.2766	12.0619
lnc-CNBD1-4:13	CNBD1	-0.957027	-1.94131	0.046329	0.225647	down	3.637	1.26219	0.978941	2.39616	0.988444	1.24957	0.957389	1.42509	4.26301	4.4263	2.23611
lnc-TMEM63A-2:1	TMEM63A	-0.956929	-1.94117	0.00587764	0.088012	down	2.83492	2.4085	2.48772	3.21417	1.04244	1.62343	2.01067	5.10071	4.84868	2.67874	4.22888
BARX1-DT:11	BARX1-DT	-0.956543	-1.94065	0.00206326	0.0558252	down	52.9587	31.838	30.7234	46.5381	19.9676	41.8979	21.8523	55.6332	76.0733	71.1736	62.6489
LINC01043:1	LINC01043	-0.955483	-1.93923	0.00978928	0.109755	down	0.845587	0.729096	1.17316	0.875442	0.844117	0.840007	1.07339	2.10249	2.64636	1.00836	1.14847
lnc-SERP1-4:7	SERP1	-0.955018	-1.9386	0.0177908	0.141437	down	4.44495	1.55751	1.4647	1.23719	1.79916	1.88781	1.1665	2.76123	3.30667	3.6871	4.88843
lnc-PPP4R3C-2:3	PPP4R3C	-0.953502	-1.93657	0.00669775	0.0932575	down	0.899842	1.15158	1.14086	0.9184	1.05672	1.03853	0.853453	2.89434	2.17042	0.942025	1.63146
lnc-PARN-14:1	PARN	-0.953329	-1.93633	0.0297877	0.181109	down	1.90428	0.586889	2.12417	2.97949	1.04496	1.28529	0.940994	1.8487	2.81734	3.27827	3.7266
lnc-ZNF506-2:4	ZNF506	-0.951108	-1.93336	0.00128851	0.0464351	down	6.37514	7.37937	5.9701	9.66016	3.12899	8.84025	7.12768	13.5691	14.9103	10.5109	13.1006
lnc-MTRNR2L1-10:1	MTRNR2L1	-0.95088	-1.93305	0.00115154	0.0433191	down	7.82046	4.40166	6.37207	8.54641	7.39495	7.83883	4.23788	11.7565	7.78341	15.7536	14.8382
lnc-IRS2-1:6	IRS2	-0.950566	-1.93263	0.0186238	0.14434	down	2.61692	1.66285	2.0587	2.67697	1.15567	1.3813	0.764674	2.79855	2.23422	5.29179	2.85857
lnc-TBC1D3F-5:1	TBC1D3F	-0.950517	-1.93257	0.0303275	0.182668	down	0.757607	1.29793	0.720131	0.655677	1.09244	0.76533	0.479468	2.83027	0.733682	1.46693	1.22415
lnc-TBC1D3I-1:1	TBC1D3I	-0.950517	-1.93257	0.0303275	0.182668	down	0.757607	1.29793	0.720131	0.655677	1.09244	0.76533	0.479468	2.83027	0.733682	1.46693	1.22415
lnc-LGR6-5:1	LGR6	-0.950139	-1.93206	0.0142628	0.129726	down	1.61053	1.16663	1.10856	1.37647	1.02941	1.34141	0.804578	2.99076	0.766219	2.68895	2.61597
lnc-ERGIC2-12:2	ERGIC2	-0.949938	-1.93179	0.0319974	0.186746	down	1.60075	0.592156	0.51413	1.71019	0.604831	0.666533	0.68734	1.91712	1.58539	1.98673	1.32579
lnc-EEPD1-3:3	EEPD1	-0.949264	-1.93089	0.00320759	0.0674423	down	4.26753	3.09245	2.48642	4.365	2.33571	3.39296	3.95762	4.06377	5.43563	10.5702	5.57247
JPX:22	JPX	-0.946712	-1.92747	0.00488795	0.0818828	down	1.19555	1.50334	2.16301	0.952314	1.84496	1.01719	1.4384	1.97124	2.63488	3.55252	2.78512
lnc-MBTPS2-2:1	MBTPS2	-0.9451	-1.92532	0.00297502	0.0660095	down	4.8086	2.60601	3.55352	6.14166	2.51806	4.38047	2.42982	5.31407	8.10623	7.78621	7.00287
lnc-GSDMC-34:40	GSDMC	-0.944718	-1.92481	0.0174163	0.140565	down	12.808	4.8091	4.34959	9.53716	4.04768	5.43245	3.05313	7.69585	13.2956	10.8164	15.3976
lnc-CTSV-5:2	CTSV	-0.944652	-1.92472	0.00183275	0.0529276	down	13.5289	6.88127	9.27441	12.1486	5.07709	9.07681	5.80868	14.4736	17.1726	17.6791	16.8495
LINC01134:10	LINC01134	-0.944016	-1.92388	0.00537777	0.0850921	down	2.27282	2.19782	1.62837	3.28833	1.59159	1.47361	1.10123	3.94559	2.8167	4.49646	3.20578
ESRG:1	ESRG	-0.941694	-1.92078	0.0185127	0.144047	down	11.2844	8.9888	6.21364	9.28665	2.70861	4.31182	2.83041	12.4476	12.1823	14.2433	9.94157
lnc-ZIC3-6:1	ZIC3	-0.941522	-1.92055	0.0298783	0.181225	down	0.899842	1.3126	1.91729	1.49268	0.722268	0.862272	0.469569	1.14268	2.43774	2.70999	1.86071
lnc-EEF2KMT-11:1	EEF2KMT	-0.940223	-1.91883	0.0209293	0.150712	down	1.52108	0.565068	0.702237	1.7961	0.849369	1.53669	0.890264	2.95841	1.861	2.12003	1.40295
lnc-WDHD1-2:1	WDHD1	-0.938772	-1.9169	0.0248516	0.165106	down	396.796	176.6	148.259	139.119	96.3037	122.988	228.737	216.349	255.612	576.059	354.923
lnc-POMT1-3:1	POMT1	-0.938119	-1.91603	0.0413185	0.213272	down	17.443	7.09345	5.52013	14.4814	3.17605	7.04938	3.18614	10.5746	15.193	18.674	17.4074
lnc-RAD1-7:1	RAD1	-0.936003	-1.91322	0.0244047	0.164116	down	1.10366	0.576731	1.1976	0.731193	0.666596	0.560778	0.583714	0.775681	1.34934	2.15639	1.47491
lnc-MYOM2-4:3	MYOM2	-0.934186	-1.91081	0.0323286	0.187861	down	6.57505	1.84381	2.66361	4.60647	4.85609	2.32892	2.46663	2.37432	6.79836	7.50877	10.3296
lnc-MALT1-1:2	MALT1	-0.933803	-1.9103	0.0019821	0.0550176	down	1.30357	1.126	1.18014	1.01517	1.33109	1.35162	0.844482	2.39485	1.62941	2.13789	2.53658
lnc-IL31RA-5:1	IL31RA	-0.933312	-1.90965	0.0294337	0.180758	down	1.93752	0.981534	0.884233	2.07872	0.948528	1.65358	0.93821	2.96339	0.91487	3.70432	2.39191
lnc-TMEM65-1:6	TMEM65	-0.931904	-1.90779	0.0393758	0.206182	down	0.515173	0.518418	0.480087	1.34436	0.471638	0.649371	0.433068	1.28513	1.33977	0.701575	1.33543
lnc-GTF2H2-5:1	GTF2H2	-0.931824	-1.90769	0.0381106	0.204581	down	0.733168	0.489074	1.48391	0.949601	0.861343	1.39151	0.680535	0.808649	1.46736	3.1252	1.55801
lnc-FRG1-12:1	FRG1	-0.92813	-1.90281	0.0185975	0.14434	down	2.45171	2.06916	1.21113	2.31612	0.798949	0.987507	1.70134	2.05272	2.43263	4.08381	3.63535
lnc-FAM69C-5:1	FAM69C	-0.927784	-1.90235	0.0303793	0.182852	down	6.64641	2.57403	3.22095	3.42987	2.79369	2.31222	1.80651	1.94262	6.32625	7.80216	8.05564
LINC00355:5	LINC00355	-0.927067	-1.90141	0.00628214	0.0904404	down	4.45913	2.02589	2.92155	3.79569	1.97815	2.37299	2.11925	4.39843	7.87975	3.54742	4.96262
lnc-WIF1-6:12	WIF1	-0.926829	-1.90109	0.0465219	0.226191	down	3.21763	0.48945	0.92395	1.49223	0.811133	1.63363	1.14485	3.359	2.6706	2.23229	2.00315
LINC01016:10	LINC01016	-0.926701	-1.90092	0.0224942	0.156413	down	0.47607	1.69633	1.55068	2.33828	1.19811	3.03952	1.70938	2.25738	3.52486	3.40774	3.45432
lnc-WDR73-3:13	WDR73	-0.924705	-1.8983	0.00614183	0.0895892	down	4.61065	6.14465	4.33955	5.54748	1.7208	3.1411	4.08321	6.30498	7.91292	6.50233	10.5314
lnc-IRS1-2:7	IRS1	-0.923153	-1.89625	0.0336374	0.191482	down	2.48153	1.01577	1.25303	2.75203	0.798318	1.57983	0.78045	4.02396	2.07983	3.08821	2.00315
lnc-ADGRA3-6:1	ADGRA3	-0.922508	-1.89541	0.00766185	0.0980888	down	2.8183	1.50221	2.04517	2.31657	1.57479	2.15081	1.27105	2.47198	2.41222	5.44805	4.03821
lnc-ANKRD20A4-7:1	ANKRD20A4	-0.92234	-1.89519	0.00468239	0.0801614	down	27.8516	15.6722	14.8159	22.1099	8.65041	18.1555	11.1475	24.7173	30.2022	29.8909	40.1595
lnc-DAPP1-2:8	DAPP1	-0.919986	-1.8921	0.0446013	0.220529	down	4.45668	0.857384	1.30191	3.32406	1.3876	1.19438	1.33478	3.91635	4.29619	3.08247	3.32226
lnc-MMRN1-12:6	MMRN1	-0.919544	-1.89152	0.0313692	0.185675	down	2.52747	1.11283	1.04135	2.3315	1.33088	1.28993	0.937282	1.50471	4.00846	3.93456	1.63146
lnc-NTSR2-9:3	NTSR2	-0.919074	-1.8909	0.013244	0.125942	down	2.08122	1.39499	1.58603	1.5899	1.01281	0.785275	1.25837	2.34384	1.56179	2.34007	4.00259
lnc-GATA3-26:1	GATA3	-0.916304	-1.88727	0.00169623	0.0520531	down	44.1714	38.0661	28.3762	38.557	18.4582	33.4732	19.5434	57.6523	60.2965	63.5965	50.3503
lnc-FDX1-1:5	FDX1	-0.91557	-1.88631	0.0134208	0.125942	down	4.02363	2.20384	1.34163	2.20579	1.26239	2.76261	1.37499	3.83113	5.1664	3.31845	3.54409
LINC00662:35	LINC00662	-0.914143	-1.88445	0.0257943	0.168319	down	152.883	73.3705	63.9188	61.469	37.2285	47.6958	82.9118	77.8095	99.2742	222.304	147.623
lnc-OTOA-4:1	OTOA	-0.91355	-1.88367	0.0404831	0.210471	down	0.614884	0.57485	0.964539	1.362	0.40231	0.88268	0.841389	0.939899	1.40357	1.04216	2.52249
PPP1R26-AS1:17	PPP1R26	-0.913269	-1.88331	0.0197052	0.146584	down	2.57293	1.89836	2.91064	4.72404	1.63718	3.50985	1.56214	2.46016	5.84777	4.07233	7.24251
lnc-ERGIC1-5:1	ERGIC1	-0.912096	-1.88178	0.0388793	0.205591	down	3.136	1.14594	1.12035	1.94126	0.910923	2.03995	0.840152	1.5495	4.43144	2.71063	2.89863
ZNF528-AS1:1	ZNF528	-0.910819	-1.88011	0.0130146	0.125282	down	1.91552	2.2234	2.20491	2.47755	1.02185	1.14892	1.36045	4.02894	3.5204	3.69858	1.63146
lnc-WDR3-1:1	WDR3	-0.90984	-1.87884	0.040563	0.210471	down	1.91846	0.675298	1.07278	1.7233	0.963024	1.57983	0.426881	1.62725	3.05276	1.47905	2.52768
lnc-NPY5R-10:1	NPY5R	-0.905903	-1.87372	0.00713069	0.0965461	down	1.45167	1.76969	1.72919	1.55554	1.23865	1.09465	0.630732	2.46949	2.2221	2.3962	2.76806
lnc-MGST3-1:4	MGST3	-0.905644	-1.87338	0.00613513	0.0895892	down	3.83936	2.31332	2.25685	3.22774	1.41008	3.354	1.78548	5.95726	5.116	4.33382	3.45729
lnc-C1QL3-2:4	C1QL3	-0.903816	-1.87101	0.0372179	0.202165	down	3.13845	1.57783	2.14424	4.02947	1.09769	2.79786	1.05421	2.73945	6.76646	4.06212	2.81925
lnc-MRPS22-1:13	MRPS22	-0.901025	-1.86739	0.0334794	0.19118	down	1.36858	0.639558	0.785597	1.31135	0.609243	0.695754	0.680535	2.35317	1.85015	0.765355	1.33543
lnc-ZC3H12C-5:2	ZC3H12C	-0.898906	-1.86465	0.0403029	0.210159	down	3.67708	1.84381	1.9701	2.53996	1.16954	1.80618	0.686103	4.54958	1.87695	4.85682	2.89418
lnc-POTEI-2:7	POTEI	-0.895131	-1.85978	0.0439157	0.219119	down	5.11458	2.75273	1.78156	3.48187	1.38172	1.69115	1.30756	2.834	3.04765	7.49665	4.71853
lnc-ZNF221-2:6	ZNF221	-0.89512	-1.85976	0.0452643	0.222259	down	1.10415	0.446186	0.671686	1.09023	0.464495	1.29596	0.361302	1.49289	1.21217	1.57727	1.26124
lnc-NIF3L1-3:1	NIF3L1	-0.894395	-1.85883	0.00568086	0.0871641	down	1.81435	1.48077	1.75625	2.21438	1.19664	1.71805	1.2559	1.70749	2.89326	3.72473	3.44542
lnc-FER-17:2	FER	-0.894139	-1.8585	0.00244941	0.0600246	down	8.22321	6.90422	7.1018	6.6567	4.93886	5.30072	9.90983	14.1856	7.0593	12.9632	16.7508
LIPE-AS1:30	LIPE	-0.893597	-1.8578	0.0431906	0.217241	down	0.914016	0.832554	0.758974	1.57317	1.27521	0.410031	0.463692	1.91401	1.87886	0.898654	1.79764
lnc-RIMKLB-6:2	RIMKLB	-0.893035	-1.85708	0.0111398	0.117571	down	14.3051	14.6726	10.6431	18.0935	4.10714	11.1831	7.28853	23.7003	21.812	20.7239	16.7671
lnc-CGB5-2:1	CGB5	-0.892732	-1.85669	0.0448373	0.220841	down	0.977557	0.790042	0.523731	2.26095	0.756302	0.742138	0.525868	1.55509	1.78636	1.78583	1.6322
lnc-CADM1-4:11	CADM1	-0.890945	-1.85439	0.0347928	0.195044	down	0.965827	0.564316	0.480087	1.44249	0.692226	0.927672	0.773335	0.936789	1.99881	1.03195	2.06028
lnc-ZNF536-8:11	ZNF536	-0.890385	-1.85367	0.0485382	0.230772	down	2.62474	0.712167	1.37436	2.01542	1.05693	1.17582	1.87673	1.86363	4.58328	1.22521	3.53816
lnc-STMND1-4:10	STMND1	-0.88955	-1.8526	0.0295057	0.180758	down	3.99283	2.54732	3.48456	5.44212	1.29538	1.32564	1.98716	3.85974	5.57662	6.0546	5.18371
lnc-SERTAD2-3:4	SERTAD2	-0.889119	-1.85204	0.00439191	0.0783155	down	3.13943	1.62373	2.35024	2.14203	1.62017	2.12808	2.80133	3.18732	3.01129	4.82237	5.29796
LINC00115:26	LINC00115	-0.887335	-1.84976	0.0355935	0.197468	down	9.79317	3.5266	2.69154	4.90039	3.40567	3.44955	2.82639	3.95305	5.81969	12.6851	9.06389
lnc-DPH5-1:4	DPH5	-0.885296	-1.84714	0.0135698	0.125942	down	10.7394	8.50763	5.01735	7.00263	2.36869	6.60642	5.55626	10.0994	10.5325	16.5693	9.86218
lnc-HAAO-2:1	HAAO	-0.883068	-1.84429	0.0257495	0.168205	down	1.22195	1.09101	1.30933	2.1253	0.567226	1.11321	0.835202	2.36374	1.53116	2.8063	1.70639
lnc-SLC19A3-4:1	SLC19A3	-0.882672	-1.84379	0.00846569	0.101794	down	2.66678	1.55789	1.61658	2.76786	2.16848	1.88364	1.24507	4.72438	4.50098	2.60476	2.42975
lnc-ATG4C-2:5	ATG4C	-0.881526	-1.84232	0.00794168	0.0992721	down	14.3378	6.99037	7.10223	12.3624	6.84642	8.7948	4.36996	10.6667	18.5386	17.0368	16.0504
lnc-PDGFD-1:19	PDGFD	-0.881001	-1.84165	0.00734211	0.0973343	down	1.82412	0.973257	2.44888	1.35748	1.81701	1.42676	1.66979	2.82467	3.2601	3.73812	2.00686
lnc-FAM83E-1:1	FAM83E	-0.881	-1.84165	0.000145734	0.0147054	down	3.97328	5.67025	4.84844	4.0037	3.70819	4.30718	3.55611	7.08252	6.9904	8.62874	8.09644
lnc-LSAMP-3:1	LSAMP	-0.880712	-1.84128	0.0207318	0.14993	down	15.1414	7.50014	7.53257	14.7509	4.58424	6.8875	4.2153	11.675	17.8929	18.7027	13.8529
LINC01852:15	LINC01852	-0.879795	-1.84011	0.0330698	0.190107	down	2.00986	1.00072	0.720131	1.57317	0.744747	0.742138	0.798391	1.6795	2.42434	1.27559	2.37411
lnc-METAP1-3:9	METAP1	-0.878704	-1.83872	0.0494838	0.232306	down	3.31196	0.759569	1.40185	3.46695	1.48508	2.23152	0.779831	3.65198	4.01165	2.74699	3.30149
LINC01287:1	LINC01287	-0.8786	-1.83859	0.030848	0.18425	down	1.98346	2.06916	1.80425	2.44183	0.937604	2.13365	0.985539	3.42121	1.72256	5.40978	2.00315
lnc-PFKFB3-4:1	PFKFB3	-0.877889	-1.83768	0.0135812	0.125942	down	2.58564	1.62147	3.2803	2.12032	1.59496	1.10115	2.35898	2.73448	5.50581	2.99637	3.79709
lnc-FAM19A3-1:1	FAM19A3	-0.87769	-1.83743	0.0448352	0.220841	down	1.02644	2.10678	1.83306	1.08526	0.90336	0.742138	1.7632	3.54562	0.956977	1.91339	3.33859
lnc-SERP1-1:1	SERP1	-0.877556	-1.83726	0.0499898	0.233614	down	0.863183	0.587641	1.10464	0.304777	1.01491	1.73475	0.929858	2.36437	1.04374	1.32917	1.97718
lnc-TDRD3-21:1	TDRD3	-0.877043	-1.83661	0.0235871	0.161072	down	4.44789	2.8592	2.61866	6.46633	1.72269	3.47877	1.73227	4.66528	8.1662	6.37796	4.52564
LINC01473:10	LINC01473	-0.876981	-1.83653	0.0146702	0.131206	down	7.69973	3.40922	3.03677	5.94948	5.16344	3.93333	2.90094	4.28646	7.34639	9.15939	12.033
LINC00620:11	LINC00620	-0.875099	-1.83413	0.00609364	0.0893421	down	2.5133	1.87391	1.8012	1.65547	1.37374	1.75376	2.06697	2.42159	5.24997	2.65451	2.96986
lnc-ATP6V1D-8:7	ATP6V1D	-0.875084	-1.83412	0.00951987	0.108148	down	1.67553	0.928488	1.63622	1.56729	0.935923	1.03621	1.75609	2.0154	2.00136	2.93322	2.79551
lnc-SYT15-5:1	SYT15	-0.874602	-1.8335	0.00949074	0.108148	down	3.70005	1.52629	2.44583	3.48504	2.24853	3.21253	1.37066	3.48652	5.01711	4.374	5.41073
lnc-CD177-3:1	CD177	-0.87459	-1.83349	0.0154359	0.134273	down	6.42011	3.09245	3.89918	5.98203	2.21932	7.00532	4.19859	4.78845	9.94363	7.2849	11.3757
lnc-ADA-3:8	ADA	-0.873115	-1.83161	0.0208599	0.150476	down	0.631502	1.32088	1.07889	1.11375	1.15021	0.62386	0.529889	1.35666	1.85653	1.36233	2.0536
lnc-PXDC1-15:13	PXDC1	-0.87277	-1.83117	0.0268885	0.172107	down	4.73089	2.58118	2.19051	4.80543	1.39223	2.84981	2.12698	2.90989	7.94673	5.36833	4.77195
lnc-OTOL1-12:1	OTOL1	-0.871162	-1.82914	0.0150733	0.132768	down	1.02644	0.639558	0.960174	1.40179	0.840335	1.02044	0.984301	2.17713	1.97775	1.91275	0.89029
lnc-GRIP1-1:6	GRIP1	-0.868808	-1.82615	0.0143672	0.12985	down	4.47037	4.18986	5.80469	6.46362	2.825	5.56882	4.15126	10.7152	6.86025	3.39244	13.0969
lnc-SMIM17-5:1	SMIM17	-0.865276	-1.82169	0.0029282	0.0658237	down	3.78803	2.14515	3.42739	4.16423	2.59432	3.34611	2.99838	7.75432	5.9945	3.50469	5.53315
lnc-HOOK1-6:1	HOOK1	-0.864574	-1.8208	0.0200327	0.147522	down	36.9776	44.1506	23.9764	38.6967	10.2426	25.562	16.1655	56.6645	52.7377	53.5615	35.6294
lnc-AEBP2-3:1	AEBP2	-0.86362	-1.8196	0.0252859	0.166861	down	1.41355	0.510518	1.32373	1.23991	1.02563	1.22082	1.03472	1.07239	2.92261	2.13151	1.71826
lnc-NABP1-18:2	NABP1	-0.863047	-1.81888	0.0205627	0.149498	down	2.76551	1.88971	1.59389	2.29306	0.936974	1.69115	1.55595	2.39671	5.07963	3.31845	2.01576
lnc-TDRD3-18:1	TDRD3	-0.859563	-1.81449	0.0477129	0.22878	down	1.56947	1.02442	0.436443	1.20464	1.12164	1.39197	0.46462	2.05272	1.38251	2.62007	1.19596
lnc-GEMIN8-2:1	GEMIN8	-0.857332	-1.81168	0.0448375	0.220841	down	1.71806	0.950684	0.840589	1.13545	0.730251	0.78713	0.840152	2.98143	1.14199	0.831686	2.11963
lnc-HMGB3-1:3	HMGB3	-0.85672	-1.81092	0.0230336	0.158975	down	1.66674	1.87917	1.2072	0.685069	1.2376	1.5673	2.23123	2.77864	3.89362	1.6436	2.30066
LINC02476:20	LINC02476	-0.855942	-1.80994	0.00631932	0.0904404	down	119.843	65.6935	80.0545	77.071	42.4873	56.8329	54.5764	94.923	148.648	133.674	124.317
lnc-ZC3H12A-1:1	ZC3H12A	-0.854875	-1.8086	0.0273082	0.172986	down	21.6114	4.91707	9.0911	14.8843	8.7357	12.3946	4.92027	20.5111	18.1577	20.3278	18.248
LINC01000:6	LINC01000	-0.854195	-1.80775	0.0173447	0.140565	down	5.1356	3.40395	3.32875	4.82714	2.62311	5.07947	1.35705	7.76428	5.94219	7.80853	4.29713
PIK3IP1-AS1:6	PIK3IP1	-0.85376	-1.8072	0.00351092	0.0702156	down	1.53134	1.38295	1.35734	1.4244	1.14454	1.39383	0.941613	1.98928	2.14554	2.25588	2.81109
MIR31HG:20	MIR31HG	-0.853452	-1.80682	0.0244699	0.16435	down	3.62478	2.22077	1.57294	2.29125	2.69937	0.693435	1.88787	3.54748	3.43044	4.61956	3.56635
lnc-PERP-11:1	PERP	-0.85228	-1.80535	0.0119823	0.121239	down	1.22683	1.88933	1.07627	1.40224	1.20462	1.21061	1.68835	1.86611	2.48431	3.77511	1.63294
lnc-NDUFV1-4:2	NDUFV1	-0.851671	-1.80459	0.00180105	0.0524728	down	19.4549	15.7185	15.0027	19.6341	10.0485	20.5057	11.1416	32.5929	30.0452	28.4138	20.9151
lnc-ANKDD1B-5:3	ANKDD1B	-0.851558	-1.80445	0.0229092	0.158682	down	2.70099	2.0037	1.57949	1.693	1.48214	2.23569	1.21383	1.75726	4.98968	4.16927	1.97125
lnc-DHRS7-4:1	DHRS7	-0.851535	-1.80442	0.0295666	0.180758	down	3.91854	1.54246	2.79323	4.29446	1.95378	4.03538	1.33014	2.98578	4.94502	5.10364	6.82555
lnc-OCRL-4:7	OCRL	-0.851311	-1.80414	0.0321093	0.187035	down	0.929168	0.986424	0.646808	1.09023	1.15042	1.2505	0.781069	1.51342	1.20451	3.16283	0.974125
lnc-ASPHD1-1:7	ASPHD1	-0.850794	-1.80349	0.00311774	0.0665195	down	12.3524	7.17659	8.33039	8.60926	4.57331	6.45985	6.18019	13.0858	16.4811	12.0818	12.2904
lnc-SCAF11-5:1	SCAF11	-0.850647	-1.80331	0.0481081	0.229678	down	0.782046	0.902906	1.57119	1.53745	0.77731	1.39151	0.680535	2.98578	1.53116	0.765355	2.37411
DDR1-DT:3	DDR1-DT	-0.848472	-1.80059	0.00157402	0.0520531	down	10.2546	6.44035	7.10616	9.94594	8.05776	8.68116	4.66259	14.886	14.9799	15.2153	10.153
RPARP-AS1:23	RPARP	-0.84702	-1.79878	0.0040909	0.0752953	down	6.03202	3.96714	5.09503	3.43032	2.70168	3.55345	3.75408	6.16626	10.2294	6.39837	5.75646
lnc-CYFIP1-7:1	CYFIP1	-0.842801	-1.79353	0.0298385	0.181122	down	3.70788	1.46572	2.39651	3.73419	1.57164	4.08501	1.70041	2.5572	4.66686	6.31737	4.97301
lnc-ABT1-3:14	ABT1	-0.841777	-1.79226	0.0313894	0.185675	down	5.81353	2.83512	2.45368	4.02902	4.04348	3.97276	3.03086	1.88042	9.05555	6.65668	8.50597
lnc-GULP1-5:1	GULP1	-0.841724	-1.79219	0.0179783	0.142003	down	45.9242	19.0419	17.7283	23.3679	13.1941	18.7455	17.8804	26.2264	40.4814	54.1814	35.0218
lnc-CENPJ-1:4	CENPJ	-0.840304	-1.79043	0.0229875	0.158875	down	1.96147	0.566197	1.16268	2.00954	1.28235	1.04549	1.49996	2.06392	2.5832	2.3101	2.55513
MIR3681HG:27	MIR3681HG	-0.840172	-1.79026	0.00401287	0.0743434	down	3.659	1.98489	2.62259	3.08123	2.0271	2.95278	2.6578	2.99511	5.40947	5.56158	4.89659
LINC02335:6	LINC02335	-0.839504	-1.78944	0.00884096	0.104018	down	8.27551	4.21845	5.65194	6.33836	4.44768	7.62686	3.96845	5.97654	15.4105	8.3985	10.4795
OSER1-DT:32	OSER1-DT	-0.838983	-1.78879	0.0214156	0.152559	down	2.21661	1.89121	1.54283	3.42309	1.40294	2.69628	1.79445	6.05927	2.25081	3.98431	2.56626
lnc-FAM9B-2:1	FAM9B	-0.838973	-1.78878	0.00210203	0.0561656	down	6.54963	7.11038	3.70976	5.51673	4.95798	8.30267	3.92854	10.9479	8.74039	8.86536	11.277
lnc-ZNF33B-9:1	ZNF33B	-0.837563	-1.78703	0.0392758	0.206144	down	4.31836	2.62821	2.08751	2.78097	1.79033	2.88181	0.651458	4.56016	4.87229	4.42885	3.12121
LINC02199:10	LINC02199	-0.836771	-1.78605	0.00431253	0.077707	down	1.82559	1.51011	2.01287	2.02943	1.25462	2.3099	2.44374	3.48714	3.86682	2.673	3.26143
lnc-PDYN-1:10	PDYN	-0.836615	-1.78586	0.00458185	0.0801614	down	3.06904	2.70157	3.92188	3.89834	2.00861	3.19537	3.23625	5.10942	3.90957	4.73819	8.14986
lnc-LRRC74B-6:3	LRRC74B	-0.835541	-1.78453	0.016557	0.138766	down	1.44043	1.80581	0.671686	1.45832	1.36554	1.29086	1.00595	2.86137	2.72675	1.90892	1.48382
lnc-ANKRD29-1:1	ANKRD29	-0.834387	-1.7831	0.0160012	0.136531	down	32.102	45.4496	23.7115	35.1764	12.8117	26.1618	15.3915	53.1177	54.0756	48.7958	33.3911
lnc-MROH2A-3:1	MROH2A	-0.834097	-1.78274	0.0125334	0.123202	down	2.61057	1.80619	3.28598	3.8495	1.3437	1.73289	2.15668	4.86496	4.09458	3.65202	4.01595
lnc-IPO9-2:1	IPO9	-0.834087	-1.78273	0.0466825	0.226209	down	1.24736	1.07784	1.05794	0.954123	0.736764	0.349733	1.81363	1.44562	1.55158	2.07284	2.18566
lnc-TTC21A-76:1	TTC21A	-0.831364	-1.77937	0.049624	0.232582	down	1.56409	2.97206	1.78942	2.08008	0.756302	1.66981	4.57815	4.54088	3.18992	3.763	3.85792
RNF217-AS1:16	RNF217	-0.830473	-1.77827	0.0394316	0.206257	down	1.68678	0.912311	1.02957	1.17705	0.612814	1.91147	0.918104	1.38963	2.71207	2.5531	1.41408
LINC01184:38	LINC01184	-0.830294	-1.77805	0.0111502	0.117571	down	2.34516	2.58005	4.27365	2.88724	2.71407	3.52376	1.65432	3.99597	4.8557	3.31207	7.59417
lnc-PAX8-2:1	PAX8	-0.826726	-1.77366	0.00374813	0.0724048	down	15.66	8.16603	11.2786	12.2114	7.11302	11.4535	11.8992	13.0528	18.899	19.4611	25.4423
lnc-SGSH-3:2	SGSH	-0.826361	-1.77321	0.0146935	0.131276	down	0.785956	1.2208	1.35166	0.828866	1.38697	0.881753	0.900162	2.01354	2.18446	1.19906	1.94973
DSCR9:16	DSCR9	-0.825716	-1.77241	0.0291633	0.179823	down	0.977557	1.1576	0.916966	2.03531	0.882352	2.13829	0.989869	1.80391	2.23295	3.06142	1.79022
lnc-NUTM2E-1:1	NUTM2E	-0.822641	-1.76864	0.0183336	0.143343	down	5.71871	2.37013	6.06656	5.42629	2.12185	4.77751	2.56747	6.78021	7.84721	7.58977	6.30622
ADAMTS9-AS2:14	ADAMTS9	-0.821881	-1.76771	0.0313989	0.185675	down	3.6678	1.88519	1.55592	2.32245	1.8229	1.0427	1.1665	3.76457	2.71399	2.44084	4.36761
lnc-LAMB3-2:5	LAMB3	-0.82015	-1.76559	0.0295384	0.180758	down	2.5309	1.52064	2.14817	0.964976	1.38886	2.55945	2.54211	2.941	3.82408	4.86447	1.7739
lnc-OTOGL-1:11	OTOGL	-0.819326	-1.76458	0.0289739	0.179162	down	16.1771	10.7886	10.6754	7.04875	4.63781	6.9311	9.4981	11.9238	8.50816	22.9026	21.4181
lnc-IFT74-1:5	IFT74	-0.819296	-1.76454	0.0177744	0.141437	down	2.42043	1.94915	1.83175	1.81826	2.95504	0.917932	2.0546	4.04325	2.28207	4.48307	3.01957
lnc-GSDMC-6:1	GSDMC	-0.819141	-1.76436	0.0053697	0.0850921	down	93.9824	64.469	64.8886	69.5931	39.6525	49.4389	49.6775	78.5366	131.608	114.758	99.7903
lnc-DDR2-3:1	DDR2	-0.8186	-1.76369	0.008906	0.104496	down	3.49037	2.19218	3.01015	3.11831	1.89096	4.11979	1.87054	4.92903	3.79473	6.50169	3.98553
lnc-ZKSCAN3-2:1	ZKSCAN3	-0.816644	-1.7613	0.0386205	0.205591	down	1.3197	1.12863	0.872886	1.08526	0.525209	0.649371	1.26827	1.74171	1.21217	2.4874	1.26124
LINC02021:13	LINC02021	-0.814192	-1.75831	0.0427781	0.217105	down	2.00546	1.31674	1.45379	2.17052	0.556302	0.841863	1.8557	2.77553	2.28207	2.83883	2.0766
lnc-RGS5-1:23	RGS5	-0.814027	-1.75811	0.00846233	0.101794	down	31.8943	15.6756	17.5097	29.9242	14.855	17.3062	14.823	28.1516	43.7421	38.845	28.3891
lnc-ALDH3B1-2:1	ALDH3B1	-0.813309	-1.75724	0.0232318	0.159535	down	2.60715	1.61771	2.75003	1.90825	1.22164	1.73892	3.57838	3.41001	4.2107	4.97162	2.52249
lnc-TMTC3-13:11	TMTC3	-0.812889	-1.75673	0.00342049	0.0691923	down	3.56613	3.08493	2.85259	4.19543	2.16428	2.57336	3.12458	4.08368	6.95148	4.65591	5.35954
lnc-MECR-4:1	MECR	-0.812077	-1.75574	0.0130691	0.12556	down	6.03691	4.13155	4.0886	7.01032	4.25231	7.94551	3.36339	5.93922	14.1983	8.27285	7.41908
lnc-XAGE1B-5:1	XAGE1B	-0.811646	-1.75521	0.0271895	0.172616	down	285.805	137.736	120.894	124.43	86.8892	107.574	153.377	171.38	192.098	384.555	248.985
lnc-POTEH-2:1	POTEH	-0.811316	-1.75481	0.000714128	0.0324078	down	8.26036	5.75602	5.80469	6.91852	5.21008	7.28223	6.92908	13.3738	10.7181	12.6921	8.30937
lnc-ADAMTS12-2:6	ADAMTS12	-0.810189	-1.75344	0.0144609	0.130422	down	10.9183	4.86553	5.55985	7.49145	4.27689	5.9923	3.02962	9.36043	11.478	8.49544	11.7904
lnc-GPR89B-11:2	GPR89B	-0.809367	-1.75244	0.0335622	0.191398	down	2.39502	3.57701	2.27038	2.84247	0.77836	1.80896	2.01067	3.79443	5.16767	3.46642	2.81925
lnc-MAD2L1BP-1:1	MAD2L1BP	-0.808158	-1.75097	0.00309149	0.0663204	down	4.58083	6.60889	4.79651	8.75939	3.49979	6.31467	5.19527	9.79088	8.9522	8.85962	11.07
MANCR:26	MANCR	-0.80723	-1.74985	0.0273051	0.172986	down	1.71024	2.48299	2.70726	2.52503	0.882352	2.96855	2.38713	5.81605	2.61574	3.59908	3.1902
lnc-MON2-2:8	MON2	-0.80594	-1.74828	0.0215968	0.153234	down	3.7372	5.48214	6.14119	4.48754	5.28172	1.40589	4.48813	6.57618	7.7413	5.7931	10.2309
lnc-NXPH2-3:10	NXPH2	-0.805507	-1.74776	0.00641391	0.0910796	down	7.52964	6.60325	2.99356	7.34449	4.70798	6.43758	4.3845	8.06285	8.05902	12.4772	10.2472
lnc-TOR1AIP2-4:2	TOR1AIP2	-0.799188	-1.74012	0.0424067	0.215859	down	1.46927	0.8935	0.782542	2.47348	0.90189	1.39383	0.96636	1.83128	1.83548	1.95676	2.94463
lnc-CNDP1-7:1	CNDP1	-0.793895	-1.73375	0.0444456	0.220529	down	8.03845	4.23764	4.72668	3.06224	3.27374	2.17168	5.07463	3.91137	7.10906	12.444	6.1341
lnc-NCBP2-1:2	NCBP2	-0.793179	-1.73289	0.0490613	0.231029	down	2.86669	1.72982	1.9928	3.79569	1.40252	2.47317	0.870776	2.48815	3.2231	5.43785	3.34675
lnc-OR13H1-6:1	OR13H1	-0.791996	-1.73147	0.0324653	0.188501	down	1.69704	1.79415	0.957992	1.15897	1.77857	2.70834	1.73753	1.81013	3.93381	3.75789	1.87777
lnc-THOC5-3:1	THOC5	-0.790662	-1.72987	0.00222352	0.057682	down	15.2895	11.3638	10.2813	14.8888	14.7048	9.92563	8.79282	16.568	17.7411	22.8235	25.0305
lnc-BST2-1:1	BST2	-0.788056	-1.72675	0.0128189	0.124916	down	2.43803	1.61921	1.38789	2.17866	1.16533	1.97362	1.48202	3.82429	2.17999	2.90261	2.80219
lnc-CAPN13-2:2	CAPN13	-0.785307	-1.72346	0.0359095	0.198068	down	2.63158	1.59212	1.55286	2.76198	1.09265	1.5288	0.803959	3.25761	2.90411	2.47146	2.77993
lnc-VTI1A-6:1	VTI1A	-0.78516	-1.72328	0.0445293	0.220529	down	1.12761	1.83967	0.703109	1.55192	0.722688	1.26256	0.953677	1.39834	2.99853	1.72779	1.65891
MIR583HG:36	MIR583HG	-0.782811	-1.72048	0.00957693	0.108422	down	3.10374	1.96683	3.33137	3.26753	2.79895	2.04784	2.40229	3.95927	6.83664	4.18011	3.14346
lnc-IRX3-12:1	IRX3	-0.781061	-1.71839	0.0246543	0.164561	down	11.6212	4.81286	6.47245	7.69358	4.06932	5.30489	4.86521	7.9739	10.1867	16.9507	7.78707
lnc-ALDH7A1-7:1	ALDH7A1	-0.780994	-1.71831	0.0121211	0.12131	down	9.67782	6.54607	6.06656	10.943	4.53781	8.95204	3.89761	13.3738	11.4199	13.2119	10.3125
lnc-TEKT4-4:1	TEKT4	-0.78002	-1.71715	0.0333192	0.190978	down	3.03043	2.21964	1.30933	1.98964	1.15546	2.41195	0.989869	3.17239	2.99853	3.89055	2.37411
lnc-RBM12B-2:4	RBM12B	-0.779554	-1.7166	0.00624128	0.0904404	down	8.02672	5.69169	6.36945	6.51698	3.25546	6.71542	4.8485	8.75518	12.694	7.40098	10.6701
lnc-ADRB2-1:1	ADRB2	-0.779164	-1.71614	0.0479566	0.229367	down	1.39302	0.867918	1.06056	1.24172	0.681302	1.26766	0.525249	1.59988	2.3095	0.972639	1.77761
LINC02015:28	LINC02015	-0.778116	-1.71489	0.0047902	0.0810365	down	6.47192	7.69577	8.47878	11.4685	5.60525	6.67646	8.13827	10.2381	15.9113	9.52165	16.3932
PVT1:82	PVT1	-0.777672	-1.71436	0.0296482	0.180863	down	3.19026	1.48716	1.22815	3.07219	1.9708	2.14246	2.86227	2.75003	3.25117	3.43198	5.84327
lnc-SERPINA4-3:1	SERPINA4	-0.776798	-1.71332	0.0163099	0.137687	down	2.4957	1.7791	0.992471	1.79203	1.31386	1.64337	1.61039	2.62935	3.6397	2.14682	2.65232
lnc-ZNF345-29:8	ZNF345	-0.771956	-1.70758	0.0120742	0.121239	down	3.049	2.02627	1.69427	2.17504	1.70525	2.02557	1.71742	2.67103	2.89454	5.00096	3.06482
lnc-PLPP2-1:1	PLPP2	-0.769265	-1.7044	0.0193785	0.146054	down	4.68103	2.21513	3.43786	2.75023	1.52143	3.52005	2.3862	4.67959	4.60944	3.98048	6.14745
lnc-PDRG1-3:2	PDRG1	-0.768034	-1.70295	0.0215009	0.152963	down	7.65867	5.09088	5.67769	5.2002	2.39874	3.47506	2.99064	7.12296	8.74549	8.86409	6.03839
LINC02175:16	LINC02175	-0.764202	-1.69843	0.0484658	0.230555	down	1.80213	1.70348	1.0946	0.882225	0.765965	1.2018	1.15536	1.73922	1.07309	2.46508	2.85931
lnc-UBC-1:1	UBC	-0.764067	-1.69827	0.0398695	0.208259	down	1.11833	1.22607	2.39171	0.884486	0.882982	1.37527	1.24043	1.64156	2.65912	1.68825	2.62487
LINC01763:11	LINC01763	-0.763198	-1.69725	0.00526668	0.0847294	down	17.968	9.64943	14.4637	14.8183	9.59242	9.74381	8.31181	21.515	18.8403	18.9094	20.7771
lnc-RPLP1-12:46	RPLP1	-0.762741	-1.69671	0.0356672	0.197493	down	2.59053	1.76819	1.96399	1.76354	1.42857	1.66981	2.19627	3.2346	1.14837	4.20945	4.08049
lnc-STYX-9:1	STYX	-0.762292	-1.69618	0.0385501	0.205591	down	0.92868	0.601937	0.61102	1.22092	0.693276	0.974056	0.804269	1.36848	1.14837	1.91339	1.03867
lnc-CHRNA7-4:3	CHRNA7	-0.76163	-1.6954	0.0136312	0.125986	down	6.87272	3.10637	4.61538	4.17824	2.8168	2.47317	3.78408	6.29689	6.09084	6.94432	6.99916
lnc-DSCC1-1:2	DSCC1	-0.760928	-1.69458	0.000905955	0.0368264	down	5.09601	4.37119	4.33693	5.37067	4.39999	4.29188	3.40917	8.18726	8.25233	6.50297	6.53398
lnc-XRCC2-12:2	XRCC2	-0.760629	-1.69423	0.0307568	0.183962	down	1.90917	1.02593	1.32417	1.58629	1.06533	1.26535	0.974403	1.50284	3.31561	1.90318	1.85551
lnc-TM2D2-2:1	TM2D2	-0.758203	-1.69138	0.0173914	0.140565	down	2.07389	1.21027	1.10202	1.68034	1.05861	1.82659	1.79414	2.84022	2.06835	2.37388	2.81628
lnc-GUCD1-1:1	GUCD1	-0.755751	-1.68851	0.0266866	0.170942	down	1.56409	1.58159	1.67114	2.67154	1.76113	1.90173	0.889336	3.42183	2.8301	3.2687	1.73977
lnc-RPE-9:5	RPE	-0.75444	-1.68698	0.0170918	0.140565	down	5.74364	4.21958	4.96628	7.60947	2.85525	5.24181	2.79793	8.29176	5.55684	9.07775	8.38356
LINC02519:33	LINC02519	-0.751676	-1.68375	0.0489809	0.230956	down	6.3727	2.39157	2.84473	5.7071	2.2355	4.15412	1.83868	5.1766	8.12665	5.66108	4.90846
lnc-WNT10A-4:6	WNT10A	-0.747064	-1.67837	0.0407852	0.211368	down	1.12419	1.50898	1.48391	1.70928	1.40504	2.01166	1.33014	3.85663	2.10535	2.92174	0.96448
lnc-DDX18-1:6	DDX18	-0.744526	-1.67542	0.0167495	0.139611	down	0.963383	1.38069	1.38745	1.81645	1.12374	1.22035	1.37592	1.9644	1.76849	2.01352	2.92831
lnc-E2F8-4:1	E2F8	-0.741996	-1.67249	0.0498837	0.233417	down	1.32801	1.08424	1.1269	1.20147	0.722688	0.492594	0.830562	1.61979	1.00483	1.97972	1.70639
lnc-ZNF366-6:4	ZNF366	-0.741966	-1.67245	0.0362076	0.1992	down	1.655	2.14967	1.2168	1.17072	1.70126	1.82148	0.956461	3.94745	2.33502	2.02692	1.62849
lnc-ZNF705D-4:2	ZNF705D	-0.739678	-1.6698	0.0489773	0.230956	down	0.996131	1.07596	1.08936	0.605936	0.631092	0.653081	0.740855	1.14393	1.08266	1.96058	1.18186
LINC02572:9	LINC02572	-0.735643	-1.66514	0.0345589	0.194467	down	9.55269	3.43556	3.57098	5.02068	5.61344	5.8935	3.43949	5.46087	7.47782	8.6332	12.309
lnc-TUBB2A-4:1	TUBB2A	-0.729771	-1.65838	0.00769349	0.0980888	down	1.76694	2.37577	1.55068	1.80334	1.74664	2.09144	1.33137	2.78673	3.2416	2.76102	2.8838
lnc-FBN1-3:5	FBN1	-0.727956	-1.65629	0.0433368	0.217241	down	1.95854	2.03191	1.521	1.40451	2.23088	0.614583	1.36138	2.50495	2.25591	2.3439	3.25846
lnc-ANKRD20A4-1:1	ANKRD20A4	-0.724733	-1.6526	0.0470633	0.227173	down	1.54894	1.25316	1.2024	1.18474	0.567226	1.27462	0.760343	1.56132	1.62622	2.24759	1.64852
lnc-IRS1-7:6	IRS1	-0.72436	-1.65217	0.0184211	0.143896	down	8.12888	3.37273	4.32602	4.89768	3.99894	5.528	3.35999	5.30536	9.01919	8.96231	7.56895
ENTPD3-AS1:22	ENTPD3	-0.72413	-1.6519	0.00466134	0.0801614	down	10.8905	10.453	11.0848	8.58711	9.54306	7.62964	7.59075	9.54393	18.0077	15.3135	17.6403
lnc-PLCL1-3:1	PLCL1	-0.721	-1.64832	0.0411442	0.212715	down	9.58544	5.86964	3.96246	6.14166	2.89264	6.18433	3.2777	5.66863	9.10212	11.3834	8.5453
LINC00992:3	LINC00992	-0.719799	-1.64695	0.0465023	0.226191	down	1.19849	2.11242	0.716639	1.19152	1.25672	1.32796	1.13031	1.24097	2.27697	2.10919	2.59223
lnc-IRS2-5:1	IRS2	-0.718524	-1.6455	0.0315987	0.185971	down	21.2379	7.42903	7.47627	11.601	8.33297	7.46405	8.78385	14.7815	15.7946	20.1123	15.793
lnc-HMX1-4:8	HMX1	-0.717729	-1.64459	0.0412936	0.213272	down	7.36687	2.69856	3.58581	5.19522	2.72122	3.41198	3.47537	9.06807	3.84322	5.85816	7.36195
lnc-RPL17-3:2	RPL17	-0.716304	-1.64297	0.0467083	0.226209	down	6.31698	2.84227	2.97741	4.72947	2.41554	3.49222	1.70103	5.82912	3.78452	6.274	6.4687
lnc-CDC42BPA-2:1	CDC42BPA	-0.715708	-1.64229	0.0158291	0.136286	down	78.9778	45.5038	50.448	53.4888	32.7689	44.4077	34.9671	56.56	80.6942	92.268	82.2294
lnc-ILK-9:2	ILK	-0.714592	-1.64102	0.0474292	0.228133	down	1.12419	1.58008	1.83306	1.49223	0.966385	1.20597	1.04926	1.43069	2.10535	3.38032	1.48382
lnc-ARHGEF26-12:1	ARHGEF26	-0.710094	-1.63591	0.0266573	0.170881	down	9.78437	16.4874	8.81658	14.0989	5.64789	10.0564	5.76753	16.9804	17.4355	12.8229	17.0008
lnc-CHADL-1:7	CHADL	-0.70625	-1.63156	0.0439747	0.219158	down	1.39986	1.16813	1.64539	1.49359	1.0626	1.31498	1.32395	1.06991	3.05084	2.68512	1.70268
lnc-CLDN11-3:3	CLDN11	-0.705084	-1.63024	0.0108854	0.116851	down	22.1989	16.0491	13.0745	15.2976	11.4762	13.7899	21.719	25.4911	18.7019	32.9249	26.2977
lnc-ANKRD42-2:9	ANKRD42	-0.704173	-1.62921	0.0158087	0.136286	down	6.00122	3.28281	5.0335	6.48713	3.95966	5.35684	2.66893	7.58078	8.33846	7.81364	5.91523
UFL1-AS1:5	UFL1	-0.703374	-1.62831	0.0171421	0.140565	down	23.1446	13.5522	13.8937	16.4593	14.8237	12.8756	11.0609	18.7961	18.032	21.8171	37.4233
lnc-CKAP2L-1:13	CKAP2L	-0.703016	-1.6279	0.0295889	0.180758	down	1.16329	1.61319	1.64626	1.68351	1.42206	1.66146	1.56554	1.32929	2.899	2.11621	3.43429
lnc-TCF7L2-7:1	TCF7L2	-0.701855	-1.6266	0.0199211	0.147423	down	4.65122	4.13907	2.81244	3.83277	2.71491	5.33922	1.91663	5.92429	5.31313	5.83775	5.81878
lnc-COQ2-5:1	COQ2	-0.699737	-1.62421	0.0254639	0.167231	down	1.64425	2.05185	2.54228	1.92679	1.30903	1.6981	1.75269	2.19206	3.08912	2.25333	4.15839
lnc-LIMS4-8:1	LIMS4	-0.69741	-1.62159	0.0122119	0.121651	down	10.9873	6.66984	8.28456	7.83104	6.16764	6.60967	4.41605	8.72097	13.02	12.7821	11.4447
lnc-VCAN-1:18	VCAN	-0.696574	-1.62065	0.04211	0.215015	down	6.26761	2.15794	4.05717	4.60647	3.61491	2.66381	2.23556	5.03291	5.73867	7.66312	4.66438
LINC00092:14	LINC00092	-0.695502	-1.61945	0.030467	0.183143	down	1.49811	1.51274	1.30453	1.56503	1.6479	2.25749	0.890573	2.88688	2.25272	1.7954	2.67309
lnc-FAT4-4:1	FAT4	-0.695302	-1.61922	0.0414501	0.213396	down	1.72539	2.29827	1.93431	1.27111	0.829201	1.37017	1.79692	2.59576	3.06041	2.18828	2.2554
lnc-KIAA1328-3:1	KIAA1328	-0.693306	-1.61698	0.0428618	0.217241	down	1.01568	0.821644	0.815712	1.74546	1.10021	1.28112	0.932952	1.42758	1.96691	1.45736	2.08847
lnc-BIRC2-9:3	BIRC2	-0.686014	-1.60883	0.0291529	0.179823	down	3.2103	3.29523	2.12329	3.06812	1.52038	1.84839	2.30516	4.88922	4.33574	2.9919	3.32078
lnc-FBLN1-3:1	FBLN1	-0.683346	-1.60586	0.0425675	0.21642	down	1.47074	1.20876	1.5677	1.18203	1.80777	1.92121	1.26054	2.2101	1.45588	3.66031	1.99722
LINC01795:4	LINC01795	-0.678007	-1.59993	0.0162007	0.137306	down	9.5566	10.8623	9.18014	9.07593	4.35609	8.0842	7.86884	10.6698	12.1115	17.6032	12.0753
lnc-DRD5-4:7	DRD5	-0.676177	-1.5979	0.0111293	0.117571	down	25.2977	15.1737	16.1676	24.6571	12.3851	18.8155	19.1246	25.1596	31.7104	33.8217	26.4802
lnc-FJX1-2:1	FJX1	-0.675765	-1.59744	0.00542197	0.0854109	down	11.1549	6.30755	9.933	8.93077	7.51764	9.42747	9.26085	15.8582	10.6486	13.8867	15.3219
lnc-MFSD8-12:1	MFSD8	-0.674175	-1.59568	0.0380862	0.204581	down	112.396	49.4352	57.284	69.6718	52.4522	59.1758	57.8696	60.6698	96.2042	149.203	101.595
LINC02541:50	LINC02541	-0.67188	-1.59315	0.031109	0.185036	down	4.05882	2.81217	2.41484	3.57231	4.60546	3.39064	2.08677	3.61155	6.26947	3.89247	6.61634
lnc-ANKRD20A2-3:1	ANKRD20A2	-0.670065	-1.59114	0.00903572	0.105441	down	3.52605	1.97134	3.25368	2.80358	2.65735	2.83682	2.91145	4.72749	4.78488	3.67307	4.50635
lnc-CA4-3:7	CA4	-0.669944	-1.59101	0.00224888	0.0579239	down	7.44557	9.37856	8.28107	10.5211	7.39516	9.07635	6.89227	13.288	12.953	14.2924	11.6309
lnc-TSPAN13-6:1	TSPAN13	-0.668576	-1.5895	0.0114551	0.118947	down	10.5117	9.71526	8.12307	11.9351	7.55146	12.6623	11.6981	22.3784	16.5206	14.249	10.8141
DDX11-AS1:5	DDX11	-0.668135	-1.58902	0.0124588	0.122968	down	83.7341	70.319	48.0593	71.3037	39.5096	71.0361	64.0121	99.676	86.6951	108.696	101.704
lnc-MDFI-1:1	MDFI	-0.665467	-1.58608	0.0241243	0.163655	down	4.09401	4.24667	3.91446	3.21689	1.98697	3.62627	2.40631	6.74227	4.95459	5.06665	3.90392
lnc-GRAMD2B-5:1	GRAMD2B	-0.665429	-1.58604	0.0363911	0.199569	down	2.65211	1.71364	1.62619	2.55714	1.33403	2.73895	1.42294	2.63495	3.26265	3.50788	2.89196
lnc-C6orf201-2:8	C6orf201	-0.66338	-1.58379	0.0128259	0.124916	down	3.25575	3.42201	3.65477	3.13866	3.72983	3.90086	3.76181	5.459	7.29216	3.08885	6.14745
lnc-CPA6-6:2	CPA6	-0.662026	-1.5823	0.0413266	0.213272	down	20.754	9.46997	8.74282	10.4447	7.49054	9.72804	8.04547	13.3452	16.8792	22.3917	13.2534
DSCR9:14	DSCR9	-0.658611	-1.57856	0.0213607	0.152443	down	48.0724	31.5009	34.0325	34.7852	20.408	28.6317	25.8872	36.1367	50.5781	63.5149	46.1919
lnc-RIMS3-5:1	RIMS3	-0.65858	-1.57853	0.0450761	0.221637	down	18.3126	7.77364	9.47387	16.4118	8.81217	12.9304	6.10966	20.0825	18.559	18.7206	12.8328
lnc-RNASET2-1:7	RNASET2	-0.656099	-1.57582	0.0350082	0.195485	down	1.18089	1.29228	1.34861	1.77666	1.36765	1.47361	1.01771	2.90181	1.74425	1.60661	2.03728
LINC02345:27	LINC02345	-0.654772	-1.57437	0.00572257	0.0874911	down	11.0303	8.33081	9.38396	9.26313	6.98129	11.1311	8.08445	15.4925	10.5102	15.0501	15.2039
lnc-AMY1B-1:10	AMY1B	-0.65305	-1.57249	0.0441836	0.219944	down	14.8408	6.35156	6.22673	7.75508	6.58003	7.12592	6.66646	8.50823	9.11233	16.4896	14.5822
lnc-CLASP2-1:10	CLASP2	-0.647133	-1.56605	0.0438493	0.21903	down	2.54605	1.37355	1.96312	1.86303	1.94201	1.98939	1.74681	2.12924	3.17716	4.40207	1.96235
lnc-NPIPA1-1:1	NPIPA1	-0.644018	-1.56268	0.0187532	0.14434	down	7.91821	10.1957	8.24877	11.4404	4.45399	7.1774	8.10455	14.8051	11.1016	12.9473	11.2028
lnc-FOXD4L5-19:1	FOXD4L5	-0.643794	-1.56243	0.0445116	0.220529	down	49.1115	32.1017	38.7666	23.6812	19.5262	23.2855	37.0443	33.2921	44.3291	66.4048	50.9038
lnc-TMPRSS2-83:1	TMPRSS2	-0.643444	-1.56205	0.0138549	0.127641	down	42.6088	34.646	35.293	42.6416	28.9993	22.6037	25.4161	54.1938	49.1797	56.341	42.6553
lnc-TFEC-2:11	TFEC	-0.642609	-1.56115	0.0385975	0.205591	down	8.37913	5.19923	5.09853	8.23802	6.1565	6.82303	4.36532	12.7157	6.78369	13.2923	5.67634
lnc-BMP6-106:133	BMP6	-0.641313	-1.55975	0.0147664	0.131381	down	2.91948	2.12785	2.17523	2.48434	2.746	1.99496	2.04346	2.86075	3.87001	3.9403	3.6858
lnc-DTNBP1-5:22	DTNBP1	-0.64069	-1.55907	0.00548693	0.0854109	down	14.8139	9.07608	13.4699	14.916	12.6096	14.0496	12.4513	19.6595	23.4778	18.4846	17.7524
lnc-ANKRD30B-12:1	ANKRD30B	-0.639693	-1.558	0.0404946	0.210471	down	4.89072	3.4254	2.81156	4.5296	2.92689	5.36056	3.45805	6.46919	3.48977	4.98756	8.81609
lnc-C12orf75-5:1	C12orf75	-0.639427	-1.55771	0.0175362	0.14085	down	4.93569	4.39339	4.24659	6.76975	4.15063	3.84613	4.02691	7.56025	9.42494	6.1694	4.89066
lnc-PDE4A-4:3	PDE4A	-0.638115	-1.55629	0.00409996	0.0753006	down	31.3537	26.1214	23.3597	27.1518	29.4899	26.5333	21.139	37.2371	39.9825	45.103	38.1526
lnc-ENPP1-5:1	ENPP1	-0.633295	-1.5511	0.0488801	0.230862	down	1.65158	1.85171	3.90136	1.60573	2.28403	1.65404	2.28505	3.10024	3.67288	3.14433	3.2911
lnc-RBM28-3:1	RBM28	-0.632866	-1.55064	0.0189108	0.144584	down	2.56511	2.25576	3.34621	2.93698	2.03109	3.46207	2.67791	4.56389	3.07508	4.53664	4.41732
LINC02532:31	LINC02532	-0.631354	-1.54902	0.0230576	0.158975	down	32.384	24.4718	29.9046	23.2345	15.0422	20.4909	21.8916	26.1766	41.543	43.5678	33.2048
lnc-GABRG1-1:1	GABRG1	-0.631182	-1.54883	0.0367644	0.201197	down	67.9466	50.7313	41.6973	41.5989	26.7411	31.4328	37.3168	48.741	63.607	82.8197	61.798
lnc-NPTX1-2:8	NPTX1	-0.626113	-1.5434	0.0164769	0.13865	down	26.5988	18.3798	20.745	27.3851	15.33	29.5	18.4707	26.7153	37.5824	34.6591	35.2621
lnc-IRS1-2:6	IRS1	-0.624962	-1.54217	0.0456969	0.22369	down	1.6203	1.28815	1.68816	1.29598	1.10315	2.02789	2.19782	2.58332	2.05112	2.54353	2.45497
LINC00937:4	LINC00937	-0.624618	-1.5418	0.0473444	0.22806	down	1.94045	1.30545	1.41713	1.52976	1.10819	1.91564	1.9587	2.88439	1.66195	2.54481	2.48762
lnc-ZNF506-2:1	ZNF506	-0.622403	-1.53944	0.0121478	0.121367	down	7.18896	4.40166	6.74042	6.28998	5.95608	6.48211	4.11909	9.15578	8.02584	10.5383	7.5274
lnc-ARHGEF10L-1:1	ARHGEF10L	-0.620409	-1.53731	0.0280332	0.17549	down	3.85011	2.58946	3.29514	3.03511	3.30861	4.1736	1.80496	5.00927	4.06524	5.55265	4.18881
LINC01376:10	LINC01376	-0.61749	-1.5342	0.0382907	0.20475	down	20.9417	11.6464	10.7068	18.1559	11.0762	15.9889	8.38945	15.8551	22.3843	24.8836	19.55
lnc-ANKRD18B-4:1	ANKRD18B	-0.608604	-1.52478	0.0479123	0.229367	down	14.3217	10.4556	8.52286	14.3372	5.68298	11.7411	6.82113	11.3161	16.9015	17.7913	14.8782
lnc-TNFRSF19-2:1	TNFRSF19	-0.607964	-1.52411	0.0270033	0.172327	down	9.75896	5.66498	9.22509	12.5573	7.6189	9.62043	6.25071	15.0197	15.0794	11.3196	10.061
lnc-SEPSECS-4:2	SEPSECS	-0.600771	-1.51653	0.0390689	0.205958	down	5.08721	2.82798	2.53704	3.98471	3.04579	5.26593	2.64728	6.11899	5.0069	5.31156	4.93072
lnc-ANXA2R-3:1	ANXA2R	-0.589902	-1.50514	0.0192727	0.145769	down	14.2455	13.1422	10.6235	9.83018	8.8044	11.0351	15.4185	14.509	15.281	20.6754	19.2814
lnc-OCIAD2-8:9	OCIAD2	-0.588459	-1.50364	0.0387436	0.205591	down	3.7636	2.93444	2.57501	4.16016	2.83613	2.59748	2.62934	5.78495	3.06233	3.763	5.41593
LINC02363:15	LINC02363	-0.588447	-1.50363	0.0250961	0.166088	down	4.99141	3.17635	4.88118	4.94561	3.32773	4.51498	4.84139	8.57604	4.99988	6.598	5.51609
LINC-PINT:18	LINC-PINT	-0.587083	-1.50221	0.0362666	0.199269	down	3.76066	2.80653	3.99389	3.16127	2.59727	2.37484	4.35048	6.20358	5.02668	4.07041	4.03524
lnc-C1QTNF1-8:6	C1QTNF1	0.585675	-0.666337	0.0271707	0.172616	up	9.30732	11.2901	11.4937	11.9776	16.837	13.3256	10.7998	8.39876	10.6977	6.04694	6.40044
lnc-CBY3-1:2	CBY3	0.586198	-0.666096	0.0205971	0.149586	up	6.44504	6.36812	6.091	8.61966	10.0533	7.69226	6.42054	4.38972	4.36573	5.66299	4.76305
lnc-SNN-6:5	SNN	0.587332	-0.665572	0.0420753	0.215015	up	2.93365	4.86892	3.55439	3.64828	5.08886	4.07341	3.28389	3.52882	2.22019	2.35729	2.07215
ITGA9-AS1:6	ITGA9	0.587919	-0.665302	0.0368452	0.201197	up	14.0685	13.635	17.6284	12.9783	27.9657	20.1987	17.9435	12.8009	10.1822	13.3491	9.78799
lnc-AUH-6:1	AUH	0.591249	-0.663768	0.0321043	0.187035	up	28.7231	44.321	36.8999	32.2561	65.7411	39.4771	44.8995	26.5529	26.396	29.2927	25.7828
lnc-DNAJB7-1:1	DNAJB7	0.591477	-0.663663	0.0218888	0.154392	up	11.8998	12.6471	13.274	14.5628	21.7899	14.6057	12.8157	7.98821	10.0157	8.35194	11.2176
lnc-UROD-1:2	UROD	0.59282	-0.663045	0.0255969	0.167553	up	8.98962	10.3913	9.92995	7.18577	14.863	9.61811	9.58039	7.21315	5.0203	7.65164	6.21496
lnc-FAM109A-5:4	FAM109A	0.593164	-0.662887	0.0452853	0.222259	up	9.9007	10.6174	8.60011	9.10034	18.4651	14.468	8.53453	7.20133	5.69082	9.0229	7.47769
lnc-VWF-2:8	VWF	0.593978	-0.662514	0.0392964	0.206144	up	16.8194	23.4707	20.2627	12.9372	30.0691	21.9399	19.6492	11.8741	9.93916	14.0602	17.6789
lnc-EGLN2-2:1	EGLN2	0.594454	-0.662295	0.0283872	0.176817	up	5.25437	5.56641	6.58723	5.2522	5.57394	6.05399	7.25822	4.80462	3.13187	2.49378	4.95446
lnc-CDH6-15:1	CDH6	0.595341	-0.661888	0.0489505	0.230956	up	19.4553	17.7936	21.6807	21.0739	43.3552	24.8765	20.8841	15.5895	19.3584	15.2184	12.1554
lnc-FNTB-4:2	FNTB	0.596907	-0.66117	0.0301511	0.182117	up	10.6955	21.6344	14.0107	10.1237	17.922	14.6081	13.8761	9.82571	10.6237	9.86032	7.53704
lnc-TRABD2A-5:2	TRABD2A	0.599359	-0.660047	0.0129741	0.125033	up	25.7611	39.1861	34.6614	30.8611	43.7485	32.6541	39.2093	25.4662	21.9613	22.5429	20.5516
lnc-ZNF740-2:1	ZNF740	0.599722	-0.659881	0.0350619	0.195499	up	86.658	97.7384	89.847	100.26	184.636	122.559	102.833	76.5679	79.6122	62.5799	69.3684
LINC00683:3	LINC00683	0.599938	-0.659782	0.0170071	0.140565	up	20.0174	30.8071	26.1809	27.2201	35.9844	25.0977	29.426	16.754	22.1904	17.9406	14.6416
lnc-HNRNPA3-1:1	HNRNPA3	0.600558	-0.659499	0.0379918	0.204555	up	7.20802	8.46512	6.41746	7.10889	13.6672	10.396	6.77163	5.87453	4.5214	4.84151	6.84262
RAMP2-AS1:4	RAMP2	0.601185	-0.659212	0.0388761	0.205591	up	27.5158	30.8579	32.4268	31.2328	66.1306	41.1302	33.5603	26.7234	23.9818	23.0321	22.7358
lnc-GMFB-3:1	GMFB	0.601516	-0.659061	0.0422309	0.215347	up	53.5188	63.5563	62.4	66.0181	130.137	77.5516	63.6427	52.6468	43.6024	41.3304	52.0233
RAB11B-AS1:9	RAB11B	0.604937	-0.6575	0.0192676	0.145769	up	22.3416	31.3752	28.9907	24.6385	41.6787	30.5821	28.3332	22.9296	20.1214	14.3459	18.8014
SNHG20:14	SNHG20	0.606273	-0.656891	0.0195253	0.146364	up	14.918	16.223	17.0313	15.2954	28.1266	21.6472	17.6277	12.7673	11.3963	10.5281	13.2126
lnc-PADI6-3:1	PADI6	0.606387	-0.656839	0.0261902	0.1694	up	21.7917	26.3103	24.1916	19.6129	41.8899	28.5018	25.3558	18.3035	20.5067	14.1138	15.7351
lnc-MID1-1:22	MID1	0.608471	-0.655891	0.0337676	0.191679	up	34.5039	33.181	45.6868	45.2503	49.4999	55.3463	35.9443	21.0485	18.6189	36.5668	32.8762
lnc-ANXA2R-1:16	ANXA2R	0.609456	-0.655444	0.0379677	0.204554	up	6.52373	10.1235	5.92471	4.24381	7.27793	5.22883	7.76552	3.62959	4.21197	4.1546	5.24084
lnc-DNAH12-1:1	DNAH12	0.610184	-0.655113	0.0306147	0.183596	up	19.2838	22.7942	22.7395	20.5467	41.4439	27.3738	22.806	18.9068	15.6485	17.8474	12.1658
lnc-IFT46-1:18	IFT46	0.61161	-0.654466	0.0484639	0.230555	up	7.71195	8.68934	5.18494	5.25898	12.3681	7.77482	6.44003	5.1766	3.33666	5.3122	5.69043
lnc-GLE1-6:1	GLE1	0.612674	-0.653984	0.0430223	0.217241	up	20.6094	31.1886	23.3187	14.9847	40.6792	18.9009	27.1363	16.81	15.4635	14.5596	17.6574
lnc-OPHN1-7:1	OPHN1	0.612894	-0.653884	0.0111123	0.117571	up	21.0869	28.9754	19.5413	19.9719	30.5955	24.3635	21.4437	15.2038	13.998	17.0234	14.192
lnc-KDM1A-7:1	KDM1A	0.613271	-0.653713	0.024394	0.164116	up	34.3866	50.0146	41.5738	42.3848	61.281	41.0746	45.3629	34.7147	36.7243	22.7821	20.9329
lnc-SLC9A9-1:1	SLC9A9	0.613712	-0.653513	0.0261372	0.16932	up	5.07255	4.22184	5.71129	7.11839	9.00146	6.38285	5.98098	4.14775	3.99633	4.37911	3.31559
lnc-GPR180-10:2	GPR180	0.613971	-0.653396	0.041662	0.214358	up	3.38773	3.7068	3.56487	3.70616	6.54873	5.18569	4.10919	2.22627	2.69612	3.63863	2.43717
lnc-NRIP1-2:2	NRIP1	0.615365	-0.652765	0.0270884	0.172616	up	40.6586	71.6042	51.9118	41.1883	74.243	50.5289	64.5871	36.8713	43.9482	34.5315	28.145
lnc-FLT3-2:3	FLT3	0.616134	-0.652417	0.0159984	0.136531	up	5.57354	7.67921	5.86143	6.41388	8.59915	8.04246	6.46601	5.25871	3.13314	4.25729	5.05314
lnc-TEX44-2:1	TEX44	0.61681	-0.652111	0.0310993	0.185036	up	119.777	136.754	143.278	128.196	262.391	172.8	152.284	112.524	96.8562	95.8971	99.7035
lnc-TBC1D30-1:5	TBC1D30	0.618061	-0.651546	0.0442701	0.219991	up	5.18594	6.36059	5.95483	5.48779	11.3304	7.52064	8.53608	4.72749	2.94047	5.52012	5.14365
lnc-EFHD1-2:1	EFHD1	0.619426	-0.65093	0.0388182	0.205591	up	14.9381	34.7562	22.8142	16.1333	30.21	20.0901	28.58	15.2598	12.1772	17.834	15.4621
lnc-CCNL1-5:1	CCNL1	0.620277	-0.650546	0.0470927	0.227173	up	9.55758	24.8747	20.6839	13.4328	20.9361	16.4147	22.2643	16.2582	11.2968	9.61286	9.33394
lnc-SOST-1:1	SOST	0.620539	-0.650428	0.0445659	0.220529	up	4.84526	6.30642	6.47681	5.03967	11.2741	5.06648	6.76607	3.95056	5.34376	3.57293	3.76296
lnc-SLC22A1-3:2	SLC22A1	0.62126	-0.650103	0.0295783	0.180758	up	67.0819	110.268	84.5001	75.6755	150.284	100.553	92.0343	69.8051	68.8353	55.4697	52.0923
lnc-SPATA31A7-11:1	SPATA31A7	0.621963	-0.649786	0.0165368	0.138766	up	11.0127	20.6811	16.8973	11.9428	18.1722	15.1053	19.7117	9.88356	9.8811	11.0619	10.2777
lnc-EPB41L1-1:4	EPB41L1	0.622094	-0.649727	0.0198467	0.147126	up	26.768	32.2439	24.7123	27.8844	50.4947	33.5414	30.0994	21.5437	22.9936	20.0332	17.0928
lnc-CCDC87-1:1	CCDC87	0.623294	-0.649187	0.023439	0.16057	up	16.3218	27.5018	24.6228	21.2738	37.7712	27.6906	26.7317	20.0645	17.1312	15.6413	12.9396
lnc-SHANK2-1:8	SHANK2	0.623421	-0.64913	0.0168165	0.139801	up	7.81704	6.3162	6.45499	7.24274	11.2479	7.4622	7.14531	6.03377	4.12138	4.44352	4.86617
lnc-GAMT-2:4	GAMT	0.624621	-0.64859	0.0324827	0.188501	up	5.62633	8.58738	8.02357	7.62349	13.4867	11.8686	10.3336	6.09037	6.25416	6.97175	4.33794
lnc-TMC6-7:1	TMC6	0.624737	-0.648538	0.0164714	0.13865	up	37.4536	60.3826	50.6767	44.7886	75.4194	56.639	51.5453	36.8172	37.7202	32.504	29.0049
lnc-MSLN-2:1	MSLN	0.626472	-0.647759	0.0148223	0.131602	up	8.79899	10.634	7.68052	9.46571	13.7321	7.72426	10.325	6.00391	6.45385	5.1215	7.16015
lnc-NPBWR1-12:4	NPBWR1	0.631368	-0.645564	0.0195725	0.146364	up	36.0166	70.006	53.2665	47.6324	80.6163	54.5351	58.1873	37.5045	34.7446	38.1466	33.4014
lnc-USP6-3:1	USP6	0.631399	-0.64555	0.0278941	0.174889	up	4.24064	3.97166	3.29558	3.40997	5.50693	4.21024	4.43028	2.49499	3.70541	2.20741	2.05212
LINC00562:8	LINC00562	0.633026	-0.644823	0.0171163	0.140565	up	9.15727	10.8887	12.8855	10.3819	18.3409	9.82962	10.6943	7.88931	6.58783	7.0419	8.05935
lnc-SIPA1L3-2:2	SIPA1L3	0.633701	-0.644521	0.0187969	0.14434	up	4.18395	4.68909	5.01342	5.7894	7.74978	5.2715	6.18637	4.29206	3.52231	3.34907	2.8237
lnc-TOLLIP-3:3	TOLLIP	0.63522	-0.643843	0.0272104	0.172621	up	3.59057	5.83239	5.08543	4.72042	6.56659	4.47138	6.44096	2.44212	2.74142	3.98112	4.04933
lnc-CHST7-4:1	CHST7	0.637817	-0.642685	0.0411216	0.212715	up	6.08823	7.55845	5.85183	6.55903	9.42373	7.76926	5.55038	3.98975	7.38212	3.25722	2.79922
lnc-RDH13-1:7	RDH13	0.638391	-0.642429	0.0278548	0.17477	up	2.84762	3.34827	3.45532	2.67064	4.55588	3.28721	2.94826	1.98181	1.5637	2.24695	2.521
lnc-ALG12-5:3	ALG12	0.639313	-0.642019	0.0251916	0.166463	up	81.9242	153.034	113.778	99.4463	193.007	120.863	129.184	80.1552	79.6173	78.9904	79.5785
lnc-NKAIN3-1:2	NKAIN3	0.641565	-0.641017	0.0392058	0.206144	up	9.75016	12.4657	14.2625	10.0034	23.9901	16.0204	13.379	12.1434	6.41685	8.91575	8.22182
lnc-LRP5-1:7	LRP5	0.642894	-0.640427	0.0452965	0.222259	up	4.9352	7.04643	7.3689	6.47447	12.1407	9.74149	10.1162	6.74724	3.13442	6.1356	4.63692
lnc-EXOSC1-1:1	EXOSC1	0.643987	-0.639942	0.0218429	0.154195	up	52.1498	93.6757	75.1515	62.5742	119.022	72.1358	79.3287	56.5818	45.2503	44.6661	50.9639
lnc-CD9-1:1	CD9	0.644099	-0.639892	0.0229561	0.158786	up	7.1567	12.0955	9.47517	6.09689	13.8939	8.38198	11.0278	6.33297	6.52339	5.7982	5.67114
lnc-PKD1L3-1:1	PKD1L3	0.645503	-0.63927	0.0367045	0.201031	up	2.42874	2.29714	3.09525	2.67154	3.72857	3.61839	2.73637	1.80391	2.43072	1.19332	1.9067
lnc-LRG1-1:1	LRG1	0.645679	-0.639192	0.0143487	0.129819	up	58.7595	98.5108	73.868	68.0887	117.734	82.5777	82.195	50.8547	53.9843	51.3209	50.7265
lnc-SCGB2B2-130:2	SCGB2B2	0.646763	-0.638712	0.0119376	0.121239	up	10.564	11.3491	12.6717	11.0999	19.4643	13.7699	13.5331	6.92328	9.56785	8.23012	8.18176
lnc-MICALL2-2:1	MICALL2	0.647065	-0.638578	0.0318452	0.186615	up	3.74502	4.00062	3.6587	3.15855	5.98529	5.73209	5.65834	2.77989	3.17397	3.3497	2.05509
RAMP2-AS1:16	RAMP2	0.647341	-0.638456	0.0338126	0.191679	up	14.7435	23.272	17.3665	20.3174	36.5916	24.5448	17.8022	19.1905	12.0732	13.0129	10.7072
lnc-LAT-2:1	LAT	0.647461	-0.638403	0.0273902	0.173011	up	3.93662	4.88923	5.19367	4.2506	3.0042	5.05581	4.94935	3.2346	1.78636	2.49761	3.61087
lnc-ATAD5-3:24	ATAD5	0.647972	-0.638177	0.0141017	0.128945	up	15.5417	28.1778	22.1141	18.77	33.4661	23.2679	23.3498	14.3206	13.9093	14.1234	16.1677
LINC00664:9	LINC00664	0.648253	-0.638053	0.0349908	0.195485	up	8.42117	15.0819	12.2265	12.532	22.8222	17.6731	13.8563	12.024	9.96404	8.01582	6.44347
lnc-RIPOR1-1:13	RIPOR1	0.648856	-0.637786	0.0128334	0.124916	up	13.8134	19.4907	13.8963	13.1036	23.6103	17.1675	18.7472	10.5323	10.8017	12.629	8.59871
lnc-SRSF6-7:1	SRSF6	0.649176	-0.637645	0.0118564	0.121064	up	62.159	97.8287	79.1467	65.9995	104.912	71.1349	83.1428	57.0919	53.8535	42.909	46.6682
lnc-CFAP74-1:3	CFAP74	0.649485	-0.637508	0.0319184	0.186615	up	4.5212	4.75906	3.10049	2.72671	5.60041	3.65596	4.04454	2.10311	2.26867	3.19153	2.55216
lnc-PXDC1-15:6	PXDC1	0.649499	-0.637502	0.0220483	0.155006	up	81.1426	125.386	102.785	88.3247	175.802	115.025	119.311	72.3424	81.3283	74.9857	57.9111
lnc-RBM22-2:2	RBM22	0.649579	-0.637466	0.0223602	0.156191	up	60.3055	71.0105	67.6984	71.8703	133.195	96.0976	79.8398	49.5801	58.9734	51.6277	45.4567
lnc-SBNO1-2:1	SBNO1	0.6511	-0.636794	0.0142325	0.129675	up	12.7229	23.8566	18.4519	16.1021	23.0603	12.7179	15.9292	11.601	10.7054	10.9369	10.3459
lnc-TTC9B-2:2	TTC9B	0.651283	-0.636714	0.0188257	0.144426	up	15.3164	18.2853	15.8285	16.8581	33.3138	22.6245	19.2328	11.8511	12.6047	11.9931	13.7016
lnc-TMEM189-2:3	TMEM189	0.651426	-0.636651	0.0241458	0.163655	up	14.658	19.2165	15.5003	19.3954	34.9304	23.7252	18.2782	14.264	12.0215	14.2905	11.0448
lnc-IL3RA-3:3	IL3RA	0.651592	-0.636578	0.00848712	0.101808	up	3.87406	4.13117	5.24081	5.11745	5.38697	5.43709	4.53608	3.33848	3.23139	2.52759	2.85412
lnc-COA6-14:2	COA6	0.652754	-0.636065	0.0172722	0.140565	up	118.341	197.634	156.256	131.152	235.276	149.209	158.687	115.206	100.773	100.017	90.1233
lnc-MANEA-4:1	MANEA	0.653223	-0.635858	0.0158864	0.136286	up	4.85748	4.76358	4.71402	5.28295	8.74915	6.21819	5.94478	3.54002	3.6078	3.86759	3.369
lnc-AP3M2-2:1	AP3M2	0.653303	-0.635823	0.0153685	0.133959	up	15.0295	15.0074	16.4172	15.7751	27.8699	21.5433	16.9927	13.3925	12.3437	11.1155	8.69961
RAMP2-AS1:7	RAMP2	0.653782	-0.635612	0.0265937	0.170881	up	7.74568	7.49186	8.04975	8.21676	15.6979	8.67977	9.30013	6.94008	5.48539	6.70068	3.97885
lnc-RAB1A-11:8	RAB1A	0.654704	-0.635206	0.0187197	0.14434	up	10.9452	9.22205	10.6531	11.6557	18.4937	11.1868	10.2912	5.91993	8.68871	8.74673	5.79949
lnc-NLRP12-1:12	NLRP12	0.655224	-0.634977	0.0213815	0.152443	up	29.0784	40.0593	35.3781	37.4821	63.2203	42.9113	41.8804	31.8869	25.0275	28.3277	17.3287
lnc-GGTLC1-2:1	GGTLC1	0.655705	-0.634765	0.0134825	0.125942	up	5.72995	7.24431	6.74784	7.63027	7.63718	5.6203	4.67404	4.19067	2.82053	4.12781	4.8914
lnc-UBE2L5-2:1	UBE2L5	0.657431	-0.634006	0.0313567	0.185675	up	5.38194	6.73906	7.59934	5.95536	6.80503	5.36056	7.38906	2.85453	5.70868	5.15977	2.2146
lnc-NCAPG2-4:1	NCAPG2	0.657622	-0.633923	0.0182097	0.143013	up	23.3866	24.5331	23.6591	22.8795	47.439	33.0316	25.3153	16.6526	18.6406	16.6873	18.6657
lnc-CCDC175-2:1	CCDC175	0.658005	-0.633754	0.0179801	0.142003	up	19.7579	30.1232	23.0896	19.9163	33.2325	22.9984	30.8453	10.8993	17.3608	15.0144	20.2333
RGPD4-AS1:3	RGPD4	0.66068	-0.63258	0.0161556	0.137059	up	17.2671	15.6564	17.4791	16.6008	31.7794	18.7399	23.4893	14.5464	11.9054	12.541	10.7844
LINC00402:2	LINC00402	0.660761	-0.632545	0.0188986	0.144584	up	9.93394	13.3679	12.7773	8.11818	20.2031	13.2518	13.7072	8.29799	7.71834	9.05479	7.1379
LINC01285:9	LINC01285	0.661278	-0.632318	0.037876	0.204316	up	6.55159	13.6256	7.7761	6.10367	14.3544	9.19741	9.13154	5.35201	7.01719	6.94049	4.16507
lnc-THAP12-1:4	THAP12	0.661553	-0.632197	0.029443	0.180758	up	6.37758	7.46026	6.89405	8.82451	13.6145	12.4795	6.93775	5.41173	4.07608	5.5737	6.96355
lnc-TMEM189-2:4	TMEM189	0.662464	-0.631798	0.0242606	0.163925	up	16.9396	20.0588	19.5029	20.0836	39.9691	27.8942	20.3997	13.1194	16.9487	15.6751	12.1636
lnc-ME3-4:6	ME3	0.662623	-0.631729	0.024413	0.164116	up	2.45905	4.25946	3.15723	3.07806	3.86092	3.60586	4.8219	2.09191	2.46517	1.80624	2.55736
lnc-ZDHHC15-1:1	ZDHHC15	0.662711	-0.63169	0.0362962	0.199304	up	2.73032	2.44085	3.07343	2.84383	4.08571	3.1963	2.913	2.78673	1.77679	1.83621	1.07725
lnc-PITPNB-2:2	PITPNB	0.666273	-0.630133	0.0171786	0.140565	up	55.3566	79.4971	70.3742	63.2887	126.535	78.6258	78.0039	53.5419	50.0639	47.2039	42.7413
lnc-SLC7A1-6:1	SLC7A1	0.666638	-0.629973	0.0195903	0.146364	up	62.0969	117.654	94.1036	69.9752	136.477	98.1927	101.039	67.3798	65.7736	54.3064	50.8645
lnc-SEPT9-3:15	SEPT9	0.666873	-0.62987	0.0158174	0.136286	up	3.40288	2.90397	2.60207	2.76017	2.89811	3.12486	2.71472	2.20015	1.30595	1.86045	1.78058
lnc-LCTL-1:1	LCTL	0.667328	-0.629672	0.0433099	0.217241	up	3.57297	4.01304	5.37916	2.42465	4.89012	3.39111	3.83729	2.90865	1.28745	2.87391	2.60706
lnc-TFDP1-2:2	TFDP1	0.667699	-0.62951	0.0253767	0.166867	up	19.5854	17.3365	18.1054	19.8625	37.6911	27.4039	20.6914	18.6506	14.9269	12.2712	10.518
lnc-PEX6-1:1	PEX6	0.66804	-0.629361	0.025028	0.165797	up	3.26309	3.45211	2.46459	2.7665	4.94054	3.12162	3.75717	1.88042	2.06835	2.2393	2.18714
LINC02100:22	LINC02100	0.668109	-0.629331	0.00998129	0.110893	up	43.0071	60.641	51.571	42.5326	80.6837	56.8218	60.7675	34.4559	37.25	33.4773	33.5899
LY86-AS1:12	LY86	0.668274	-0.629259	0.0240732	0.163655	up	4.90392	4.89149	5.727	5.09574	8.60419	5.82439	4.72384	4.11976	4.66175	2.8012	2.35482
lnc-GPR156-1:1	GPR156	0.668662	-0.62909	0.00881066	0.103946	up	60.2508	92.9553	85.1758	71.2698	107.258	75.7718	87.3318	55.9921	54.5757	50.4509	42.242
lnc-GSN-3:2	GSN	0.669849	-0.628573	0.023371	0.160234	up	67.7007	133.737	108.135	75.8844	139.703	97.0373	114.414	79.7011	73.4033	52.8108	52.0975
lnc-RIPOR3-7:1	RIPOR3	0.669998	-0.628507	0.023633	0.161129	up	5.80865	10.0911	8.9449	4.77197	12.2676	7.7405	7.6025	4.92156	4.69684	5.27521	5.16442
lnc-CAMKMT-1:1	CAMKMT	0.671075	-0.628039	0.0118744	0.121064	up	9.65729	13.2878	12.9397	11.3509	20.3739	14.3622	13.1467	8.13937	7.21497	7.5649	10.3912
lnc-AARS-1:4	AARS	0.672109	-0.627589	0.0270017	0.172327	up	9.72327	13.8555	9.41495	11.5612	20.7279	16.7872	13.6135	10.0142	5.20468	9.74488	8.47927
UGDH-AS1:1	UGDH	0.672533	-0.627404	0.0168212	0.139801	up	5.87365	4.64996	5.2312	4.39665	6.82898	4.8508	5.51976	3.23646	1.95478	4.05702	3.85124
EXTL3-AS1:2	EXTL3	0.673854	-0.62683	0.0253514	0.166867	up	9.78193	10.3022	11.5745	11.8176	23.9743	13.1456	11.0033	8.64944	7.74449	8.89215	6.69943
lnc-GOLPH3L-1:1	GOLPH3L	0.67509	-0.626293	0.0107926	0.116	up	3.99528	4.69248	3.93279	4.34239	5.26785	4.73206	4.51628	2.06206	3.66777	2.25588	3.01363
lnc-NPBWR1-12:3	NPBWR1	0.676035	-0.625883	0.0147087	0.131276	up	38.877	64.6623	45.8872	40.8812	77.3757	53.5253	56.588	41.5478	27.3893	31.6991	31.126
SLC16A1-AS1:25	SLC16A1	0.676343	-0.625749	0.0256105	0.167553	up	3.19466	3.66392	3.16901	3.35752	5.06722	4.62816	4.36749	1.49911	3.02724	2.90771	2.13076
lnc-TUBA1C-1:12	TUBA1C	0.677989	-0.625036	0.0175429	0.14085	up	7.76523	13.0541	11.5841	11.6964	18.7666	10.7179	12.7158	7.93223	5.4369	9.27419	7.42427
lnc-EGR2-5:1	EGR2	0.678255	-0.624921	0.0200992	0.147522	up	43.0233	46.757	48.8458	41.7549	94.914	61.0668	49.3487	38.6198	33.5076	33.0027	29.0858
lnc-GRIK1-3:1	GRIK1	0.678268	-0.624915	0.0310676	0.185036	up	2.59395	2.67373	3.10616	3.94627	4.33508	3.09147	2.01253	1.74668	1.67216	2.03138	2.13076
lnc-BRI3BP-7:2	BRI3BP	0.682493	-0.623088	0.0152053	0.13335	up	2.89406	3.02436	2.82728	3.04053	4.16596	4.00708	3.73737	2.36188	1.93692	2.32859	1.59288
lnc-EEF2-3:2	EEF2	0.682545	-0.623065	0.0315767	0.185971	up	7.77109	7.38201	7.20742	5.78171	11.4756	10.4113	6.02892	5.88323	4.55457	6.42962	2.544
lnc-CNPY1-2:27	CNPY1	0.683149	-0.622804	0.0174591	0.140565	up	19.797	26.2723	24.3718	26.3469	47.081	36.0313	25.0128	20.3151	18.2738	18.1134	14.2899
lnc-SUMF1-4:1	SUMF1	0.683264	-0.622755	0.016259	0.137528	up	188.032	204.826	214.821	186.346	260.854	228.521	222.972	86.0795	113.921	188.909	132.52
lnc-CDPF1-1:2	CDPF1	0.683777	-0.622533	0.0319158	0.186615	up	9.27115	13.7693	11.8355	6.36052	14.309	8.04338	12.0164	5.03291	4.51374	7.74476	8.97189
APTR:14	APTR	0.684403	-0.622263	0.00886792	0.104192	up	8.94661	7.82518	9.41451	10.5293	15.3735	12.7323	9.68587	7.15157	5.79673	6.95261	5.92414
RAMP2-AS1:2	RAMP2	0.684694	-0.622138	0.0149353	0.131926	up	26.3945	31.3763	32.0908	30.9814	59.9686	35.4065	34.7419	20.8638	25.5793	18.5866	21.9019
lnc-DNAJB5-5:2	DNAJB5	0.685126	-0.621952	0.0200142	0.147522	up	19.4363	22.0659	25.2583	22.7145	48.3953	32.0849	29.0672	19.5506	15.9681	15.9353	17.5001
lnc-ODAPH-2:1	ODAPH	0.685257	-0.621895	0.0466424	0.226209	up	21.7692	40.285	26.7841	13.6259	41.2506	19.092	27.1274	13.6711	13.2873	16.7619	22.0599
LINC00665:30	LINC00665	0.686291	-0.62145	0.0347248	0.194918	up	2.71956	3.76324	5.15701	2.62904	5.99117	5.34803	5.75361	3.02373	2.48367	2.70872	2.66642
lnc-ADCY9-1:7	ADCY9	0.687376	-0.620982	0.0215519	0.153149	up	9.30195	12.108	11.1852	9.61584	21.7966	16.0269	13.255	10.5877	7.60477	6.9558	7.14383
lnc-ETF1-3:1	ETF1	0.687783	-0.620807	0.0159215	0.136286	up	4.3863	4.39677	4.51631	3.50177	5.01722	2.70092	4.85036	3.03492	2.07664	2.66344	2.42085
LINC01551:1	LINC01551	0.687837	-0.620784	0.0159631	0.136506	up	6.1591	9.982	8.3605	4.7254	9.06827	5.59015	8.3381	4.95204	3.95614	5.03923	4.14727
lnc-CCDC140-9:2	CCDC140	0.688107	-0.620668	0.0455363	0.223052	up	2.64967	2.03643	2.17174	1.88021	2.27983	2.70927	1.99551	1.8431	1.50947	1.49818	0.534174
lnc-C1orf61-2:31	C1orf61	0.690265	-0.61974	0.0187004	0.14434	up	18.4182	13.7099	11.0429	6.95515	15.7388	11.9814	11.3284	7.45139	6.57826	8.66127	8.1417
CRTC3-AS1:11	CRTC3	0.691176	-0.619349	0.00893121	0.104649	up	14.6599	13.4108	13.9256	12.7599	20.9384	17.4022	11.0729	8.0585	7.1148	9.62753	11.1286
lnc-PYURF-3:10	PYURF	0.693181	-0.618489	0.0457446	0.22369	up	6.66059	7.36696	10.0487	8.20953	6.41449	9.09212	4.84943	5.55977	5.4267	1.6385	5.49976
lnc-C6orf106-2:1	C6orf106	0.69386	-0.618198	0.00833878	0.101449	up	12.8153	17.4878	18.2167	13.3243	25.4838	18.1281	17.5266	12.4065	8.84055	9.88711	11.2607
lnc-FNTB-4:1	FNTB	0.695208	-0.61762	0.00965125	0.108776	up	16.3267	28.931	22.5405	16.878	31.1498	22.6473	20.58	16.795	13.723	12.3082	11.895
lnc-MB-11:7	MB	0.698521	-0.616204	0.0120655	0.121239	up	11.1515	10.3439	9.03306	6.96465	15.3443	11.0486	8.95924	8.2787	5.3546	5.43657	5.98126
lnc-GNG11-3:7	GNG11	0.698665	-0.616142	0.0420512	0.215015	up	6.44797	8.23713	7.56879	6.2226	7.19684	4.62862	9.51574	4.22613	1.94394	6.98705	3.96772
lnc-LRRC38-8:1	LRRC38	0.699779	-0.615666	0.0127393	0.124447	up	55.012	91.2954	67.135	60.4041	119.37	73.5204	77.3623	51.8531	50.3708	43.6699	40.6202
lnc-TFAP4-3:7	TFAP4	0.701242	-0.615043	0.00731961	0.0973343	up	12.3128	21.2551	16.4962	16.6461	23.6044	18.7594	17.7471	14.3174	10.3762	10.2322	8.52601
lnc-LRP11-1:6	LRP11	0.701385	-0.614981	0.0112972	0.118097	up	9.56687	12.9526	12.2418	10.8802	20.7323	15.9184	11.4565	9.45435	7.43316	6.61331	8.62542
lnc-CLN6-1:5	CLN6	0.701452	-0.614953	0.0371881	0.202131	up	1.92579	3.66392	4.78123	4.71907	3.33508	3.86747	5.85106	2.11804	2.43519	2.09644	3.01066
lnc-GMDS-20:1	GMDS	0.701621	-0.614881	0.0196446	0.146408	up	5.95088	10.2231	13.0693	7.6972	10.3157	5.67921	9.74774	5.06463	6.79645	5.13489	4.49003
lnc-SRSF7-2:1	SRSF7	0.701863	-0.614778	0.00941511	0.107815	up	150.305	239.326	188.263	157.242	273.815	181.547	195.946	132.98	127.599	108.315	105.838
lnc-KLHL5-2:1	KLHL5	0.704168	-0.613796	0.0273631	0.173011	up	2.44389	1.6068	1.62575	1.74139	1.68802	2.12576	2.19689	1.31996	0.996532	1.13719	1.12251
lnc-PTP4A2-1:1	PTP4A2	0.704612	-0.613608	0.00907406	0.105618	up	17.9695	23.3984	21.8051	17.6911	37.1537	24.3593	21.4313	14.4425	15.6663	13.4186	12.4418
lnc-COA3-1:1	COA3	0.705414	-0.613267	0.0245354	0.164535	up	3.24842	3.10562	3.16465	2.66521	5.36365	3.26958	2.797	2.05272	2.04538	2.46827	1.50682
lnc-PTP4A2-1:3	PTP4A2	0.705938	-0.613044	0.0120729	0.121239	up	17.6625	22.971	23.1494	17.5482	38.4968	23.6492	20.2048	17.0868	12.3814	13.0334	13.4226
KDM4A-AS1:1	KDM4A	0.707282	-0.612473	0.0348917	0.195343	up	12.1608	19.0889	18.8731	13.7859	32.0203	18.7292	18.8149	14.3722	15.7767	7.32572	8.08531
ZNF460-AS1:18	ZNF460	0.70973	-0.611435	0.0114113	0.11878	up	15.3012	16.3979	18.891	14.0663	24.6697	15.7894	16.1145	12.3786	10.1542	12.6762	6.09255
lnc-JMJD1C-7:1	JMJD1C	0.710358	-0.611168	0.0132967	0.125942	up	22.7302	24.0184	22.2128	23.5596	45.9104	33.6049	22.8251	15.7344	20.0857	15.987	14.4257
lnc-CDH5-3:3	CDH5	0.714901	-0.609247	0.0235168	0.160848	up	28.5359	48.7035	34.3913	25.2711	26.5838	36.644	56.9698	18.4901	16.2546	27.0891	25.4207
lnc-CDYL-10:2	CDYL	0.715548	-0.608974	0.0460875	0.224854	up	5.23482	5.89861	5.68685	5.01118	9.31869	3.12394	5.899	2.52796	3.46745	2.1634	5.54354
lnc-AP2A2-2:1	AP2A2	0.715974	-0.608794	0.0133574	0.125942	up	3.66389	4.12515	5.54544	4.58069	7.40965	6.32858	6.71688	3.15062	3.07445	3.87142	2.93054
lnc-KHDC3L-2:6	KHDC3L	0.716348	-0.608636	0.0102064	0.112372	up	39.7636	59.8156	47.5456	39.2054	82.997	51.4561	50.9563	38.279	29.0009	29.8929	28.8825
lnc-SPPL2A-1:6	SPPL2A	0.717051	-0.60834	0.0104127	0.113216	up	8.36594	8.43728	5.99629	7.95992	8.00671	5.00294	6.3463	2.98827	5.09813	5.22993	3.65019
lnc-MRPL55-3:1	MRPL55	0.717581	-0.608116	0.0250329	0.165797	up	5.34871	5.28012	6.65532	5.68268	12.1641	5.89629	4.90264	3.41374	3.93126	4.77518	3.44839
lnc-DRICH1-2:2	DRICH1	0.717639	-0.608092	0.0140599	0.128945	up	23.0518	23.9955	23.904	17.4116	28.5283	21.2507	29.5606	12.1017	9.11169	21.6704	13.9442
lnc-ZDHHC6-8:1	ZDHHC6	0.718424	-0.607761	0.0346218	0.194467	up	4.70498	9.92519	10.1586	5.32274	7.93213	5.59572	11.2223	4.95391	3.58739	6.55208	3.4981
lnc-SAMD8-1:2	SAMD8	0.718682	-0.607652	0.0109812	0.117438	up	21.2697	23.9315	25.7034	26.611	48.6609	33.6587	29.1597	18.7389	14.6736	17.8908	19.4113
lnc-KHDC3L-2:3	KHDC3L	0.720521	-0.606878	0.0113806	0.118605	up	32.5077	55.5072	41.1413	38.4683	77.3091	49.6834	51.2254	31.9298	27.8959	31.6965	25.302
lnc-SPATA5L1-2:1	SPATA5L1	0.721929	-0.606286	0.00755294	0.097757	up	96.6315	161.233	126.119	115.76	191.665	116.289	130.808	85.7983	81.0515	77.6178	72.3635
lnc-LCOR-2:1	LCOR	0.722491	-0.60605	0.028521	0.177393	up	18.3781	18.5938	36.7987	45.2006	23.5792	24.7777	17.2299	19.4698	13.4072	14.6215	14.7936
lnc-ABCC10-2:1	ABCC10	0.722699	-0.605963	0.0115431	0.119332	up	3.17853	5.16312	3.9821	4.44278	4.10462	3.43749	4.1126	2.38676	2.23869	1.65636	3.35342
lnc-RPL34-2:1	RPL34	0.725477	-0.604797	0.00968369	0.108999	up	70.5738	124.758	92.2151	80.1622	152.762	94.2255	108.046	65.6592	60.2487	62.2763	55.1712
lnc-MINOS1-1:3	MINOS1	0.725554	-0.604765	0.038026	0.204581	up	3.33689	7.47342	6.24332	4.77649	7.38339	5.0034	5.92437	5.83472	2.06516	2.31329	3.35046
lnc-IDS-8:1	IDS	0.726313	-0.604447	0.0143171	0.129807	up	768.718	816.255	759.451	756.93	1006.93	874.215	869.421	319.864	405.701	732.112	508.351
FRMD6-AS1:1	FRMD6	0.72693	-0.604188	0.0223522	0.156191	up	15.7827	40.9069	26.9752	20.6362	36.5903	17.6643	32.3214	17.7523	16.9264	14.1412	15.4621
lnc-MDH2-2:1	MDH2	0.727158	-0.604093	0.0336661	0.191482	up	1.4155	2.06615	2.79411	2.64803	3.65735	2.2561	2.51396	1.45557	1.16751	1.782	1.45488
LINC01184:41	LINC01184	0.728912	-0.603359	0.0191085	0.145215	up	16.4005	26.875	21.0104	16.0297	41.7504	23.8338	22.1888	14.7535	17.2798	13.2789	11.1353
lnc-NFKBIA-6:1	NFKBIA	0.729393	-0.603158	0.0126931	0.124151	up	11.2243	22.696	15.9969	13.8574	23.3067	13.4647	15.412	11.6501	6.56486	10.6155	10.153
FTX:34	FTX	0.730287	-0.602784	0.0296141	0.180783	up	15.2201	16.5913	14.5746	17.1204	38.1056	24.485	19.0417	16.2644	14.1071	9.73978	8.62691
lnc-CABLES2-7:1	CABLES2	0.732193	-0.601988	0.0243214	0.164116	up	5.87854	8.62538	7.58058	5.22914	12.2886	7.52806	6.8966	6.08104	4.28917	5.31794	2.42604
MIRLET7BHG:8	MIRLET7BHG	0.735676	-0.600537	0.0194566	0.146257	up	4.28903	12.556	11.6369	10.5668	8.53928	9.37135	13.9627	5.90065	5.75207	6.5036	5.55689
lnc-SBNO2-2:1	SBNO2	0.737019	-0.599978	0.00474248	0.0806659	up	7.76523	11.6422	8.38538	7.75101	13.0533	7.97056	9.54822	5.15234	5.79162	6.46853	4.69479
lnc-BRD1-25:1	BRD1	0.73763	-0.599724	0.00397259	0.0739109	up	15.8301	15.5857	13.6502	13.4812	24.5678	17.1253	15.7893	9.57876	9.86452	8.14784	11.2162
LINC01184:39	LINC01184	0.740069	-0.598711	0.0340536	0.192537	up	3.15311	6.22441	4.9833	4.87959	9.09831	4.56971	5.72113	3.20972	4.8927	1.95995	2.83928
lnc-CTBS-4:3	CTBS	0.740189	-0.598661	0.0115478	0.119332	up	8.87867	10.0279	9.33944	10.3638	17.955	12.4549	9.00193	7.61126	8.18981	5.66044	4.53825
FRMD6-AS1:2	FRMD6	0.740782	-0.598415	0.021233	0.151889	up	14.6203	36.228	31.4819	18.1681	32.8829	23.0949	32.8046	20.9148	17.4718	11.9784	12.8038
lnc-CCR8-4:1	CCR8	0.741466	-0.598131	0.0119982	0.121239	up	79.9583	150.651	111.109	80.3186	154.412	109.268	129.723	88.2398	69.5907	57.8474	56.2047
RAMP2-AS1:1	RAMP2	0.741655	-0.598053	0.0111581	0.117571	up	19.6831	20.2507	21.6912	20.5928	43.3613	30.0812	21.7202	16.925	15.4909	12.9256	13.7283
lnc-RAB11FIP5-3:2	RAB11FIP5	0.741973	-0.597921	0.0431614	0.217241	up	1.86713	3.15415	2.21015	3.0541	5.24012	3.02421	3.02745	2.17775	2.36373	1.09892	1.56543
lnc-FAM72D-3:2	FAM72D	0.742464	-0.597718	0.0140945	0.128945	up	2.05092	2.84227	2.74566	1.9806	3.04222	2.42772	2.66151	1.93578	1.49161	1.28261	1.20486
lnc-CCDC157-3:1	CCDC157	0.743091	-0.597458	0.00597735	0.0882706	up	16.202	14.6263	14.0482	14.4918	27.1903	19.5224	14.883	10.8826	11.4773	9.02098	8.87693
lnc-RAD52-2:10	RAD52	0.744789	-0.596755	0.0145442	0.130887	up	9.8919	23.731	17.8283	11.4323	16.8155	14.0241	21.7351	9.76351	7.23793	11.347	10.0469
lnc-PUS7-1:4	PUS7	0.75038	-0.594447	0.0134757	0.125942	up	26.5172	41.1612	34.8343	23.1865	61.4928	34.9092	34.2043	23.378	23.2813	21.6487	16.5253
LINC02541:51	LINC02541	0.753857	-0.593016	0.0330286	0.190107	up	2.98888	3.38477	3.4431	3.79569	8.03844	3.99363	2.89196	2.51054	2.36373	2.59264	1.97199
LINC01285:5	LINC01285	0.754667	-0.592683	0.00386845	0.0730934	up	5.12093	7.50239	9.08107	8.64454	8.91217	9.36949	8.35264	4.39967	5.32079	3.54678	5.55244
lnc-MESD-2:1	MESD	0.756946	-0.591748	0.00755363	0.097757	up	37.2298	68.8228	51.9066	49.7984	90.8293	62.6211	61.5207	39.1934	36.3032	34.0666	29.6541
lnc-CAPN2-2:1	CAPN2	0.759255	-0.590801	0.035757	0.197618	up	4.21083	3.34489	2.75701	3.31773	3.07353	2.3113	1.88075	1.53021	0.871487	2.43128	2.03876
lnc-COL9A2-1:4	COL9A2	0.759369	-0.590755	0.00819368	0.100661	up	29.8033	49.4525	42.232	35.0647	73.53	49.1676	47.0466	31.5498	25.9538	26.4443	23.379
lnc-PSMD7-4:2	PSMD7	0.760515	-0.590286	0.0276652	0.173707	up	2.93316	6.08257	4.29591	4.99581	6.69705	4.52101	4.15065	4.24168	3.329	1.56834	1.93341
lnc-GLB1-3:1	GLB1	0.760833	-0.590156	0.0112203	0.117749	up	3.72938	2.67749	3.11009	3.25216	3.71239	3.49547	4.78478	1.68883	1.82336	2.79163	1.84216
lnc-CTXND2-8:2	CTXND2	0.761413	-0.589918	0.00849881	0.101808	up	3.85109	5.54196	5.46776	4.59743	6.4647	7.48121	4.2122	4.17761	2.49771	2.55246	3.12046
lnc-RFWD3-1:1	RFWD3	0.762024	-0.589668	0.0443931	0.220475	up	2.04945	1.78399	1.91598	1.92407	2.77416	1.89848	3.02065	1.83252	0.504008	1.24689	1.4994
lnc-NADSYN1-2:2	NADSYN1	0.762329	-0.589544	0.0495409	0.232446	up	2.29482	1.16324	2.45761	1.8377	2.06764	1.96481	1.68896	1.15388	0.648192	1.84514	0.750811
RAMP2-AS1:12	RAMP2	0.762561	-0.589449	0.0133668	0.125942	up	22.9741	29.0168	26.5824	31.978	61.8367	43.2036	32.6552	23.3824	19.3558	20.7265	17.9468
lnc-C19orf44-8:3	C19orf44	0.762832	-0.589338	0.014832	0.131602	up	21.3078	42.0461	23.7866	16.7473	38.0586	22.978	28.4031	17.6323	11.1564	17.4144	17.2738
LRRC3-DT:10	LRRC3-DT	0.7636	-0.589025	0.0194472	0.146257	up	3.87699	7.87371	7.93366	3.93406	9.74957	7.12963	6.8567	3.47844	4.20113	2.96001	4.9233
lnc-ADGRA2-4:1	ADGRA2	0.764481	-0.588665	0.0334433	0.191101	up	0.991732	1.33141	1.06274	1.2806	1.12731	1.19902	1.22032	0.688596	0.482316	0.593788	0.942965
lnc-LONP2-11:1	LONP2	0.764859	-0.588511	0.00571973	0.0874911	up	29.9778	28.0521	27.1703	30.1295	38.3907	37.2465	25.0239	14.7075	12.1568	25.7434	18.0543
lnc-SLC35G2-2:2	SLC35G2	0.766678	-0.587769	0.00685329	0.0948075	up	15.1839	21.8014	19.7237	15.0204	31.8424	19.1495	23.4243	12.0874	9.68716	11.0434	15.0882
LINC00665:11	LINC00665	0.766907	-0.587676	0.025389	0.166867	up	2.8051	3.6658	4.00873	5.1396	7.83591	3.98296	5.93891	1.93889	2.6202	3.32164	3.07966
MKLN1-AS:17	MKLN1-AS	0.768387	-0.587073	0.0116846	0.120166	up	51.6546	115.27	83.354	54.2751	85.2678	66.5197	110.477	43.0469	50.8218	41.238	50.242
lnc-MUL1-2:1	MUL1	0.769333	-0.586689	0.0428941	0.217241	up	4.96404	8.52757	3.50071	4.24065	7.25713	2.25378	6.71936	3.32604	3.29264	2.2342	3.44245
lnc-SNX8-3:2	SNX8	0.769485	-0.586627	0.0318301	0.186615	up	4.71036	9.31046	4.91304	2.98039	6.53298	5.00387	8.75756	2.24804	3.64162	3.87716	4.04637
lnc-PCP4L1-46:1	PCP4L1	0.77342	-0.585029	0.0319988	0.186746	up	4.18737	3.97993	3.82804	5.01163	8.51322	4.82482	5.64256	5.11004	2.65274	2.32413	1.66855
lnc-WDR38-1:1	WDR38	0.774442	-0.584615	0.00450849	0.0796088	up	11.0327	16.4931	17.7052	11.6959	16.9802	10.4099	16.8748	8.6625	9.9315	6.20831	8.21366
lnc-RPL19-6:5	RPL19	0.774654	-0.584529	0.00736311	0.0973343	up	3.57297	3.5202	3.897	3.46785	4.76785	2.59609	4.61341	2.21321	2.49516	1.83558	2.10257
LINC00899:13	LINC00899	0.776735	-0.583686	0.0316348	0.185971	up	2.51281	2.04282	1.38221	1.70521	1.52563	1.5891	1.13526	0.998371	0.884246	0.825946	1.14402
lnc-DAZAP2-3:1	DAZAP2	0.776976	-0.583589	0.0314285	0.185675	up	2.52014	3.29448	3.59629	2.35546	4.85525	1.76443	3.13263	2.44399	1.69257	1.21947	1.67894
lnc-AK4-1:1	AK4	0.777462	-0.583392	0.00321603	0.0674423	up	55.7506	79.663	68.1977	61.6834	110.245	78.1031	74.6649	45.9568	44.9492	43.6743	36.9878
lnc-TNFRSF1A-3:1	TNFRSF1A	0.780956	-0.581981	0.0394383	0.206257	up	1.5636	2.50331	1.67114	1.49766	3.38991	2.10628	3.1184	1.46988	1.18027	0.898654	1.63813
lnc-EFCAB2-7:1	EFCAB2	0.781544	-0.581744	0.0052449	0.0847294	up	20.6739	42.6484	32.3587	22.5761	41.5275	30.4722	37.5649	19.5513	19.4222	18.8105	16.0193
lnc-INTS12-4:3	INTS12	0.782849	-0.581218	0.00800189	0.0996113	up	93.2541	135.974	113.188	98.9498	208.267	125.975	124.025	87.3273	76.8612	70.2813	56.7515
lnc-PHF14-9:1	PHF14	0.783822	-0.580826	0.0202388	0.147735	up	3.08762	2.67222	2.80633	2.76424	2.59411	2.50518	3.88586	1.55261	0.88616	2.61114	1.5224
lnc-RPP40-1:1	RPP40	0.785703	-0.580069	0.00777282	0.098859	up	51.5349	85.9626	72.9567	61.9958	125.864	78.6481	72.6849	45.7944	53.079	44.0966	34.3986
lnc-RBM22-2:5	RBM22	0.786986	-0.579554	0.0102131	0.112372	up	12.8446	12.7622	13.6035	11.7502	25.4462	14.6308	12.4971	10.151	5.82735	6.85248	10.659
lnc-PUS7-1:2	PUS7	0.788704	-0.578864	0.00485175	0.0815951	up	21.9198	26.5059	24.7882	19.6007	44.7008	25.5295	24.4448	15.6592	16.9315	14.7994	13.0613
lnc-CTCFL-1:1	CTCFL	0.790376	-0.578193	0.0232726	0.159687	up	2.09588	1.904	1.6755	2.9302	3.46827	2.87486	3.04447	1.93827	0.949959	1.47841	1.44449
HNF1A-AS1:9	HNF1A	0.790424	-0.578174	0.00744955	0.0973343	up	4.63216	5.70523	4.7341	6.33474	6.32667	5.77569	6.44869	3.23709	4.52203	3.4964	1.57062
lnc-GPR183-47:12	GPR183	0.792013	-0.577538	0.0094428	0.107988	up	14.7323	31.2387	21.1531	17.0164	33.3306	24.8282	29.4059	17.0544	9.97999	12.6405	15.6001
ASH1L-AS1:11	ASH1L	0.792113	-0.577498	0.00526351	0.0847294	up	7.37176	10.3876	9.13169	12.1671	15.8225	11.736	10.7624	4.62796	8.51135	5.82053	5.89817
lnc-CAMKK2-2:1	CAMKK2	0.792517	-0.577336	0.00387087	0.0730934	up	22.0053	26.167	22.8779	27.1179	42.4199	28.3024	28.1151	20.9869	16.2794	12.0397	14.1185
lnc-AGO2-2:4	AGO2	0.795733	-0.576051	0.0295565	0.180758	up	8.0321	8.23977	4.71096	7.85004	18.4718	12.2003	7.56105	7.19387	5.368	4.84789	4.10349
lnc-MAP10-4:2	MAP10	0.796609	-0.575701	0.0153222	0.133691	up	6.50809	8.09003	5.41189	6.2945	4.94432	7.91954	5.55193	1.60299	3.2231	5.35749	4.09978
lnc-DYNC1H1-1:1	DYNC1H1	0.797592	-0.575309	0.0035654	0.0706245	up	7.99886	13.8773	12.9449	9.2984	12.9309	8.7127	15.3015	7.10989	5.46561	6.60693	6.8582
lnc-CREB3L4-12:3	CREB3L4	0.798991	-0.574751	0.0266218	0.170881	up	2.88428	2.76778	2.20054	3.59582	4.98928	2.96809	2.1675	1.66644	1.23705	2.62517	1.3703
lnc-ESRP1-2:7	ESRP1	0.799362	-0.574603	0.0110911	0.117571	up	6.43282	10.5862	8.3186	6.46	13.6344	9.59167	10.5508	7.40287	4.62092	3.16602	5.85885
lnc-MED13-4:2	MED13	0.800135	-0.574295	0.0196537	0.146408	up	2.52308	3.52133	3.05641	2.57794	3.38529	2.51956	3.38968	1.54017	0.711353	2.12386	2.37114
lnc-DYDC1-1:5	DYDC1	0.800496	-0.574152	0.00313909	0.0666435	up	25.7019	46.7118	32.0279	26.1882	47.698	29.3418	37.3125	19.1127	18.8397	20.6837	19.6947
lnc-C1orf61-2:29	C1orf61	0.805142	-0.572306	0.00603057	0.0887207	up	13.3402	11.2265	8.49623	6.57395	12.4468	7.97149	7.69067	6.8816	5.17342	4.05064	5.54799
lnc-CLCNKB-1:6	CLCNKB	0.809348	-0.57064	0.0142942	0.129737	up	2.76013	5.02843	3.65957	3.57231	3.75252	2.95325	3.60312	1.51342	1.80932	3.31526	1.3844
lnc-ZNF423-3:4	ZNF423	0.810085	-0.570348	0.0260591	0.169099	up	4.33693	2.7802	5.32286	3.69124	8.55692	5.08179	4.04021	3.33723	1.59305	3.36501	2.46536
lnc-ZNF569-6:1	ZNF569	0.810093	-0.570345	0.00742027	0.0973343	up	10.8675	27.4449	17.2692	15.455	24.4682	14.9031	21.0839	11.9761	11.5603	10.3661	7.86719
lnc-SNAI1-5:2	SNAI1	0.811716	-0.569704	0.0239968	0.163479	up	2.12374	2.24523	2.55363	1.67582	3.50483	2.18096	2.80071	1.07115	0.797481	1.81325	1.77984
LINC00665:9	LINC00665	0.814801	-0.568487	0.0347544	0.194956	up	2.06167	4.9656	4.3413	3.69983	7.44537	4.98717	6.60614	3.01191	3.15228	3.3159	1.31169
lnc-BNIP1-3:3	BNIP1	0.816739	-0.567724	0.0190546	0.145014	up	5.31987	5.95692	6.00153	6.87466	11.2378	9.63295	6.26463	5.16229	5.65956	3.52637	1.83177
LINC01840:3	LINC01840	0.819079	-0.566804	0.00632672	0.0904404	up	10.9345	17.3358	17.4084	10.2566	24.3285	14.4508	17.3688	11.6265	8.74102	8.09172	6.97839
lnc-KHDC3L-2:5	KHDC3L	0.820871	-0.5661	0.00273	0.0631942	up	12.3558	18.9862	16.3823	11.8836	22.9783	14.1795	15.2409	9.15142	10.4502	9.19319	6.51469
lnc-CHRNA7-4:4	CHRNA7	0.820994	-0.566052	0.00429875	0.0776219	up	12.87	20.0464	20.3465	12.9924	23.1983	11.6585	21.6942	11.5668	8.67978	8.96932	9.60697
lnc-SMARCAD1-2:1	SMARCAD1	0.821868	-0.565709	0.00936773	0.107538	up	2.41945	4.24366	2.55668	4.37857	3.24012	3.15594	3.43361	1.72864	1.48842	1.53326	2.65751
LINC01209:1	LINC01209	0.823766	-0.564965	0.00162859	0.0520531	up	5.12289	8.55917	7.14893	8.61017	8.84495	8.05684	6.21669	3.15995	4.81487	4.35997	4.1762
lnc-ASPH-4:2	ASPH	0.823917	-0.564906	0.0417189	0.214396	up	2.32561	5.41743	4.50933	2.2709	2.18445	4.01357	7.0358	2.72017	2.23741	1.84833	1.93712
lnc-GNG11-3:11	GNG11	0.82634	-0.563958	0.037037	0.201693	up	6.02469	3.55406	6.36072	6.79146	4.36659	3.18192	6.88578	3.49896	4.38614	1.02047	2.8059
lnc-GRK2-1:1	GRK2	0.82686	-0.563755	0.0229226	0.158682	up	3.942	7.59682	5.92384	3.52076	10.9571	8.76511	7.76614	5.62198	3.30221	2.9817	3.33339
lnc-KIAA0930-1:5	KIAA0930	0.831099	-0.562101	0.0310741	0.185036	up	1.13885	1.59099	1.78592	1.53338	1.6418	1.80154	0.783853	0.799319	0.546753	0.915875	0.944449
lnc-RYR2-3:1	RYR2	0.833835	-0.561036	0.00606005	0.0890018	up	32.9642	43.9828	39.9725	36.7202	84.7556	49.2191	47.5638	31.6288	24.5362	25.2676	23.3115
LINC01551:3	LINC01551	0.835635	-0.560336	0.0178176	0.141437	up	112.538	320.873	220.694	134.52	160.864	130.901	280.67	117.972	113.212	102.114	91.938
lnc-VAMP5-1:1	VAMP5	0.837918	-0.55945	0.00505441	0.0830492	up	8.80877	9.89509	7.59149	9.11753	17.0214	10.735	13.1795	6.05305	4.94566	7.96543	4.84318
lnc-PITRM1-10:3	PITRM1	0.841751	-0.557966	0.0488324	0.230862	up	1.34952	1.45669	1.69471	1.03913	3.10987	2.61418	2.06481	0.791854	0.787911	1.6538	0.911063
AFDN-DT:15	AFDN-DT	0.842923	-0.557513	0.000165853	0.0158416	up	7.42748	7.01971	8.4827	6.96781	8.1689	7.33464	6.99343	4.29144	3.91914	4.22986	3.82676
NUTM2A-AS1:6	NUTM2A	0.843012	-0.557479	0.0115988	0.119679	up	2.28993	2.45139	2.61778	2.33511	4.67962	3.00798	3.09396	1.76534	1.16177	1.53007	1.94602
lnc-VCAN-5:1	VCAN	0.843971	-0.557108	0.00394234	0.0736676	up	82.9629	131.756	106.415	85.2629	181.554	113.77	106.223	70.3892	71.4983	57.2581	51.4202
lnc-CAMTA1-18:1	CAMTA1	0.844031	-0.557085	0.0190442	0.145014	up	1.8554	2.46832	1.82957	1.56096	3.60609	2.64433	2.59098	1.2758	1.31489	0.880158	1.70787
KDM5C-IT1:1	KDM5C-IT1	0.844364	-0.556956	0.0371412	0.202091	up	1.43848	1.14895	1.2347	0.782743	1.62017	1.86091	1.35921	0.987796	0.580566	0.415843	0.957061
lnc-ISCU-1:4	ISCU	0.845002	-0.55671	0.00332476	0.0682837	up	16.7162	20.0987	20.831	18.3802	32.1632	22.8189	21.8786	13.6711	6.91511	14.1259	12.72
lnc-M1AP-5:1	M1AP	0.847018	-0.555932	0.0187854	0.14434	up	3.0143	9.82211	5.98625	4.01365	6.86827	3.40549	6.02088	2.87568	3.50253	2.77888	2.96986
lnc-KRBA2-2:1	KRBA2	0.848093	-0.555519	0.0165671	0.138766	up	2.38377	2.38969	1.25565	2.18092	3.51869	2.35397	2.46106	1.04502	1.46481	1.46183	1.15886
lnc-PTPN4-2:1	PTPN4	0.84819	-0.555481	0.0336524	0.191482	up	5.2226	19.8974	8.63328	5.28023	8.52457	7.55311	13.3991	4.83448	3.93062	5.32687	7.10674
lnc-KLC2-2:1	KLC2	0.849433	-0.555003	0.0479754	0.229367	up	2.63647	2.45666	2.22848	1.92905	3.41323	1.21432	2.33176	0.613951	1.1707	2.3439	0.879903
lnc-FAM19A5-10:1	FAM19A5	0.851685	-0.554137	0.0159078	0.136286	up	24.1994	13.6361	22.252	21.8571	21.8811	18.9301	13.6246	5.18531	9.14168	18.6013	9.06686
lnc-PLK1-1:5	PLK1	0.85451	-0.553053	0.0299232	0.181251	up	2.55631	5.07207	4.24441	1.97562	6.37184	6.08414	4.82283	1.42322	2.02496	3.29358	2.83706
lnc-SOD1-11:1	SOD1	0.855692	-0.5526	0.00417985	0.0761159	up	14.4923	27.3306	20.47	16.5457	34.8663	24.7113	23.2842	16.0374	13.2197	10.0338	10.4854
lnc-METTL26-1:8	METTL26	0.859897	-0.550992	0.046638	0.226209	up	1.22146	3.66429	2.4563	1.60528	1.82332	2.89805	3.27245	2.17838	0.673074	1.30302	1.0357
lnc-ERAL1-7:1	ERAL1	0.859942	-0.550975	0.0041161	0.0754355	up	5.50218	5.13415	6.32449	3.15539	8.00734	5.05025	5.79414	2.50308	3.35006	3.08629	3.05147
lnc-CDC27-2:12	CDC27	0.860569	-0.550735	0.00838889	0.101775	up	5.12436	5.23384	2.99313	4.26823	4.51848	4.60821	3.86451	2.021	1.22557	2.48804	3.68357
lnc-SOD1-11:2	SOD1	0.860803	-0.550646	0.00223754	0.0578054	up	15.0368	29.0803	21.4787	17.5084	33.9113	20.2121	22.9241	13.316	13.1374	12.0499	10.6085
lnc-SMIM27-5:1	SMIM27	0.862277	-0.550084	0.0313011	0.185675	up	1.37298	3.32683	2.79891	1.36923	3.29075	1.41099	2.44683	1.06866	1.34742	1.31322	1.1967
lnc-B3GNTL1-1:4	B3GNTL1	0.863644	-0.549563	0.0255788	0.167553	up	2.42874	5.17026	2.16607	3.40952	1.8668	3.9324	2.86505	1.05187	1.48395	2.47273	1.6322
lnc-APOB-13:2	APOB	0.863961	-0.549442	0.00308197	0.0663204	up	5.98265	6.22553	7.91096	5.61486	8.98129	3.99317	7.53785	2.98392	3.80749	4.05638	3.34378
lnc-MORF4L2-3:1	MORF4L2	0.864774	-0.549133	0.00178976	0.0523918	up	9.52679	12.8995	13.1299	11.1605	14.3275	7.64309	16.9376	7.29775	6.65992	6.23637	6.07252
lnc-PARD6B-1:2	PARD6B	0.865053	-0.549026	0.00779174	0.0988605	up	1.56018	2.23996	1.64714	1.77259	2.65	2.03624	2.02181	1.22355	1.00865	1.1391	0.894741
lnc-BPHL-8:2	BPHL	0.865588	-0.548823	0.0247657	0.164663	up	2.9664	4.67555	4.12875	2.90533	9.27478	4.03166	3.20625	1.79022	2.2036	2.76548	2.79403
lnc-ADAM22-7:1	ADAM22	0.868343	-0.547776	0.00712137	0.0965461	up	7.66307	6.21312	10.9914	5.59405	10.2164	6.86246	5.70938	4.26407	2.31333	5.45571	4.22813
lnc-STN1-2:4	STN1	0.870512	-0.546953	0.0158431	0.136286	up	5.65077	10.8409	7.39334	4.2732	10.1952	5.9269	7.82832	3.92319	3.01511	2.4198	6.57553
lnc-LZIC-1:1	LZIC	0.874254	-0.545536	0.0414141	0.213339	up	3.17071	2.52776	2.90365	3.10067	5.49033	2.90269	3.39618	1.4761	3.34368	1.79157	0.506723
PCBP1-AS1:109	PCBP1	0.875875	-0.544923	0.0492447	0.231563	up	2.84567	6.45088	4.73104	1.60347	5.68781	3.78908	5.27817	2.23249	1.1841	1.63914	4.21033
lnc-VCAM1-3:1	VCAM1	0.877429	-0.544337	0.00933183	0.107291	up	4.38043	10.7179	6.43317	3.83865	8.34138	6.32394	8.49246	3.11019	4.77085	3.8204	3.0025
lnc-GUCA1C-2:1	GUCA1C	0.878605	-0.543893	0.0437656	0.218751	up	1.11002	3.106	3.03852	1.55056	3.09075	2.74127	1.89498	1.24781	0.613741	1.00325	2.16711
HDAC2-AS2:113	HDAC2	0.879878	-0.543413	0.00843741	0.101794	up	2.39844	2.73693	3.17425	2.94557	4.52016	3.67219	2.88052	2.6082	1.06735	1.71184	1.3703
LINC00887:4	LINC00887	0.880499	-0.54318	0.00253918	0.0608339	up	140.725	251.729	201.571	145.469	305.169	194.435	211.272	121.748	112.373	101.36	103.151
lnc-SRRM5-2:1	SRRM5	0.882462	-0.542441	0.000402078	0.0253278	up	4.42149	5.70147	6.17698	5.20246	5.29117	5.02659	6.07996	3.28809	2.71845	2.28905	3.18056
lnc-IER3-15:18	IER3	0.883226	-0.542154	0.00858043	0.102357	up	5.25193	4.62927	5.36694	6.17602	11.1019	7.78642	5.34065	4.54088	3.5389	1.99885	3.73254
lnc-CD5-2:2	CD5	0.884198	-0.541788	0.0046219	0.0801614	up	54.0105	89.2827	120.714	74.8259	99.2627	92.2918	143.916	39.8459	58.5191	50.7143	54.347
lnc-MFAP5-2:1	MFAP5	0.884859	-0.54154	0.0463109	0.225647	up	1.52401	0.814872	0.979814	1.00567	1.7584	1.09976	1.7632	1.03818	0.322182	0.75515	0.592784
LINC01209:2	LINC01209	0.885199	-0.541413	0.0346119	0.194467	up	5.8717	8.65585	6.40436	3.24809	10.0704	8.15656	8.79189	5.77065	4.62028	1.11678	3.97366
lnc-C8G-2:1	C8G	0.885791	-0.541191	0.0111406	0.117571	up	1.99471	2.03793	2.53006	2.64034	3.03844	3.18934	1.98809	0.7508	1.6728	1.80114	0.994899
lnc-SLC6A20-3:1	SLC6A20	0.886301	-0.540999	0.0177086	0.14129	up	2.67851	2.11468	2.47638	1.52027	4.49474	3.69121	3.01601	1.24719	2.05941	1.34065	1.3844
lnc-ODF3L2-2:4	ODF3L2	0.889785	-0.539695	0.00239869	0.0596413	up	73.9483	129.406	98.8299	85.1245	174.414	99.1798	110.393	66.8479	56.1095	55.0093	53.8395
LINC00887:2	LINC00887	0.892215	-0.538786	0.00285927	0.065182	up	133.872	253.76	196.689	149.172	315.44	196.09	216.857	125.107	108.256	104.435	100.728
lnc-CALML6-1:12	CALML6	0.893064	-0.538469	0.0276065	0.173593	up	2.01866	6.66006	3.97294	2.82529	2.55399	2.65871	4.54783	2.2891	1.0514	1.88277	2.35853
lnc-PIGBOS1-3:2	PIGBOS1	0.895334	-0.537623	0.0431242	0.217241	up	2.52014	3.49951	3.16639	2.15198	3.90735	3.059	2.88825	0.615195	2.09004	0.633331	3.03515
lnc-PDZD7-3:7	PDZD7	0.895667	-0.537499	0.0194037	0.146116	up	4.31983	7.08405	6.30791	4.62275	10.1863	6.77989	4.02103	5.29354	1.39336	3.19089	3.1034
lnc-SV2B-1:2	SV2B	0.896474	-0.537198	0.0030337	0.0663167	up	6.11755	6.39107	5.59956	8.2561	12.7981	9.08562	7.0556	4.55892	4.46334	3.00147	4.54419
lnc-ESRP1-2:6	ESRP1	0.896644	-0.537135	0.00412941	0.075518	up	7.43384	13.132	10.0072	9.865	16.1668	8.53644	11.5125	7.70954	4.4576	7.11206	3.66873
lnc-SERAC1-12:1	SERAC1	0.896977	-0.537011	0.0232042	0.159473	up	1.95511	2.78396	3.70976	2.93924	1.97479	2.78302	6.03202	1.6173	2.04155	1.78583	1.18705
lnc-NTMT1-7:2	NTMT1	0.899437	-0.536096	0.0182171	0.143013	up	1.99617	3.21886	2.26994	2.56302	4.74432	2.33495	2.7871	2.5404	1.21791	1.0581	1.14847
lnc-COIL-2:9	COIL	0.910699	-0.531927	0.0197265	0.146589	up	1.32117	2.9446	1.99934	2.12892	4.04243	3.35261	3.26378	0.957316	1.16751	1.5728	1.97348
lnc-TEAD4-1:2	TEAD4	0.91112	-0.531772	0.00871389	0.103517	up	4.3907	5.80042	3.37414	4.44549	5.98655	5.58273	6.00634	4.75486	1.46035	2.38982	1.94677
NCRdownAR:3	NCRdownAR	0.914163	-0.530652	0.0330481	0.190107	up	2.82123	4.10559	3.01626	3.28788	6.78255	3.04694	2.67605	2.50681	2.73759	1.80624	0.539367
lnc-ERLEC1-6:1	ERLEC1	0.917319	-0.529492	0.0132169	0.125942	up	6.50516	9.65131	17.0553	7.3671	9.80734	9.70577	20.3465	6.25832	7.73684	5.61898	4.15617
lnc-FBXL16-3:1	FBXL16	0.917956	-0.529258	0.037918	0.204414	up	1.00835	3.7305	2.74741	1.41717	2.65231	2.62253	4.05444	1.45619	1.56944	0.727725	1.63962
lnc-TCTA-3:1	TCTA	0.918791	-0.528952	0.00319618	0.0674423	up	32.4295	58.7442	46.7068	41.2443	93.044	56.8009	57.7889	33.5098	28.3112	28.6205	23.4384
lnc-RAB15-1:1	RAB15	0.919839	-0.528568	0.011986	0.121239	up	6.54279	10.5892	10.7509	7.65514	22.993	10.5082	13.1829	8.05726	6.20248	5.9838	3.99221
lnc-FAM3B-7:1	FAM3B	0.922937	-0.527434	0.000525255	0.0271392	up	15.5837	22.6814	20.3409	16.3702	29.871	17.0506	21.6252	10.4602	12.1912	10.4937	9.03496
lnc-HEXA-1:1	HEXA	0.923181	-0.527345	0.0256503	0.167685	up	1.36956	2.10189	2.02728	2.63085	4.07584	2.20693	2.15142	1.49102	1.28554	1.6149	0.457757
lnc-METRNL-9:2	METRNL	0.925523	-0.52649	0.00158196	0.0520531	up	34.6178	72.8032	57.8728	43.035	82.7306	56.3436	72.4659	30.4388	31.3372	32.0352	29.2304
lnc-PPP6R1-2:1	PPP6R1	0.927194	-0.52588	0.00133406	0.0472819	up	6.34581	6.05887	6.3354	6.32615	11.8078	8.14682	6.87031	3.97233	4.54054	3.88163	2.79996
LINC00319:11	LINC00319	0.928293	-0.52548	0.0273929	0.173011	up	8.55803	19.812	17.3425	7.07815	7.42205	8.60092	24.4467	5.97654	7.9059	8.74865	4.69702
lnc-PHACTR3-3:1	PHACTR3	0.928921	-0.525251	0.00984468	0.110232	up	3.37942	3.10487	4.41506	2.9813	3.32983	2.03902	3.25853	0.8609	1.30723	1.84961	2.60187
lnc-STX4-1:2	STX4	0.929613	-0.524999	0.0432912	0.217241	up	2.33441	6.96855	3.51642	1.40451	3.65168	3.43981	4.55247	0.822334	2.91495	1.7954	2.01651
lnc-PREX1-2:4	PREX1	0.930241	-0.524771	0.031392	0.185675	up	18.3644	37.7369	45.3722	11.2397	22.6035	22.5276	42.1421	10.1118	11.6783	10.9867	25.7175
lnc-ATP11B-1:1	ATP11B	0.930552	-0.524657	0.0145802	0.130887	up	1.20679	1.70047	1.63186	1.5795	2.10588	2.00192	1.8062	0.408679	1.26321	1.16653	0.665491
lnc-SH3GLB2-1:1	SH3GLB2	0.931733	-0.524228	0.00172357	0.0520531	up	84.5709	169.166	129.73	102.601	204.491	124.117	152.165	71.8472	73.9048	68.6198	67.7139
DUBR:26	DUBR	0.933058	-0.523747	0.0076047	0.0980888	up	5.09014	4.08189	5.03088	4.02314	6.86512	3.13089	3.35658	3.49461	2.44858	2.03138	1.23899
lnc-FAM149B1-6:1	FAM149B1	0.936462	-0.522513	0.00654444	0.0920191	up	3.14676	4.49384	3.11402	2.44907	3.6981	2.67123	3.34205	1.86114	0.842777	1.46757	2.54178
lnc-CCL25-1:1	CCL25	0.936916	-0.522348	0.00353183	0.0702156	up	8.32732	9.10806	9.76759	7.25947	19.0204	10.3074	10.1969	7.05142	4.32043	6.0023	4.18065
lnc-MDFIC-3:1	MDFIC	0.937006	-0.522316	0.008762	0.103801	up	63.0329	96.5236	72.7319	56.7237	71.1182	73.1586	107.782	21.2973	27.9533	69.2557	38.5874
lnc-CAPNS1-2:1	CAPNS1	0.940833	-0.520932	0.00563575	0.0868371	up	3.36035	3.63909	5.12428	4.56487	3.93025	5.10452	3.63653	3.51762	1.3672	2.44467	1.14551
lnc-SNX33-2:1	SNX33	0.941318	-0.520757	0.0184632	0.143963	up	2.09002	2.39533	1.92471	1.57498	4.00735	3.09147	1.73103	1.46054	1.50118	1.31322	0.580914
lnc-TMEM178A-1:25	TMEM178A	0.945126	-0.519384	0.00464481	0.0801614	up	7.12395	7.57049	9.2539	6.32751	11.6204	8.18114	8.16518	2.46078	2.52706	6.35627	5.50941
lnc-SLCO6A1-2:1	SLCO6A1	0.945689	-0.519182	0.00234562	0.0593636	up	16.4865	32.3703	26.7173	18.335	46.1655	25.2967	26.9322	14.8306	14.8765	12.946	12.9322
lnc-KIAA0355-5:1	KIAA0355	0.947026	-0.518701	0.0317459	0.186369	up	3.52067	5.42345	3.56094	1.79384	5.16197	3.88416	3.68293	1.18312	0.768771	3.62523	2.22276
lnc-PTPA-3:5	PTPA	0.947256	-0.518618	0.0262649	0.1694	up	4.40096	3.82569	4.62149	4.9334	6.97961	4.45793	7.0488	4.70945	0.904024	3.57357	1.31392
lnc-CNTNAP3B-8:1	CNTNAP3B	0.948936	-0.518014	0.0173516	0.140565	up	16.6234	38.9054	25.1064	15.0127	12	12.3886	34.3064	15.6816	8.42139	11.1646	9.41184
lnc-SUMF1-12:10	SUMF1	0.949366	-0.51786	0.0187814	0.14434	up	1.74543	1.74599	1.42673	1.74365	2.63067	2.24821	2.34599	0.437293	0.693489	1.64551	1.24195
lnc-SNX33-8:1	SNX33	0.949638	-0.517762	0.0074256	0.0973343	up	7.34879	13.2584	9.521	4.86829	12.0859	7.99097	9.001	6.66389	2.36309	5.58199	3.89131
lnc-STPG2-3:1	STPG2	0.954187	-0.516132	0.0135585	0.125942	up	7.86689	17.0992	14.2228	12.7079	20.9685	14.0579	17.9992	10.2929	6.52913	10.7303	2.5989
RNASEH1-AS1:21	RNASEH1	0.954921	-0.51587	0.0202216	0.147735	up	1.91895	3.12518	1.80469	2.43912	4.09999	4.02146	3.58271	0.903199	2.01475	2.29925	0.782713
RAMP2-AS1:3	RAMP2	0.955184	-0.515776	0.00162458	0.0520531	up	7.38105	7.24281	6.09187	6.66575	13.7363	8.48635	8.34553	5.44843	4.39954	3.11372	3.72215
lnc-TBX1-3:2	TBX1	0.956396	-0.515343	0.0222279	0.155886	up	1.91846	3.59469	2.87267	5.16719	6.26764	3.71347	4.32294	2.75003	0.842139	2.89687	1.50459
lnc-METRNL-9:1	METRNL	0.956663	-0.515247	0.000629753	0.0301754	up	35.7234	66.5855	51.2039	41.5039	76.7083	51.3717	54.9999	28.717	29.7766	21.9383	28.03
LINC01285:2	LINC01285	0.958364	-0.51464	0.0043775	0.0783155	up	6.87907	10.2055	6.92067	6.59611	15.0939	6.51087	12.3594	6.25148	3.92679	4.81791	3.56784
LINC00687:1	LINC00687	0.960528	-0.513869	0.0258645	0.168443	up	3.41461	9.42633	5.99585	4.53638	8.55188	5.39998	8.9014	2.06454	6.42642	3.18643	1.5172
LINC00051:6	LINC00051	0.960825	-0.513763	0.0297941	0.181109	up	1.93947	4.25118	3.62248	1.89151	1.46449	1.62343	3.77388	1.33427	0.893178	2.04095	1.03422
lnc-RBKS-2:3	RBKS	0.964239	-0.512549	0.0160519	0.136531	up	2.44878	2.15004	2.4803	1.37557	2.96113	1.77417	2.1276	0.994016	0.483592	1.86492	1.03496
lnc-ECI2-10:1	ECI2	0.967438	-0.511414	0.0430989	0.217241	up	1.67065	0.853246	1.4455	2.39119	1.53361	1.70599	0.999459	1.28762	0.742614	0.776835	0.169155
LURAP1L-AS1:7	LURAP1L	0.969782	-0.510583	0.0439718	0.219158	up	1.58755	2.43897	2.22848	1.65728	3.75462	2.50611	1.74928	1.52959	0.166514	1.17227	1.6782
lnc-AGRP-1:26	AGRP	0.972348	-0.509676	0.00220586	0.0576818	up	2.35396	3.70304	3.55832	2.51644	2.37416	3.83778	3.10417	1.32245	1.57391	1.17163	2.0217
lnc-ZNF510-2:1	ZNF510	0.976136	-0.508339	0.00249992	0.0602271	up	11.1011	16.3155	13.7968	10.5899	28.9382	16.751	15.7665	7.97204	5.93708	9.74999	8.39988
lnc-ZNF30-3:8	ZNF30	0.976273	-0.508291	0.0193145	0.145957	up	1.39888	2.19406	1.3761	0.984872	2.71722	1.21525	1.41799	0.802429	0.635432	1.03578	0.741166
lnc-LRCH2-1:2	LRCH2	0.977774	-0.507763	0.0259875	0.168988	up	0.846076	1.22532	1.17403	0.972211	2.46806	1.65265	1.39664	0.592802	0.504008	0.690095	0.997124
lnc-GDA-6:1	GDA	0.978166	-0.507625	0.00301476	0.0661319	up	3.97279	3.68122	3.72198	3.53975	5.26533	4.35264	2.63336	3.06229	1.4865	1.27049	1.86367
LINC00963:71	LINC00963	0.980941	-0.506649	0.0053789	0.0850921	up	4.50263	15.6071	12.1785	7.64791	7.66365	10.5629	15.0219	5.20832	4.8506	5.95064	4.62134
SMIM2-AS1:11	SMIM2	0.981669	-0.506394	0.0240163	0.163482	up	1.17649	1.41418	1.18712	1.97969	2.22563	2.65453	1.70196	1.4705	1.02588	0.403087	0.560141
lnc-LIPI-11:1	LIPI	0.986403	-0.504735	0.00949486	0.108148	up	6.96412	14.7234	12.4927	8.95519	5.67205	10.7953	17.2949	4.20124	3.63651	4.97481	8.8287
lnc-SFT2D3-2:4	SFT2D3	0.986595	-0.504667	0.00528509	0.0847294	up	5.94599	6.38881	6.38254	5.18437	14.7697	9.30455	7.65107	2.49188	5.12046	4.05893	3.95289
LINC01315:9	LINC01315	0.989304	-0.503721	0.0392007	0.206144	up	1.13446	0.936765	1.26045	1.29417	1.53382	0.483781	1.03225	0.681753	0.469557	0.779387	0.207734
lnc-RIMBP3-7:1	RIMBP3	0.990901	-0.503164	0.00575453	0.0876671	up	2.49717	1.79791	2.84823	2.43776	4.03382	2.14478	2.71534	1.08981	1.861	1.36106	0.864323
lnc-SLITRK5-18:1	SLITRK5	0.991187	-0.503064	0.00273348	0.0631942	up	58.8157	127.11	111.708	65.5953	111.814	60.7227	136.107	42.2762	43.9897	47.5343	54.5673
LINC01615:1	LINC01615	0.991964	-0.502793	0.038191	0.204581	up	1.34561	3.42465	2.72733	1.59488	1.10588	2.5511	3.55518	0.897601	1.59815	1.59003	0.445145
lnc-EFCAB11-3:1	EFCAB11	0.99374	-0.502174	0.00350446	0.0702156	up	3.43611	7.19503	5.70125	3.80745	8.10419	4.7585	7.77419	3.87219	2.90857	2.05944	2.60187
RNF144A-AS1:1	RNF144A	0.995118	-0.501695	0.0145738	0.130887	up	10.8167	27.5379	14.7614	6.78332	15.7437	9.70485	21.8201	6.16377	4.83592	11.0664	7.87906
lnc-C8orf86-1:5	C8orf86	0.995395	-0.501599	0.0336945	0.191516	up	0.8363	1.54322	1.62837	1.12008	1.28907	0.546863	1.58132	0.49141	0.59205	0.957969	0.336084
lnc-SPOCD1-1:1	SPOCD1	0.996011	-0.501384	0.00176613	0.0521123	up	53.3082	128.874	88.9008	56.9643	120.2	83.1487	115.729	46.3648	49.9854	42.0741	42.2042
lnc-FOXG1-6:17	FOXG1	0.996995	-0.501043	0.00269285	0.0628485	up	2.39355	4.96711	3.31086	2.90894	4.39201	4.16989	3.67458	1.66457	2.05431	2.41023	1.04164
lnc-CANT1-3:3	CANT1	0.998692	-0.500453	0.0125263	0.123202	up	2.00595	3.02887	2.43448	1.81193	1.88613	2.20369	3.2477	0.969757	0.50018	1.13591	2.06176
lnc-YWHAZ-4:1	YWHAZ	0.999523	-0.500166	0.0134236	0.125942	up	1.10024	1.99316	1.43633	1.45063	2.88046	1.72222	1.7629	0.904443	1.06097	0.452835	1.04757
lnc-TCP1-3:3	TCP1	1.00042	-0.499853	0.0244156	0.164116	up	3.03874	9.34846	3.77654	2.95733	4.31197	2.89016	9.1003	1.68323	2.0945	3.0206	3.08263
lnc-AZIN1-3:1	AZIN1	1.00295	-0.498979	0.0386672	0.205591	up	1.01666	0.98981	0.96192	1.30955	1.49054	1.12944	1.10742	1.14953	0.135253	0.354615	0.586107
lnc-CFL1-1:3	CFL1	1.00429	-0.498515	0.0104943	0.113792	up	3.18781	4.90014	1.98494	2.0846	4.47583	1.94533	2.12543	1.44935	1.35061	1.34575	1.61959
LINC02282:4	LINC02282	1.01595	-0.494504	0.0223003	0.156191	up	20.1025	79.5212	36.4098	16.543	50.9705	24.4943	56.4999	17.0911	22.0736	13.4894	25.6678
lnc-TXNDC5-5:1	TXNDC5	1.01832	-0.493691	0.0131008	0.12556	up	3.02554	5.65031	3.76737	3.13821	4.71554	3.2334	4.98306	1.00459	3.56506	2.35602	0.88287
lnc-DYNC1I1-1:6	DYNC1I1	1.0248	-0.49148	0.00713655	0.0965461	up	3.12427	11.6731	5.46994	3.95803	7.30587	5.60917	7.40268	2.25862	3.8866	3.5015	2.51729
lnc-POTED-11:1	POTED	1.02528	-0.491315	0.036327	0.199345	up	0.538634	1.2035	1.09198	0.769629	1.11639	1.53437	1.05607	0.188477	0.82938	0.383315	0.59501
lnc-SIRT4-3:1	SIRT4	1.02749	-0.490563	0.0156173	0.13544	up	1.48735	2.65605	1.4922	1.13093	2.48508	2.09793	1.95778	0.653762	1.0144	0.445182	1.5543
lnc-EIF2AK4-4:5	EIF2AK4	1.02921	-0.489977	0.0480571	0.22963	up	1.51473	2.77643	2.76443	2.14067	3.08718	1.72779	2.44869	0.125652	0.711353	1.63977	2.02615
lnc-DR1-2:1	DR1	1.02964	-0.489832	0.00440108	0.0783155	up	2.73374	3.89152	5.84833	2.68466	4.5584	2.70231	5.46841	2.49188	2.16341	1.31514	1.66113
lnc-MUC20-67:12	MUC20	1.03416	-0.4883	0.0164887	0.13865	up	2.2083	0.984167	1.31195	1.49223	1.28613	1.72965	1.87642	1.37595	0.594601	0.447095	0.522303
GAS1RR:13	GAS1RR	1.03576	-0.487758	0.0186485	0.14434	up	2.93707	2.03191	2.34937	2.53543	3.9418	2.69814	2.09079	1.26896	1.67917	1.86173	0.201799
lnc-KDM4C-5:5	KDM4C	1.04014	-0.486281	0.00738384	0.0973343	up	4.13556	5.45882	4.24746	3.14499	4.38319	2.06268	3.71541	2.60634	0.960167	2.64558	1.1366
lnc-CHIC2-5:1	CHIC2	1.04167	-0.485765	0.00809041	0.100075	up	1.97711	2.65981	2.38429	3.07716	4.44516	4.09104	2.54427	1.72553	1.92416	1.55112	0.488917
lnc-GOLGA8K-2:1	GOLGA8K	1.04481	-0.48471	0.0392279	0.206144	up	0.675492	1.11245	0.905619	1.65773	1.12983	2.07706	0.923053	0.741469	0.67435	0.121819	0.738198
lnc-PIGB-1:5	PIGB	1.04632	-0.484203	0.0182263	0.143013	up	14.0846	31.6472	48.9925	14.0663	28.092	14.4893	44.0189	17.3804	7.84466	10.5039	17.1856
lnc-TIGIT-1:2	TIGIT	1.04738	-0.483847	0.00577607	0.0876838	up	2.27918	2.21174	3.03328	2.00456	4.06008	3.74548	2.10316	1.10909	2.14809	1.02621	0.932578
lnc-SERHL2-3:1	SERHL2	1.05141	-0.482496	0.0100909	0.111676	up	2.6267	3.16732	1.66547	1.66949	4.11596	4.32481	2.48426	1.19929	0.787273	1.33873	2.07957
LINC00671:7	LINC00671	1.05191	-0.482328	0.0073589	0.0973343	up	1.74543	1.7712	1.65281	1.23719	1.4376	1.56684	1.28961	1.20427	0.684557	0.686268	0.255216
lnc-ANKRD26-1:5	ANKRD26	1.05356	-0.481777	0.0208322	0.150402	up	0.914505	1.28965	2.00502	1.17751	2.09348	1.85256	1.48944	0.492654	1.46226	0.478347	0.454048
lnc-GPC1-4:3	GPC1	1.05406	-0.48161	0.00208569	0.0560995	up	2.99133	4.69511	5.16748	2.79092	5.45188	3.35029	5.00874	1.29819	2.10599	1.68825	2.85412
lnc-RNF125-5:1	RNF125	1.0585	-0.480131	0.0112047	0.117749	up	2.38622	5.16575	2.99007	2.3211	5.86974	1.97038	3.57467	1.51217	2.56023	1.27878	1.14625
lnc-CRYL1-1:10	CRYL1	1.06084	-0.479353	0.0269901	0.172327	up	1.05821	1.1339	0.721004	1.30095	1.74559	3.04462	1.12103	0.667447	0.71837	0.435615	0.869516
lnc-SLC39A6-1:9	SLC39A6	1.06195	-0.478985	0.00690537	0.0953741	up	2.31046	2.08534	3.06907	2.27859	2.15105	1.68048	3.17006	0.739603	0.695403	2.02373	1.00232
lnc-RBM27-5:2	RBM27	1.06246	-0.478814	0.0247089	0.164648	up	1.3109	1.29717	1.63099	2.79364	3.60987	1.96945	2.73884	0.706635	1.9197	0.484725	0.988221
lnc-PLPPR3-1:4	PLPPR3	1.06355	-0.478452	0.0120535	0.121239	up	1.31481	2.05449	1.31107	0.849215	1.18235	0.838152	1.41706	0.544283	0.47147	0.589961	0.795325
lnc-OMG-5:5	OMG	1.06387	-0.478346	0.015481	0.134529	up	0.638345	1.32313	1.09765	0.996177	1.35546	0.716163	1.06102	0.639455	0.444675	0.454111	0.376147
lnc-TMEM178A-1:16	TMEM178A	1.07094	-0.476009	0.000433146	0.0258302	up	6.83166	9.69457	9.66677	6.16201	14.2204	8.56659	10.0892	3.32541	5.48794	4.92378	3.55226
lnc-C1orf61-2:30	C1orf61	1.07408	-0.474974	5.1069e-05	0.00755205	up	7.92652	7.45762	5.8383	4.83528	8.13675	7.31748	6.59469	3.80314	2.52323	3.24702	3.16572
lnc-COA4-1:2	COA4	1.07547	-0.474518	0.0208141	0.150398	up	2.55485	3.92952	2.92548	1.51258	6.15398	2.96531	2.92352	0.975355	2.47028	1.9861	0.615784
lnc-MYL4-2:1	MYL4	1.0781	-0.473653	0.000274145	0.0205274	up	12.5269	15.8569	14.8526	13.3817	26.4073	16.4036	16.4321	10.8658	7.63667	6.25869	5.84178
lnc-HEYL-3:1	HEYL	1.0806	-0.472833	0.0115071	0.119327	up	1.98493	3.75947	2.99967	1.60347	5.93109	2.70417	4.55525	1.28451	1.00929	1.90765	2.03134
lnc-B9D2-1:3	B9D2	1.08354	-0.471871	0.0251667	0.166426	up	1.17062	1.71251	1.38221	0.818466	1.78235	0.782028	1.65803	0.455332	0.261574	1.17546	0.557915
lnc-SEC24C-6:1	SEC24C	1.08359	-0.471854	0.00158839	0.0520531	up	5.13267	9.64115	7.69885	4.9542	9.90272	8.74378	9.0242	5.34082	4.55776	2.38855	2.18863
lnc-HSF2-4:3	HSF2	1.0846	-0.471523	0.000706788	0.0324078	up	23.2361	45.5237	33.809	24.8628	64.5774	37.5628	43.4512	18.8552	16.675	20.0721	16.0475
lnc-ZNF485-68:25	ZNF485	1.09058	-0.469572	0.037828	0.204278	up	1.51521	2.33251	3.22968	2.26095	1.89075	2.59748	3.46454	1.6173	0.0637984	1.14803	1.70639
LINC02447:20	LINC02447	1.09153	-0.469265	0.0207072	0.14993	up	1.43701	1.58084	2.55275	1.99054	3.74979	2.80714	1.85136	0.284271	1.49097	0.779387	1.62849
lnc-MNX1-5:1	MNX1	1.09503	-0.468127	0.00548548	0.0854109	up	67.952	80.5546	173.414	94.5699	133.762	51.9061	134.555	48.667	29.4659	41.9969	72.4236
lnc-UBE2K-3:1	UBE2K	1.09599	-0.467815	0.0288798	0.178962	up	1.02644	3.46114	2.96781	2.93924	2.05882	1.06682	3.99041	1.80391	1.21217	0.446457	1.11286
lnc-FRRS1L-1:2	FRRS1L	1.09619	-0.46775	0.00299378	0.0660095	up	4.95084	6.83913	6.50911	2.12213	6.8626	3.71718	6.10811	2.81472	2.93345	1.79731	2.1456
RAMP2-AS1:26	RAMP2	1.09915	-0.466793	0.000972558	0.0389796	up	6.62295	6.91024	8.16541	7.47969	16.2042	8.61529	7.40298	5.04659	4.13286	2.51036	4.309
FAM160A1-DT:17	FAM160A1-DT	1.09992	-0.466543	0.0182075	0.143013	up	1.43505	3.98558	2.26208	2.80313	2.29306	2.07056	5.39788	1.20924	1.36337	0.556158	2.16563
LINC01550:24	LINC01550	1.10437	-0.465106	0.0210931	0.151312	up	0.92868	1.2415	1.00382	1.22092	0.861343	1.29874	1.23734	0.435427	0.956977	0.510237	0.0741908
lnc-PDLIM4-4:2	PDLIM4	1.10522	-0.464831	0.0174702	0.140565	up	1.16623	1.78098	1.40142	1.39365	2.21197	0.846501	2.89227	0.409301	1.08011	0.623127	0.940739
lnc-SPTY2D1OS-4:1	SPTY2D1OS	1.10834	-0.463827	0.00123604	0.0456723	up	164.751	397.242	271.223	189.366	448.667	213.184	309.554	156.494	125.944	111.941	120.855
lnc-H1FOO-2:3	H1FOO	1.10889	-0.463651	0.00136511	0.0481356	up	67.0199	175.382	122.256	76.3267	188.886	102.422	151.206	62.2032	64.4505	51.4338	49.9927
NRAV:6	NRAV	1.11576	-0.461448	0.00743719	0.0973343	up	3.67659	3.6831	3.38854	6.15748	5.53991	1.39244	4.53577	1.84248	2.73887	1.30365	1.41556
LINC01597:8	LINC01597	1.11618	-0.461315	0.0297473	0.181109	up	1.61786	4.51453	2.83819	2.17052	1.00945	1.90173	5.6039	1.80391	0.702421	1.14867	1.40963
lnc-TICRR-5:1	TICRR	1.11668	-0.461153	0.00559831	0.0866727	up	0.977557	2.10678	2.09493	1.58267	1.19958	1.0659	1.51574	0.694816	0.574186	0.829135	0.593526
lnc-BMPER-4:1	BMPER	1.1261	-0.458154	0.000845434	0.035383	up	3.65215	2.65567	3.28511	2.63537	5.32352	2.65639	4.11414	1.66022	1.45843	1.25136	1.88222
lnc-AKR1D1-1:3	AKR1D1	1.12617	-0.458129	0.0201512	0.147724	up	0.707263	1.18093	1.59171	1.41174	1.73823	0.659111	1.44892	0.358294	0.830018	0.767906	0.261894
lnc-CROCC-1:6	CROCC	1.12728	-0.457777	0.0219155	0.154453	up	2.48984	1.76067	3.37239	4.03897	6.55524	5.20703	5.12721	1.86176	3.32517	0.481536	1.60846
lnc-SMAD6-2:7	SMAD6	1.12769	-0.457649	0.0226534	0.157072	up	2.58271	2.38028	3.15592	1.54288	3.94369	3.33962	4.3149	2.64988	0.56972	0.429874	1.80432
lnc-AGTPBP1-3:1	AGTPBP1	1.12888	-0.457271	0.0216502	0.153339	up	1.42283	0.84685	0.809165	0.680547	1.44706	1.27416	1.88323	0.312885	0.705611	0.315709	0.816099
lnc-MAP1LC3B2-5:2	MAP1LC3B2	1.1342	-0.455588	0.0293832	0.180758	up	1.43457	1.81672	1.71042	1.88021	1.90525	3.31689	0.585879	0.422986	0.464453	1.55303	0.729296
lnc-TRIM28-14:5	TRIM28	1.13591	-0.455048	0.00290333	0.0655311	up	5.39172	7.2255	6.28172	3.10113	10.0968	3.01586	5.77558	2.02349	3.02022	3.01996	2.31698
lnc-ICA1-1:8	ICA1	1.1395	-0.453917	0.0318808	0.186615	up	0.679402	1.322	0.829678	1.57815	0.836974	1.3813	1.98376	0.121297	0.446589	0.864851	0.741908
lnc-CNOT9-1:1	CNOT9	1.14009	-0.453731	0.00269163	0.0628485	up	85.9209	57.4477	121.889	62.0998	103.061	37.9409	124.126	36.564	25.5258	48.734	39.4851
lnc-LRRFIP1-3:4	LRRFIP1	1.14443	-0.452369	0.00832186	0.101426	up	1.83439	3.13534	2.90976	1.33215	5.34159	4.59708	4.92831	1.6795	1.54775	1.75585	1.07948
JPX:47	JPX	1.14952	-0.450776	0.00547552	0.0854109	up	1.15205	2.94648	3.54653	3.02516	3.92899	3.3155	2.3763	1.36848	1.09478	0.640985	2.00834
lnc-MOCS3-3:6	MOCS3	1.15405	-0.449361	0.00148497	0.0509777	up	4.11601	2.56839	4.80393	5.74102	5.16323	2.52884	3.91339	1.12402	1.99689	2.4772	1.61142
DLGAP4-AS1:9	DLGAP4	1.15555	-0.448895	0.00921255	0.106764	up	1.73028	1.58761	2.50955	0.927444	1.37584	1.54736	1.7731	0.571653	0.26285	0.982206	1.05351
lnc-GPR183-47:1	GPR183	1.15618	-0.4487	0.0335904	0.191432	up	1.44239	5.06079	2.87441	1.27518	4.4105	1.73336	3.54064	2.4782	0.934009	1.30365	0.365761
LINC01184:35	LINC01184	1.15801	-0.448131	0.000480441	0.0264507	up	3.97524	9.25441	7.5928	6.61194	12.0515	5.50017	6.43755	2.78051	3.08338	3.57995	3.39868
lnc-GLI2-3:1	GLI2	1.15882	-0.447878	0.0128683	0.124916	up	0.663761	1.86224	0.852809	0.932418	1.4521	1.2672	1.33694	0.353318	0.467643	0.848906	0.409533
lnc-BTD-1:3	BTD	1.16363	-0.446388	0.0173498	0.140565	up	0.567472	0.506003	1.20458	1.21504	1.46975	1.22082	0.909752	0.347097	0.514215	0.46304	0.434016
lnc-PTPA-3:6	PTPA	1.17553	-0.442723	0.000133745	0.0139114	up	5.00118	6.46368	5.25128	3.59989	6.64726	4.87724	7.22481	2.16407	1.69066	3.19408	2.61077
lnc-CANT1-2:5	CANT1	1.17714	-0.442228	0.0305536	0.183386	up	1.61297	4.2888	3.53519	1.35657	1.5126	1.85534	4.85655	0.311019	1.02078	1.72205	1.6322
lnc-CLDN23-4:4	CLDN23	1.17812	-0.441926	0.000177984	0.0160659	up	2.85789	3.1944	3.31129	3.93904	3.89642	2.80575	4.45905	1.38217	1.55222	2.06965	1.00232
lnc-PLCE1-4:1	PLCE1	1.17831	-0.441868	0.0114483	0.118947	up	1.68384	1.55375	1.38658	1.53745	2.86533	2.08031	1.78826	0.983442	1.46417	0.203457	0.512658
lnc-SLC45A4-2:12	SLC45A4	1.18065	-0.441153	0.00626824	0.0904404	up	1.45754	2.92579	3.05554	2.27814	3.11029	1.9727	0.899853	0.898223	0.745166	0.933733	1.28128
lnc-DLG5-1:1	DLG5	1.18453	-0.439966	0.0173721	0.140565	up	0.929657	1.44653	0.933115	1.22092	2.44075	1.68326	1.05514	0.311019	0.905938	0.905032	0.235927
lnc-OR9A2-3:1	OR9A2	1.18496	-0.439837	8.60343e-05	0.0111921	up	8.98864	7.55281	9.06754	6.17783	11.3353	11.5435	10.8814	2.43155	4.88568	5.0303	3.68728
lnc-NdownR2-13:1	NdownR2	1.18681	-0.439274	0.00475889	0.0806659	up	2.25376	2.50707	1.91904	1.34165	2.70945	1.31034	2.51829	1.55696	0.707525	0.855922	0.434758
lnc-GLE1-1:6	GLE1	1.18724	-0.439142	0.0320062	0.186746	up	0.658874	1.16475	1.07889	0.959097	2.17185	1.42212	1.51852	0.933057	0.893816	0.255118	0.0971899
LINC01638:16	LINC01638	1.19699	-0.436185	0.0314713	0.185774	up	3.96644	5.34558	12.6664	4.97817	2.27458	3.83685	17.2726	2.84271	1.62941	3.38159	4.44106
lnc-SLC2A10-3:1	SLC2A10	1.19715	-0.436135	0.00165546	0.0520531	up	1.63252	1.23585	1.27485	1.51801	2.30063	2.22317	1.85693	0.78128	0.82938	0.469418	0.853936
lnc-TRIM38-2:2	TRIM38	1.20188	-0.43471	0.00242358	0.0597727	up	1.677	4.71241	3.9629	4.89723	5.4023	3.50938	5.63514	1.06866	2.58065	2.21507	1.33172
lnc-PPIL2-1:3	PPIL2	1.20223	-0.434603	0.0185587	0.144183	up	1.46976	2.40963	1.93301	2.30617	1.14118	1.62389	3.58364	1.11967	0.127597	1.14803	1.11286
lnc-IDE-3:3	IDE	1.2041	-0.434041	0.000493427	0.0264507	up	8.26427	17.7128	10.7588	11.4309	25.371	16.065	16.662	7.17458	6.22609	8.01709	4.2311
lnc-C16orf72-1:2	C16orf72	1.20465	-0.433876	0.0053511	0.0850921	up	1.4243	0.999968	1.782	1.05677	1.69012	0.794088	1.32209	0.431072	0.415966	0.530646	0.83613
lnc-P4HA2-4:1	P4HA2	1.20837	-0.432757	0.0170568	0.140565	up	10.7287	48.1971	13.4507	7.17672	20.9283	14.7862	34.1347	5.79615	7.38084	13.4333	9.30946
lnc-PSG7-4:1	PSG7	1.21095	-0.431983	0.0497388	0.232973	up	0.733168	1.61771	1.22204	1.53745	0.567226	1.62296	1.2992	0.995261	0.0637984	0.829135	0.148382
lnc-SP110-2:1	SP110	1.21251	-0.431517	0.0135353	0.125942	up	1.25567	1.31222	1.95876	1.38461	1.58928	0.807075	1.86003	1.3013	0.385981	0.548504	0.19067
lnc-INSIG1-3:3	INSIG1	1.21282	-0.431426	0.0111486	0.117571	up	1.51521	9.40527	5.10638	4.2506	3.02521	2.59748	4.36161	0.995261	1.91395	2.04095	2.29991
lnc-WRNIP1-32:2	WRNIP1	1.21617	-0.430425	0.017565	0.14085	up	1.22537	2.18202	2.40916	1.34482	1.57437	1.02693	3.81347	0.559834	0.956977	0.358441	1.40963
lnc-ANAPC7-3:1	ANAPC7	1.21639	-0.430359	0.00225954	0.0580241	up	1.85296	3.57513	4.45084	2.94105	5.27352	2.84332	5.38458	1.13335	2.076	2.09133	1.00232
lnc-SLITRK1-7:1	SLITRK1	1.21728	-0.430094	0.00185209	0.0531283	up	7.78576	17.0822	20.5486	6.3881	11.7202	9.45345	22.3277	5.34828	4.8053	6.75681	5.95975
lnc-NTF3-5:5	NTF3	1.21934	-0.42948	0.000482464	0.0264507	up	2.59981	2.55409	3.01538	2.23292	3.60189	2.82847	3.91246	0.707257	1.86547	1.25327	1.14105
lnc-TFF3-1:1	TFF3	1.21967	-0.429382	0.00784373	0.0989348	up	3.56808	17.6819	12.3077	8.95338	15.1891	7.09669	22.7051	4.72749	5.80566	3.38032	7.04813
lnc-IAH1-2:18	IAH1	1.22376	-0.428164	0.00532708	0.0850845	up	0.955562	1.75164	1.20458	0.700896	1.17773	1.12202	0.981827	0.36327	0.56015	0.383315	0.576462
NEAT1:28	NEAT1	1.22423	-0.428026	0.0419404	0.215015	up	2.12863	4.83619	5.0108	2.67154	1.7626	0.910511	9.97448	2.83836	1.15539	1.32406	1.23379
lnc-TDP1-6:4	TDP1	1.22564	-0.427609	0.00538709	0.0850921	up	2.99817	1.61545	3.78963	3.01657	6.9147	2.6063	3.32039	1.41016	0.949321	2.29607	1.1277
lnc-SLC39A11-1:34	SLC39A11	1.23163	-0.425836	0.01567	0.135622	up	0.968271	2.89494	2.58767	2.67471	1.48718	0.985188	2.12543	0.974111	0.222019	1.29791	0.748585
lnc-SLC16A7-2:1	SLC16A7	1.23259	-0.425552	0.0186424	0.14434	up	2.54458	2.11205	2.709	1.84856	4.03508	1.72269	2.2337	1.20489	0.136529	0.671599	2.10331
lnc-SLC35F5-16:1	SLC35F5	1.23911	-0.423633	0.0165143	0.13873	up	2.16236	7.37147	4.71009	4.22618	2.21533	6.51365	7.21182	2.33575	0.484868	3.55954	1.70861
lnc-ODF4-2:1	ODF4	1.24977	-0.420515	0.0334035	0.191101	up	1.18529	3.73239	2.23415	0.945079	0.997688	2.45601	3.17995	0.128762	0.972926	0.978379	1.36214
lnc-RTL1-8:3	RTL1	1.25347	-0.419438	0.0455209	0.223052	up	1.4722	2.56839	1.69864	1.90915	1.05903	1.73104	1.05514	0.230776	1.216	1.19076	0
lnc-RUBCN-4:1	RUBCN	1.25507	-0.418973	0.00730948	0.0973343	up	1.48149	2.53491	3.16858	0.942366	2.38361	1.07842	3.4101	0.978466	0.951873	0.913961	0.660298
LINC00665:7	LINC00665	1.25768	-0.418216	0.000243748	0.0195497	up	7.23588	10.4169	8.79694	7.2649	8.99264	7.48261	7.00889	4.90912	3.75326	1.11997	3.56116
lnc-PDGFA-2:1	PDGFA	1.25984	-0.417589	0.0343121	0.193743	up	2.15063	3.64924	4.45172	2.08008	3.55042	7.23585	6.49602	0.311019	0.637984	2.35984	3.56116
lnc-ZNF280D-3:4	ZNF280D	1.26305	-0.416663	0.0039663	0.0739109	up	1.21804	1.477	2.42575	0.979898	2.2605	1.94904	1.49625	0.85779	0.564616	0.314433	1.01864
lnc-TACR2-5:2	TACR2	1.26553	-0.415945	0.00168283	0.0520531	up	1.83439	3.05295	3.41342	2.89538	4.10525	1.37667	4.43214	1.34298	1.44886	0.939473	1.18038
lnc-PROK1-4:2	PROK1	1.26834	-0.415137	0.0488129	0.230862	up	0.705796	3.00856	2.9425	5.51673	4.30651	1.52556	1.32642	1.68883	0.235416	0.57593	1.97496
lnc-ZPR1-1:1	ZPR1	1.26977	-0.414725	0.00222273	0.057682	up	3.08615	3.97655	4.67387	3.31004	6.54936	2.35072	6.92754	0.935545	2.74333	1.66273	1.811
lnc-GDF7-7:1	GDF7	1.2701	-0.414631	0.0160141	0.136531	up	1.90721	3.07477	3.77698	1.73053	3.46638	0.990754	4.21839	0.934301	1.62367	1.60342	0.252249
FAM182A:23	FAM182A	1.27209	-0.41406	0.0172808	0.140565	up	12.5953	45.6355	23.6535	11.1221	10.762	10.9892	41.1111	9.58871	3.54847	8.76332	14.1259
lnc-RPP40-6:1	RPP40	1.2727	-0.413883	0.00116741	0.0434767	up	3.16386	4.16465	5.30191	3.16082	4.19033	1.85442	5.6769	1.01268	1.35763	1.66847	2.3422
lnc-GRIFIN-4:5	GRIFIN	1.27367	-0.413605	0.0125232	0.123202	up	0.997597	1.83215	1.87758	0.546247	1.75861	1.60302	3.27059	0.966647	0.660314	0.423496	0.697393
TAF1A-AS1:8	TAF1A	1.27532	-0.413134	0.00164737	0.0520531	up	1.60955	1.39047	1.35341	1.33261	1.59454	2.09932	1.7564	1.17441	0.467643	0.316985	0.588333
lnc-INPP5A-1:1	INPP5A	1.27649	-0.412799	0.0035855	0.0707588	up	4.25237	21.2935	16.0611	12.4854	21.0714	9.74056	23.5403	6.84242	4.0831	5.35749	8.68255
lnc-ATL2-1:10	ATL2	1.27663	-0.412757	0.00768374	0.0980888	up	0.981468	1.36414	1.35297	0.678286	0.861343	1.25236	1.78084	0.373223	0.382791	0.829135	0.296763
lnc-YIF1A-6:4	YIF1A	1.2773	-0.412568	0.0105117	0.113837	up	1.17307	2.09399	1.52755	1.44701	0.945377	1.11321	2.84587	1.11967	0.446589	0.258945	0.741908
lnc-FAM84B-84:1	FAM84B	1.27761	-0.412479	0.0010414	0.0402346	up	3.13454	3.13684	6.22368	3.10293	3.48214	6.30307	3.92483	1.42571	0.797481	2.46253	2.02689
lnc-OR4F29-7:8	OR4F29	1.27989	-0.411826	0.0421957	0.215296	up	0.988311	4.82528	2.86743	0.80897	0.811554	1.2338	3.64024	0.347719	1.0565	1.25199	0.810164
lnc-SPZ1-1:7	SPZ1	1.28693	-0.409821	0.000598085	0.0292574	up	3.01576	4.51265	3.76607	3.46288	5.7126	5.42271	3.32782	1.06368	0.831294	2.32795	2.45201
lnc-RPS25-1:26	RPS25	1.28801	-0.409516	0.00199905	0.0551312	up	1.44727	1.34307	2.09711	0.832031	2.29411	1.35069	1.89034	0.742713	0.698593	0.543402	0.588333
lnc-DCDC2C-3:1	DCDC2C	1.29013	-0.408913	0.0473562	0.22806	up	0.0977557	1.61771	2.05128	1.04004	2.2689	1.11321	2.25814	0.870853	0.318992	0.382678	0.816099
lnc-TRPV2-3:1	TRPV2	1.29234	-0.408288	0.0204062	0.14883	up	1.47953	6.11719	2.46416	1.07802	2.67983	1.21989	3.73088	1.3436	0.40831	1.40634	1.11286
lnc-ZC2HC1B-2:1	ZC2HC1B	1.29711	-0.40694	0.000131215	0.0139114	up	27.6072	33.9714	38.4087	38.6967	64.6789	55.0857	36.6245	10.3153	12.9868	23.8791	19.4358
lnc-PRODH-1:1	PRODH	1.29763	-0.406793	0.0234575	0.16057	up	3.03043	12.3021	9.25259	3.70797	3.36134	3.15409	14.4768	2.61256	0.956977	3.25276	4.37726
lnc-HACD2-1:2	HACD2	1.30874	-0.403673	0.0338915	0.191873	up	1.00542	1.0026	1.15919	0.307942	1.59286	1.54457	0.479159	0.098282	0.653934	0.467504	0.359083
lnc-OPRD1-1:1	OPRD1	1.31439	-0.402094	0.0353864	0.196816	up	0.998086	2.08646	1.29624	0.468922	0.867436	1.08723	2.27732	0.748934	0.116751	0.204732	0.98006
lnc-NKD2-3:8	NKD2	1.317	-0.401369	0.0178187	0.141437	up	1.52108	7.47832	3.7844	4.74394	2.65042	3.19583	7.44908	0.818602	0.820448	1.36488	3.90095
lnc-ERC1-1:8	ERC1	1.31947	-0.400683	0.0302752	0.18261	up	2.03723	3.39568	1.43284	1.47233	2.04538	2.03531	3.87967	0.322838	0.0944217	1.59449	1.6322
lnc-TLL1-3:1	TLL1	1.3207	-0.400342	0.00591058	0.0881653	up	1.03963	1.07972	1.04528	1.3317	0.737814	0.749559	0.627948	0.256902	0.259022	0.451559	0.494853
FAM27C:1	FAM27C	1.32175	-0.400049	0.0245594	0.164554	up	1.65256	17.3354	7.88478	3.3444	2.36113	5.42688	10.518	2.78611	3.76092	2.23229	2.00315
lnc-MYEOV-1:1	MYEOV	1.32558	-0.39899	0.0199087	0.147423	up	0.68429	1.91867	1.30933	0.542629	1.05042	0.788522	2.41281	0.28987	0.574186	0.765355	0.296763
lnc-HIST1H2AI-1:2	HIST1H2AI	1.3267	-0.39868	0.00305411	0.0663167	up	0.727303	1.31749	1.46994	0.770081	1.06281	1.37574	1.44707	0.526244	0.262212	0.592512	0.422146
lnc-WASHC5-13:4	WASHC5	1.3461	-0.393355	0.0426981	0.216828	up	0.878335	2.36637	1.77109	0.448573	2.14138	0.972201	2.01377	0.696682	0.976116	0	0.650653
lnc-GMDS-6:12	GMDS	1.34688	-0.39314	0.0247635	0.164663	up	2.55094	1.86638	2.35897	0.671504	2.43466	2.13829	2.48457	0.923104	1.22621	0.00127559	1.03274
lnc-XPNPEP3-4:2	XPNPEP3	1.3473	-0.393026	0.0298978	0.181225	up	3.36866	9.86048	5.86099	1.63829	13.9607	2.33959	4.04393	1.31437	0.843415	2.83309	3.99221
lnc-NDUFAF8-5:3	NDUFAF8	1.35041	-0.392181	0.0495712	0.232462	up	2.70295	7.82217	5.79989	4.70143	4.60104	5.21816	10.5338	2.38676	0	2.39173	4.27413
lnc-FOXC1-6:2	FOXC1	1.35106	-0.392005	0.0038954	0.0732107	up	2.24838	1.91303	1.42237	1.19966	3.61974	1.54272	2.79947	0.895735	1.05778	0.292111	0.997866
lnc-BZW1-1:1	BZW1	1.35227	-0.391676	0.000113965	0.0132719	up	4.10281	7.22362	6.97261	4.53774	7.35608	3.61097	9.90797	2.32331	2.32099	2.76357	2.15153
lnc-COL8A2-60:3	COL8A2	1.35615	-0.390624	0.0361752	0.199149	up	0.487801	2.26742	1.60087	0.697731	1.89075	1.83076	0.969763	0.695438	0	0.602079	0.819066
HDAC2-AS2:89	HDAC2	1.35707	-0.390375	0.0171818	0.140565	up	1.76694	1.82462	1.88805	1.88247	2.58613	2.35675	1.68896	1.18063	0	0.410103	1.46749
lnc-RAB5B-2:1	RAB5B	1.35782	-0.390171	0.00628145	0.0904404	up	1.60906	3.14738	2.13682	2.52503	3.05588	2.74081	3.20934	1.52897	0.0848519	0.824032	1.58249
lnc-MUC20-67:143	MUC20	1.3795	-0.384352	0.0374054	0.20267	up	3.03043	6.9599	5.19367	3.52709	2.03781	3.89622	14.0128	2.17713	1.08457	0.318898	4.74821
lnc-PLCXD1-3:1	PLCXD1	1.39345	-0.380654	0.00530512	0.0848918	up	1.28598	1.22231	0.809602	1.62201	2.59411	2.50008	1.43779	0.530598	0.226484	1.08808	0.574237
lnc-FAM19A5-14:1	FAM19A5	1.39917	-0.379148	0.0388303	0.205591	up	0.488779	2.97206	1.48391	0.723506	1.23949	0.371069	2.62934	0.311019	0.574186	0.255118	0.96448
EXOC3-AS1:2	EXOC3	1.40126	-0.378599	0.0153904	0.134014	up	1.15938	2.00784	1.51795	1.44837	1.76029	1.21989	2.15266	0.582849	0.342598	1.41973	0
lnc-UNCX-3:26	UNCX	1.40305	-0.378129	0.0374053	0.20267	up	4.3907	2.25012	2.10976	1.57317	1.31681	1.3224	4.1525	1.03445	0.647554	1.91211	0
lnc-S1PR3-2:1	S1PR3	1.40523	-0.377558	0.0342035	0.193257	up	1.51521	2.97206	3.57883	1.53745	1.42857	0.463836	4.29974	0.933057	0.127597	1.59449	0.667717
lnc-SERHL2-9:1	SERHL2	1.41112	-0.376021	0.0390283	0.205871	up	0.538145	2.63536	1.44332	0.779125	1.17101	1.27509	1.80249	0.722808	0.0771961	0.0912048	1.1418
LINC01273:16	LINC01273	1.42039	-0.373611	0.0142834	0.129737	up	1.28451	1.75841	1.24561	0.928348	1.26323	0.887319	2.82979	0.241351	0.135253	0.60463	1.16776
lnc-PTPN20-2:1	PTPN20	1.42536	-0.372328	0.00401318	0.0743434	up	0.782046	1.20387	1.39662	0.904382	0.588235	1.11321	1.2992	0.622038	0.255194	0.382678	0.222572
lnc-NSMCE4A-7:5	NSMCE4A	1.42812	-0.371614	0.019004	0.144994	up	2.32854	1.45894	2.33497	1.0726	2.01617	1.47361	2.24917	0	1.54392	0.519166	0.602429
lnc-HYOU1-1:8	HYOU1	1.42911	-0.37136	0.0353978	0.196816	up	1.73468	5.31699	3.06165	0.755611	1.95567	0.884536	4.24406	0.648785	0.166514	0.887174	2.02912
lnc-HRCT1-5:2	HRCT1	1.42947	-0.371267	0.0147651	0.131381	up	1.03865	6.59272	11.6683	4.42288	9.78255	3.09054	9.89343	2.59203	3.14144	0.858473	3.04331
lnc-STX3-3:1	STX3	1.42994	-0.371148	0.0406177	0.210628	up	0.72046	4.24366	1.65455	0.699992	1.10399	1.1415	3.9072	0.809893	0.127597	0.487276	1.37401
lnc-ZNF131-2:21	ZNF131	1.43065	-0.370965	0.00428731	0.0775786	up	0.641766	1.52854	2.47856	0.950505	1.53655	1.45181	2.51458	0.782524	0.686471	0.290835	0.531206
lnc-SNRNP35-2:1	SNRNP35	1.43261	-0.37046	0.00160683	0.0520531	up	9.43343	35.439	31.5985	17.3641	38.5084	14.9355	47.9468	8.58412	7.71961	8.7378	15.2833
lnc-STRBP-12:1	STRBP	1.43801	-0.369075	0.0370014	0.201627	up	0.488779	1.61771	1.04746	0.678286	0.882352	1.71619	2.19627	0.248815	0	0.637796	0.89029
lnc-SPATA13-4:2	SPATA13	1.44358	-0.367654	0.00116029	0.0434577	up	3.08566	5.79741	6.99007	2.87639	3.23823	4.6648	6.39239	2.71582	0.770047	2.39301	0.870258
lnc-FOXL2-4:1	FOXL2	1.44445	-0.367432	0.00466866	0.0801614	up	1.3984	1.82124	2.45674	2.65572	4.57583	2.49915	1.4978	1.80826	0.388533	0.815103	0.432532
LINC01000:11	LINC01000	1.45128	-0.365696	0.0417356	0.214396	up	2.27478	20.4249	13.2303	3.61753	1.91554	3.94493	23.8558	2.93975	2.70505	6.02207	2.4483
lnc-GOLGA7B-2:1	GOLGA7B	1.45695	-0.364263	0.00761138	0.0980888	up	12.3881	41.8576	29.0226	7.88712	16.4628	11.0096	50.0942	8.60092	3.85917	10.1193	11.7451
lnc-TMEM189-6:1	TMEM189	1.46045	-0.363381	0.0419922	0.215015	up	0.830924	1.88105	2.48772	1.1757	1.2605	0.881289	4.05228	0	0.574186	0.574016	1.40963
lnc-WDR45B-4:2	WDR45B	1.4723	-0.360407	0.00519464	0.0843834	up	0.70042	2.85582	1.34599	1.61025	2.89495	2.44813	3.55085	0.658116	1.20324	0.283181	0.951868
LINC00313:33	LINC00313	1.47489	-0.359761	0.000601887	0.0292574	up	2.72103	7.45198	5.48827	5.28883	9.56616	4.08176	9.34467	3.91884	1.45078	1.72205	1.73903
lnc-GGPS1-3:1	GGPS1	1.48103	-0.358233	0.000585075	0.0288402	up	2.10712	2.38555	3.70234	2.29125	4.21701	2.83172	3.11809	0.804295	2.02241	0.405	0.882129
lnc-ZNRF3-1:3	ZNRF3	1.4977	-0.354117	0.0380562	0.204581	up	2.34076	6.59347	9.17534	3.92004	2.29138	0.531556	12.2855	1.56629	0.459349	2.46444	2.86673
lnc-TECRL-11:1	TECRL	1.50526	-0.352266	0.0143869	0.129891	up	1.51717	0.880333	1.00076	0.682356	1.26849	1.48752	1.27446	0	0.269229	0.359717	0.978577
lnc-TRAF5-6:4	TRAF5	1.50802	-0.351594	0.0131854	0.125942	up	1.18773	1.39198	1.13475	1.31135	0.774999	2.92217	2.90774	0.435427	0.318992	1.33937	0.148382
lnc-SLC35A3-1:3	SLC35A3	1.50975	-0.351171	0.0241693	0.163655	up	2.69952	1.65457	2.46372	0.453548	3.08676	1.35904	2.69894	0.776303	1.34551	0.683079	0
lnc-ELFN1-2:1	ELFN1	1.51022	-0.351058	0.00215228	0.057152	up	62.1712	36.0745	84.1431	37.9461	68.0316	17.45	90.2529	15.3985	8.65809	32.4428	21.2423
lnc-THRSP-1:2	THRSP	1.5161	-0.34963	0.0101646	0.112322	up	0.879802	2.37013	2.09493	0.316534	0.798318	1.06682	1.91787	0.49763	0.382791	0.574016	0.370954
lnc-RALA-2:1	RALA	1.5206	-0.348541	2.14751e-05	0.00510185	up	2.99572	4.38135	4.82138	3.47418	5.5231	2.99221	7.12984	1.43504	1.81507	1.60597	1.23231
lnc-MCF2L-8:1	MCF2L	1.52432	-0.347644	0.0224445	0.156255	up	2.39502	5.26695	4.40807	1.44701	3.19327	3.15409	12.3424	0.684242	0.318992	2.35984	2.89344
LINC00957:3	LINC00957	1.52655	-0.347108	0.0171079	0.140565	up	0.926236	9.84581	3.70496	2.03441	1.69874	2.36556	8.73343	0.870853	1.65876	1.27559	1.85477
lnc-FOXD4L5-22:1	FOXD4L5	1.52751	-0.346875	0.0224391	0.156255	up	0.981956	1.76744	1.25826	0.218408	0.399159	1.25236	2.41281	0.373223	0.315164	0.602079	0.297505
lnc-GPR31-3:2	GPR31	1.52848	-0.346642	0.00840113	0.101775	up	1.80848	8.50236	6.85215	2.8488	4.78991	2.08726	10.1152	0.808649	1.78636	1.08425	3.48697
lnc-ESR2-3:13	ESR2	1.53035	-0.346193	0.036163	0.199149	up	1.87349	0.429256	2.58985	0.484297	1.77584	1.97316	2.44869	0	0.888074	0.447095	0.894741
lnc-PXDN-9:1	PXDN	1.53047	-0.346163	0.0047547	0.0806659	up	0.342145	0.902906	1.26568	1.1757	1.02941	1.48428	0.989869	0.559834	0.382791	0.127559	0.296763
lnc-NDUFA10-6:1	NDUFA10	1.53073	-0.346102	0.000478986	0.0264507	up	3.7636	7.6747	7.02673	6.78286	7.81512	8.58097	13.5798	1.6173	1.85015	1.72205	5.49012
lnc-STK25-2:1	STK25	1.53425	-0.345259	0.00595379	0.0882706	up	1.02644	5.26695	3.92799	2.53227	3.40336	1.85534	7.17655	1.24408	0.574186	0.829135	2.22572
lnc-ANKRD20A4-5:5	ANKRD20A4	1.56031	-0.339079	0.0133172	0.125942	up	2.44389	7.82518	5.89372	1.13048	1.72311	2.55945	9.86652	0.933679	0.830018	1.59449	2.59668
lnc-SLC9A3-3:1	SLC9A3	1.56295	-0.338458	0.00176499	0.0521123	up	3.3237	11.1735	16.0611	5.83326	10.8193	6.26179	17.0752	2.55036	1.46736	3.89055	5.41593
lnc-CREB3L4-1:6	CREB3L4	1.57659	-0.335274	0.00153192	0.0517295	up	1.03328	1.82537	1.79116	1.23358	1.42773	0.760691	2.25845	0.422364	0.248814	0.912686	0.333859
lnc-HNRNPF-1:5	HNRNPF	1.57825	-0.334888	0.0104763	0.11374	up	1.9429	3.76324	1.56203	0.936488	2.05714	1.06868	2.3893	0.187233	0.162686	1.41718	0.784939
SRP14-AS1:20	SRP14	1.59069	-0.332013	0.0204389	0.148942	up	0.942854	1.25015	1.26219	1.62201	1.06365	0.561242	3.38473	0.120675	0.766857	0.887812	0.0712232
lnc-SALL2-2:1	SALL2	1.59285	-0.331517	7.29608e-05	0.0100933	up	3.35498	3.45211	6.14512	4.17237	4.36029	2.43607	6.18359	1.42509	0.759839	2.24887	1.12251
lnc-FOXD2-6:1	FOXD2	1.59558	-0.330889	0.00504363	0.0830311	up	2.6394	6.20748	5.97927	2.93924	5.48319	2.22641	14.6624	2.17713	0.637984	2.10473	2.52249
lnc-CCNK-3:1	CCNK	1.59676	-0.330619	5.85763e-06	0.00209337	up	4.57301	6.74847	7.06426	3.7143	5.78088	4.02471	7.96195	1.26709	2.57172	2.08751	1.40592
lnc-FAM84B-15:119	FAM84B	1.60189	-0.329446	0.00309881	0.0663204	up	1.59244	1.08236	1.13781	0.994368	1.3	0.533876	1.82352	0.294224	0.359185	0.13904	0.783455
lnc-PRDM7-2:1	PRDM7	1.60751	-0.328165	0.0431285	0.217241	up	1.30797	3.37461	3.98647	1.0622	0.836764	2.14014	5.8328	0.0734005	0.159496	1.08425	2.07734
lnc-RPS16-4:2	RPS16	1.61156	-0.327244	0.00238288	0.0596413	up	1.02106	1.41681	0.823131	1.13952	1.10861	0.503262	0.68765	0.443513	0.222657	0.139677	0.412501
lnc-FSCN2-1:7	FSCN2	1.6201	-0.325313	0.0125919	0.123429	up	1.3632	5.57093	6.13901	2.77057	4.34936	3.33545	4.56423	1.64467	0	1.44716	2.00018
lnc-ARL4A-54:3	ARL4A	1.62359	-0.324527	0.00386545	0.0730934	up	12.8119	66.4426	33.0784	10.8612	17.6338	21.0865	66.7985	7.27598	8.61789	8.44761	17.0008
LINC02267:4	LINC02267	1.6349	-0.321992	2.31983e-05	0.00510185	up	29.4685	92.356	72.7886	40.4069	118.096	59.2889	74.591	27.3068	21.8624	18.2754	19.8616
lnc-RTP4-1:1	RTP4	1.64246	-0.320311	0.00113052	0.0427156	up	2.82563	1.40138	2.6335	0.975828	2.83865	3.68472	1.80651	0.774437	1.26193	0.273614	0.55198
lnc-NDUFS5-3:1	NDUFS5	1.64431	-0.319898	0.000463695	0.0264507	up	1.04305	1.72041	2.33977	1.38732	2.09012	0.874795	2.50004	0.297334	0.525699	0.672875	0.643234
lnc-STN1-3:1	STN1	1.64842	-0.318989	0.000436677	0.0258302	up	1.1022	2.5492	2.65881	1.43887	2.07479	1.4968	2.82979	0.840995	0.542287	0.918426	0.185477
lnc-TMEM62-1:1	TMEM62	1.65283	-0.318016	0.000411065	0.0253648	up	2.04261	2.27908	2.29874	2.12801	3.29916	0.905872	4.45905	0.641943	0.89892	0.638434	0.924417
lnc-EXOC3-12:1	EXOC3	1.65624	-0.317264	0.0488669	0.230862	up	5.57208	4.8155	14.0535	3.93406	8.99159	6.67924	43.5542	2.73697	0.318992	1.84961	10.6835
ZMIZ1-AS1:33	ZMIZ1	1.6564	-0.31723	0.0448531	0.220841	up	1.14765	2.22002	0.56563	1.75314	1.06176	3.80902	0.670018	0.266232	0	0.20537	1.50385
lnc-MB-6:1	MB	1.65927	-0.3166	0.00587978	0.088012	up	3.02114	9.09828	7.31129	5.1907	5.36932	3.49176	14.1103	1.42695	0.300491	2.46125	4.22962
lnc-FOXD4L5-16:1	FOXD4L5	1.66179	-0.316047	0.0211731	0.151587	up	0.830924	6.35796	6.06656	1.08526	1.07143	2.22641	7.54775	0.435427	0.82938	1.02047	2.15153
lnc-SLC39A11-1:35	SLC39A11	1.67341	-0.313512	0.0271719	0.172616	up	1.95365	4.47691	5.06099	0.622215	1.82668	1.02044	9.37128	0.933057	0.191395	1.14803	2.00315
lnc-FAM50B-12:1	FAM50B	1.67758	-0.312606	0.00790179	0.0991446	up	0.789378	1.87278	2.57589	0.425964	1.81764	0.70132	2.2105	0.710367	0.222657	0.202181	0.684039
lnc-IRX3-80:40	IRX3	1.67976	-0.312135	0.033422	0.191101	up	1.97955	1.08875	0.931806	0.733906	1.09328	1.16608	0.501431	0	0.391722	0.879521	0
lnc-GSTP1-3:1	GSTP1	1.67981	-0.312123	0.00613189	0.0895892	up	1.08411	2.097	1.31893	0.545342	1.12731	1.41656	2.01469	0	0.39874	0.487914	0.788648
lnc-SP110-8:2	SP110	1.69329	-0.309221	0.0405353	0.210471	up	247.688	28.4946	16.5818	26.8913	33.5691	11.0486	10.9164	12.8208	12.5198	15.9596	24.1439
lnc-HLTF-1:1	HLTF	1.69433	-0.308999	0.000811924	0.0348194	up	0.802086	1.03533	1.35646	1.31949	1.73508	0.653081	1.5278	0.187233	0.385343	0.591875	0.279699
LINC01801:15	LINC01801	1.70175	-0.307413	0.0020067	0.0551651	up	2.10175	1.07972	1.1784	0.678286	0.65126	0.742138	1.70134	0.271209	0.426812	0.382678	0.296763
lnc-RIPK1-7:2	RIPK1	1.70192	-0.307377	0.00370851	0.0722906	up	0.359741	1.19485	2.48642	1.0111	1.99054	1.82705	1.70876	0.482079	0.255194	0.218764	0.865065
lnc-VIRMA-1:8	VIRMA	1.70783	-0.30612	0.0241752	0.163655	up	0.796709	1.09214	1.1653	2.09093	1.80735	2.18884	1.75949	0.839129	0	0.990497	0
NEAT1:22	NEAT1	1.71198	-0.305242	0.044106	0.219685	up	0.634924	3.38251	4.35395	0.803543	1.54075	1.25607	7.07385	1.29633	0	0.547229	1.41408
lnc-MAPKAP1-4:1	MAPKAP1	1.71735	-0.304107	0.00106864	0.0409184	up	2.44389	6.73417	5.67376	5.10976	6.7855	3.66431	8.84696	1.11967	0.318992	2.04095	3.1902
lnc-SPATA6-6:1	SPATA6	1.73943	-0.299489	3.52384e-05	0.00628139	up	44.8753	102.973	77.3473	48.0702	195.575	78.7009	98.4162	33.4868	30.1377	21.1346	22.9554
lnc-ACTR3C-4:1	ACTR3C	1.7398	-0.299411	0.0419609	0.215015	up	1.27082	3.27303	3.14239	0.49741	0.336134	0.834905	7.42402	1.49289	0.255194	0.255118	0.816099
lnc-DPH7-1:1	DPH7	1.75648	-0.29597	0.0192662	0.145769	up	9.18904	43.3395	28.4997	9.04382	12.7521	6.26179	61.4956	10.388	0.701783	9.24804	7.93842
lnc-KIF26A-5:5	KIF26A	1.76028	-0.295191	0.00257641	0.061213	up	1.27082	1.81484	1.83306	0.904382	0.966385	0.813105	2.44621	0.248815	0.135253	0.956694	0.296763
lnc-C9orf50-1:2	C9orf50	1.78021	-0.291141	0.0093784	0.107538	up	0.651542	2.2678	1.19847	1.485	0.32668	0.512075	1.43995	0.108235	0.293473	0.615473	0.239636
lnc-SIX5-1:1	SIX5	1.78188	-0.290804	0.0090328	0.105441	up	0.537657	1.91867	1.96399	0.587848	1.0084	1.11321	2.28907	0.186611	0.127597	0.191339	1.03867
lnc-ANKRD30BL-11:1	ANKRD30BL	1.80156	-0.286864	0.00496778	0.0825749	up	0.92868	7.97266	13.5738	3.02968	7.74726	2.53765	8.22829	1.80391	0.701783	2.74252	1.78058
lnc-NDUFA10-7:1	NDUFA10	1.80328	-0.286522	0.00133122	0.0472819	up	1.61297	4.96598	4.66994	2.35139	5.16806	2.73663	8.07362	0.808649	0.765581	0.510237	2.67087
lnc-ZNF717-1:1	ZNF717	1.80373	-0.286433	0.000763522	0.0335279	up	2.93316	8.1585	5.54806	2.08279	2.93004	4.4185	9.24043	0.995261	1.27597	2.7387	0.593526
LINC01978:15	LINC01978	1.81108	-0.284978	0.000892619	0.0364571	up	0.976091	1.67828	1.52057	2.29803	2.80315	1.90405	1.91818	0.873341	0.498266	0	0.709264
LINC00092:15	LINC00092	1.81257	-0.284684	0.0135824	0.125942	up	1.34952	2.43145	2.34413	0.982611	0.497688	0.745385	2.75493	0	0.248814	0.804261	0.703329
lnc-UMODL1-6:1	UMODL1	1.81285	-0.284628	0.0139134	0.128042	up	0.342145	2.25726	1.30933	0.361753	1.9958	1.29874	3.12427	0.311019	0.0637984	0.510237	0.816099
lnc-SLC6A18-2:1	SLC6A18	1.8155	-0.284105	0.0432934	0.217241	up	0.726325	1.17716	0.73497	1.37059	1.20063	0.56217	2.943	0	0.289645	0	1.10322
lnc-PPIAL4F-9:1	PPIAL4F	1.82238	-0.282753	0.0132509	0.125942	up	0.537657	4.32642	3.4479	1.04004	0.672268	0.788522	4.29974	0.622038	0.191395	0.892914	0.667717
TPT1-AS1:49	TPT1	1.82332	-0.28257	0.0275793	0.173549	up	1.39106	0.347619	0.821385	1.26885	0.965125	1.78902	2.015	0.670557	0	0	0.685523
KDM4A-AS1:10	KDM4A	1.83797	-0.279715	0.00148588	0.0509777	up	1.65354	1.40251	1.35996	0.727575	1.44538	0.509292	1.42696	0.434182	0.399378	0.466867	0
lnc-CYP2W1-2:1	CYP2W1	1.83843	-0.279627	0.0132669	0.125942	up	1.41746	4.92836	4.27714	1.71833	2.66806	0.695754	10.3627	0.870853	0.191395	1.02047	2.00315
lnc-DAP-13:1	DAP	1.84346	-0.278653	0.00923611	0.106764	up	3.7636	5.49268	5.01909	1.8992	2.58403	1.34513	6.71255	1.99052	0	1.40315	0.781229
lnc-ZNF146-1:2	ZNF146	1.85539	-0.276359	0.000324304	0.0229881	up	9.93736	29.5796	42.0857	8.69021	9.56974	15.6503	36.3997	6.93386	5.0069	7.30468	4.17843
lnc-UTP11-1:10	UTP11	1.8566	-0.276126	0.0271366	0.172616	up	1.8075	1.44465	0.405019	1.5171	0.714075	0.873404	1.2825	0	0	0.912686	0.306408
lnc-TRIM26-2:47	TRIM26	1.86486	-0.27455	0.0231162	0.159123	up	2.28357	1.67376	0.468303	1.80062	1.18004	1.1851	0.88717	0	0	0.525544	0.923675
lnc-EIF2AK3-29:1	EIF2AK3	1.88735	-0.270303	0.000134531	0.0139114	up	1.61297	1.61771	3.66612	1.04004	1.63865	1.57704	3.03147	0.435427	0.510388	0.382678	0.816099
lnc-SPATA31E1-10:1	SPATA31E1	1.8885	-0.270087	5.45529e-06	0.00203435	up	1.25225	1.12976	1.40404	1.67085	1.33256	1.54272	1.28992	0.460308	0.507836	0.181772	0.270055
lnc-ZNF680-36:1	ZNF680	1.89044	-0.269725	0.0244887	0.16435	up	0.635412	2.97206	3.66612	0.723506	1.0084	0.417453	7.05282	1.43069	0.318992	0.510237	0.222572
lnc-BRF2-19:1	BRF2	1.89739	-0.268429	0.0345904	0.194467	up	52.8184	5.3136	3.28947	5.77493	5.81155	1.1531	1.9386	3.11392	2.37394	3.22597	2.81777
lnc-CBX5-5:1	CBX5	1.8994	-0.268056	0.000257588	0.0199039	up	0.879802	2.06916	1.78942	1.1757	0.882352	1.25236	1.45387	0.124408	0.510388	0.191339	0.593526
lnc-TARBP1-1:4	TARBP1	1.91011	-0.266071	0.0467628	0.226346	up	1.72392	0.493212	1.36476	3.78032	0.893486	1.92863	1.07215	1.49227	0.162048	0	0
lnc-ZCCHC17-17:3	ZCCHC17	1.91523	-0.265129	0.021508	0.152963	up	1.31188	1.66473	1.76367	0.485201	1.04895	0.529237	1.49625	0	0.929543	0.271701	0
lnc-ARC-3:1	ARC	1.9211	-0.264053	0.00230843	0.0588152	up	2.6394	3.3859	3.0551	1.62789	1.40756	1.20597	7.85709	0.186611	0.893178	1.14803	0.89029
lnc-PLAT-1:4	PLAT	1.92274	-0.263753	0.0134546	0.125942	up	1.22195	1.8329	2.12635	0.302064	0.650629	1.05755	2.35001	0.248815	0.951235	0.177307	0
lnc-FAM50B-13:2	FAM50B	1.92374	-0.263571	3.76296e-05	0.00632841	up	1.24101	2.09587	2.5401	1.40541	1.55	1.04966	2.78586	0.673045	0.352167	0.410103	0.415468
lnc-TPTE-5:1	TPTE	1.93556	-0.26142	0.00548459	0.0854109	up	2.24594	8.51628	3.22968	1.5795	1.69916	1.5302	6.95198	1.74171	0.127597	1.21181	0.667717
lnc-HSD11B1-4:2	HSD11B1	1.94452	-0.259801	0.00830701	0.101426	up	1.48393	5.2346	5.55985	2.71857	2.70567	4.19401	11.5447	1.58931	0	1.49436	1.76722
lnc-TAF7-1:6	TAF7	1.94672	-0.259406	0.0136482	0.126008	up	2.64674	14.5951	14.1765	2.08008	1.30609	1.85534	13.487	1.30628	0.637984	1.53071	3.78521
lnc-ACKR3-7:1	ACKR3	1.94694	-0.259365	0.00352579	0.0702156	up	0.537657	1.99392	1.57119	1.26613	1.38655	1.29874	2.96961	0.995261	0.255194	0.318898	0
lnc-TCP1-3:7	TCP1	1.96363	-0.256383	0.00474832	0.0806659	up	1.34463	3.09809	4.26536	1.13003	1.9792	1.18696	8.64063	0.61955	0.202241	0.900568	1.38811
lnc-TAF15-5:1	TAF15	1.96501	-0.256138	0.0487762	0.230862	up	58.5097	83.4796	66.7714	4.51106	1.12059	8.66261	184.681	16.0753	24.1987	12.8133	5.62737
lnc-MUC4-1:13	MUC4	1.9662	-0.255926	0.0264212	0.170131	up	1.14667	4.05028	8.04015	2.06651	0.718486	1.24957	15.1394	1.48667	0.798756	0.142866	2.23092
lnc-UBE2K-2:14	UBE2K	1.97474	-0.254417	0.0225037	0.156413	up	1.9385	2.31708	1.16137	1.04818	3.23844	1.17026	1.42417	0.235752	1.48268	0	0
lnc-ODF3L2-2:1	ODF3L2	1.99031	-0.251685	0.0106984	0.115551	up	0.477048	2.04659	1.88238	0.383458	2.05063	1.04641	1.06844	0	0.179274	0.221953	0.862097
lnc-MRPS9-1:1	MRPS9	1.99493	-0.25088	0.00828019	0.101342	up	0.293267	1.69295	1.34337	0.580613	0.987394	0.855314	2.25814	0.192832	0.701783	0.200906	0
lnc-MED13-4:1	MED13	2.00067	-0.249884	0.000546002	0.0274135	up	6.95532	14.2836	7.12842	2.68375	6.83697	3.66431	18.9371	1.3859	0.946769	3.38797	2.71464
lnc-MARCKS-12:1	MARCKS	2.0215	-0.246302	2.22858e-05	0.00510185	up	3.3931	3.41411	3.38505	2.26186	4.73676	1.79273	5.56121	1.31872	0.273057	1.13847	0.636557
MIR1-1HG-AS1:37	MIR1HG	2.02294	-0.246057	0.0174595	0.140565	up	1.24052	1.58987	1.82564	0.869111	0.981091	1.04224	2.94177	0	0.264126	0	1.18854
lnc-TFCP2L1-6:1	TFCP2L1	2.02787	-0.245217	1.34811e-05	0.00385425	up	2.52063	6.4317	5.09983	4.02405	6.40734	3.71069	8.41203	1.30628	0.382791	1.21181	2.12631
lnc-PROC-1:10	PROC	2.03197	-0.244522	0.023091	0.159077	up	0.915483	2.25425	2.24812	0.08049	0.87794	1.14939	1.62648	0.385041	0.0567806	0.779387	0
lnc-TBC1D3H-7:1	TBC1D3H	2.03226	-0.244472	0.00713236	0.0965461	up	0.586534	4.89074	2.2695	0.587848	1.05042	0.649371	2.72214	0.684242	0.127597	0.255118	0.667717
lnc-RMND5A-3:1	RMND5A	2.03859	-0.243401	0.0448231	0.220841	up	0.396888	2.44537	2.22586	0.459426	0.42626	2.26074	2.59841	0	0	0.258945	1.20412
lnc-VPREB1-1:1	VPREB1	2.03894	-0.243342	0.00601741	0.0886792	up	2.1995	6.80941	4.80087	1.62789	1.55462	3.71069	8.53762	1.05746	0	1.78583	1.11286
lnc-SLC9A3R1-2:1	SLC9A3R1	2.03975	-0.243205	0.00524912	0.0847294	up	0.68429	1.47249	1.86928	0.747924	1.81491	0.507901	2.04161	0.804917	0	0.131386	0.296763
JPX:45	JPX	2.03984	-0.243191	4.92621e-05	0.00741265	up	3.17315	2.12333	2.93857	2.08415	4.19873	1.92724	4.4705	0.339633	1.0246	1.24243	0.201799
lnc-MSANTD3-1:5	MSANTD3	2.0452	-0.242289	0.00421545	0.0766015	up	1.79773	5.53443	3.76999	1.19514	1.20945	2.15823	4.81293	0	0.656486	0.820205	1.28128
lnc-AMN1-3:1	AMN1	2.08283	-0.23605	6.34412e-09	9.06892e-06	up	3.71032	5.35987	6.93551	5.95671	8.15188	3.74223	8.32387	1.35044	1.23067	1.31386	1.67152
lnc-LIPI-22:1	LIPI	2.08735	-0.235313	0.00446157	0.0792275	up	1.58755	1.90212	2.39476	4.47443	6.08319	3.93287	1.90797	0.0603377	1.52351	1.215	0.0749327
lnc-EXOSC1-2:1	EXOSC1	2.11426	-0.230964	3.26967e-05	0.00609652	up	0.651542	1.14067	1.43721	1.51846	0.992436	0.860416	1.37128	0.342121	0.139719	0.240449	0.29157
lnc-TBC1D3H-6:1	TBC1D3H	2.12233	-0.229676	0.0314329	0.185675	up	0.391023	2.82158	1.61484	0.678286	0.819327	0.602987	2.10347	0.124408	0	0	1.03867
lnc-RNF113B-7:1	RNF113B	2.15465	-0.224588	0.00662014	0.0924771	up	1.91846	4.87005	8.67954	2.33285	2.41386	0.861344	11.4447	0.219579	0.604809	0.60463	2.66122
lnc-ZNF585B-5:1	ZNF585B	2.18318	-0.22019	0.000724765	0.0327174	up	4.39265	24.7065	14.2333	6.52602	3.01239	3.79325	19.4503	2.862	1.65238	3.60929	1.20486
lnc-SLC6A18-2:4	SLC6A18	2.18339	-0.220158	0.0129208	0.12494	up	0.866116	2.70571	1.2587	0.475705	1.09496	0.513003	1.01926	0	0.215001	0	0.764165
lnc-FAM182B-8:2	FAM182B	2.18347	-0.220146	0.0111019	0.117571	up	0.490734	5.08712	1.28052	0.499219	0.464285	1.57983	2.12636	0.635101	0.31963	0	0.445145
lnc-APOC3-2:4	APOC3	2.1863	-0.219714	0.0378451	0.204278	up	0.195511	1.92657	2.17261	2.22659	3.05735	2.85352	2.14028	0.0957938	0	0.000637796	1.68413
lnc-TCP1-3:6	TCP1	2.18803	-0.219451	0.00707897	0.0964837	up	1.5768	4.35539	5.15483	2.10766	2.15126	0.785275	9.54667	0.745201	0	0.989859	1.41704
lnc-SMNDC1-5:1	SMNDC1	2.20229	-0.217292	3.84084e-05	0.00633516	up	1.17796	2.27984	2.65445	0.72441	1.9855	1.23149	3.34266	0.377577	0.451693	0.360355	0.428081
lnc-FTCD-6:1	FTCD	2.2081	-0.21642	0.016803	0.139801	up	0.782046	2.18202	5.7174	0.904382	0.693276	0.463836	8.41389	0.49763	0.0637984	0.574016	1.18705
lnc-KDR-3:2	KDR	2.21699	-0.215089	0.00340376	0.0691803	up	0.342145	1.88105	2.05128	0.633067	0.231092	1.57704	2.22721	0.248815	0.382791	0.127559	0.296763
lnc-MYEOV-2:1	MYEOV	2.22059	-0.214554	0.00312711	0.066554	up	0.586534	1.9563	1.70213	0.768725	0.273109	1.11321	3.43361	0.435427	0.446589	0.127559	0.148382
lnc-C10orf90-2:2	C10orf90	2.24186	-0.211414	0.0403563	0.210289	up	0	1.1561	0.659465	1.63693	1.16092	1.04688	1.51821	0	0.683919	0.135213	0
lnc-CREB3L4-12:1	CREB3L4	2.27132	-0.20714	0.0118991	0.121065	up	0.457008	1.06693	1.12384	0.124805	0.113025	1.35255	1.10339	0.261256	0.0861279	0.241087	0
lnc-PTPRN2-1:1	PTPRN2	2.28509	-0.205172	0.0389535	0.205671	up	0.570894	3.46114	2.00764	0.382554	0.998738	0	5.47521	0.0528732	0.17098	0.89993	0.337568
lnc-MUC4-1:8	MUC4	2.29444	-0.203847	0.0369035	0.201222	up	0.231681	8.99708	4.41898	0.82751	2.93823	1.05476	21.9621	1.64031	0.139081	2.64047	0.183251
lnc-OAZ3-11:1	OAZ3	2.29665	-0.203535	0.0193357	0.145988	up	1.13592	3.98746	5.46426	0.38798	0.992646	0.0872012	4.58619	0.248815	0.191395	0.191339	1.26199
lnc-N4BP2-3:4	N4BP2	2.29882	-0.203229	0.000163011	0.0158416	up	0.712151	2.04884	1.82957	1.08345	1.57857	0.660039	3.39247	0.253791	0.431277	0.419032	0.15951
lnc-SCEL-1:1	SCEL	2.32249	-0.199922	0.0032722	0.0675642	up	0.488779	1.99392	2.18221	0.452191	0.357142	1.53066	3.40268	0.311019	0.127597	0.127559	0.593526
lnc-SPATA31A7-14:4	SPATA31A7	2.40612	-0.188662	0.0241547	0.163655	up	2.57733	0.738878	3.303	2.36632	1.79874	2.20879	2.54211	0	0	1.60278	0
lnc-SEPT7-3:4	SEPT7	2.41038	-0.188107	0.00162856	0.0520531	up	1.14961	1.56654	1.40229	1.08119	0.310504	1.08491	1.2429	0	0.238606	0.550418	0
lnc-F13A1-2:1	F13A1	2.46932	-0.180577	0.000105445	0.0129201	up	0.478514	2.40812	1.50355	0.52002	1.67227	1.99264	2.5152	0.385663	0.211173	0.13904	0.371696
lnc-POLDIP3-2:1	POLDIP3	2.47637	-0.179696	0.0260902	0.169142	up	15.6634	18.2658	17.6724	0.584231	0.0840335	2.79276	48.6895	3.44796	3.72902	2.26545	1.03867
LINC00963:56	LINC00963	2.4849	-0.178637	0.0032463	0.0675089	up	5.30472	2.56726	4.02749	3.17483	5.87436	3.19954	3.08035	0	1.84888	0	0.845033
lnc-TSPAN15-1:1	TSPAN15	2.49426	-0.177481	0.000712075	0.0324078	up	1.71073	5.43286	9.70867	2.04029	2.79516	1.61276	13.8971	0.997127	0.246262	0.859749	1.59362
lnc-VWDE-1:1	VWDE	2.50128	-0.17662	0.00117094	0.0434767	up	0.439901	1.20387	0.436443	1.04004	0.252101	1.25236	2.16534	0.124408	0.255194	0.191339	0.0741908
RUNX2-AS1:29	RUNX2	2.52317	-0.17396	0.00022859	0.0186725	up	1.99813	1.61093	1.99193	0.430486	3.74852	2.14617	2.79081	0.439781	0	0.679253	0.293054
lnc-SESN3-8:2	SESN3	2.54589	-0.171242	0.0123609	0.122283	up	0.797687	1.27648	1.47823	1.76354	0.342857	1.80293	1.82198	0	0	0	0.89029
lnc-ABCA12-5:1	ABCA12	2.60007	-0.16493	0.0474991	0.228133	up	3.22594	5.37981	5.10638	0	0.189075	0.417453	11.3835	0	0.765581	0.701575	0.89029
TBX2-AS1:27	TBX2	2.71421	-0.152385	0.00250034	0.0602271	up	1.26398	3.17409	2.70071	0.547151	0.227101	1.51535	4.537	0.181013	0	0.345048	0.658072
lnc-HRCT1-5:1	HRCT1	2.76563	-0.147049	0.000925489	0.037443	up	0.627592	1.5703	4.02444	4.4889	5.65041	0.596493	5.40685	0.538685	0.73113	0	0.556431
lnc-EFCAB2-4:1	EFCAB2	2.79527	-0.144059	0.0155351	0.134863	up	6.84681	10.9011	7.12842	0.689139	0.0558823	0.150283	20.5184	0.844105	0.738148	1.09701	1.0498
lnc-PITX1-4:3	PITX1	2.79908	-0.143679	0.0151979	0.13335	up	26.9317	38.1478	26.623	0.813944	0.399159	1.57704	86.5517	3.2346	6.82643	2.61496	1.92896
lnc-RAB28-7:1	RAB28	2.84627	-0.139056	0.0287354	0.178468	up	3.47033	4.1007	4.36443	0.135657	0.0420168	0.324685	11.2288	0.684242	1.02078	0.127559	0
lnc-LRRTM4-6:1	LRRTM4	2.90985	-0.13306	0.0085305	0.102045	up	14.5475	22.2073	20.5141	1.11194	0.134244	2.01305	49.2735	2.27044	3.30667	1.72843	0.888064
lnc-LMNB1-3:7	LMNB1	2.93097	-0.131126	0.00128792	0.0464351	up	1.20826	1.49958	1.12951	3.14589	1.46239	2.53672	1.2494	0.865877	0	0	0
lnc-FLT4-1:1	FLT4	2.97967	-0.126774	0.000515099	0.0269577	up	0.439901	1.16625	0.436443	1.1757	0.273109	1.11321	1.26827	0	0	0.318898	0.0741908
lnc-TM2D2-3:1	TM2D2	3.0176	-0.123484	3.42872e-09	5.88163e-06	up	1.76987	2.59999	3.43568	2.18951	3.1355	1.08167	3.50785	0.408057	0.218829	0.360992	0.212186
lnc-EPN2-3:3	EPN2	3.03446	-0.12205	0.0405466	0.210471	up	6.11267	8.17092	5.49132	0.271315	0.0210084	1.25236	18.8883	0.746445	1.99243	0	0
lnc-AKT1-1:5	AKT1	3.11114	-0.115732	0.00325069	0.0675089	up	1.94974	7.82857	14.9237	3.38148	3.38424	6.51133	13.0929	0	0	2.43383	0.827969
lnc-THNSL1-3:2	THNSL1	3.12259	-0.114817	0.0174504	0.140565	up	1.67749	1.46948	2.35985	2.17504	1.20504	1.10439	0	0	0.613103	0	0
lnc-DEFB116-8:1	DEFB116	3.16361	-0.111598	5.29314e-08	4.1272e-05	up	0.946764	4.66313	4.06721	4.12082	6.77604	4.06321	4.61496	0.675533	0.0797481	0.420945	0.634331
lnc-LIPI-21:1	LIPI	3.23929	-0.105895	2.27793e-05	0.00510185	up	0.841677	10.4775	7.51773	7.65333	19.0563	11.4577	10.1063	1.92956	0.251366	1.48989	0.254474
LINC01663:7	LINC01663	3.49871	-0.0884673	0.00814305	0.100349	up	49.3544	0.319779	30.2407	16.3083	0.382352	1.17675	0.672183	0.600889	0.541011	1.23669	2.50913
lnc-SCGB3A1-3:8	SCGB3A1	3.50474	-0.0880983	1.80651e-06	0.00098253	up	1.77427	1.41493	1.18363	2.70772	3.37941	2.41566	2.31382	0	0.650106	0.0644174	0
lnc-OR4F3-5:2	OR4F3	3.74083	-0.0747996	0.0265282	0.170692	up	0.619771	2.3389	1.99716	0	0	1.552	1.40994	0	0	0.305504	0
lnc-CMPK2-16:1	CMPK2	3.79335	-0.0721252	6.98713e-07	0.000428061	up	1.13983	3.73878	5.8335	1.75586	2.68466	0.883608	7.71201	0.196564	0.130149	0.162	0.465176
LUCAT1:23	LUCAT1	3.95194	-0.064617	0.000107372	0.0129708	up	1.94534	0.203154	2.51697	1.56006	1.26029	3.7093	0.850669	0.404947	0	0	0
lnc-CCNL2-1:2	CCNL2	4.03624	-0.0609495	4.77161e-06	0.00194886	up	0.195511	2.77455	2.04124	1.13048	1.61596	1.06682	1.46965	0	0	0.255118	0.0741908
lnc-AKT1-1:19	AKT1	4.03975	-0.0608016	0.0275219	0.173385	up	0	5.84819	3.5042	1.26207	0.964074	0	5.18784	0	0	0	0.557173
lnc-TRAF5-6:14	TRAF5	4.37518	-0.048188	0.0120266	0.121239	up	0.10411	1.12938	1.65761	0	2.18634	0	2.02738	0	0	0	0.179542
LINC01638:17	LINC01638	4.60324	-0.0411422	0.00929337	0.106992	up	0.923303	16.8644	40.9514	0	1.98571	0	59.3287	0.325326	1.19303	0.60463	0.625428
LPP-AS2:3	LPP	4.75486	-0.0370377	0.00676136	0.0936869	up	0.379781	2.33853	1.31544	0	0	1.27277	2.99621	0	0	0.148606	0
MIR29B2CHG:90	MIR29B2CHG	4.79511	-0.0360187	3.48062e-08	2.98533e-05	up	1.32703	1.2415	2.73257	2.03169	0.599999	0.7593	2.7076	0	0.204155	0	0
lnc-IRX3-80:3	IRX3	5.18847	-0.027423	2.33033e-10	6.66242e-07	up	0.520549	1.3664	1.99978	1.16258	2.19054	1.15588	2.08337	0.13436	0	0	0
lnc-SLC25A32-3:8	SLC25A32	5.315	-0.0251204	8.43708e-06	0.00268018	up	2.76013	39.9261	85.0121	4.45996	11.7735	3.19815	126.747	1.13895	0.428726	1.53071	0.741166
FBXL19-AS1:2	FBXL19	5.64494	-0.0199849	0.00594688	0.0882706	up	1.32948	1.70198	1.7401	0	0	0	2.20772	0.0460308	0	0	0.0111286
lnc-ABCA12-7:1	ABCA12	6.089	-0.0146903	0.000338674	0.0231237	up	1.27082	2.1444	1.92035	0.0452191	0	0.695754	4.36161	0	0.0637984	0	0
SMIM15-AS1:18	SMIM15	7.4761	-0.00561653	5.0448e-06	0.00196679	up	0	1.54623	1.29187	1.2381	0.193487	0.746312	1.72237	0	0	0	0
LINC00620:12	LINC00620	7.5186	-0.00545349	0.000119492	0.0133102	up	1.69557	0	1.07845	0.773699	1.2084	0	2.10564	0	0	0	0
LINC02320:15	LINC02320	7.92755	-0.00410743	2.19297e-08	2.0899e-05	up	0.0268828	1.76593	1.66503	1.05587	1.59979	1.28946	1.81455	0	0	0	0
lnc-PDZD7-3:10	PDZD7	7.93333	-0.00409099	6.46374e-10	1.38599e-06	up	1.26105	1.98413	2.17741	0.597344	0.609243	0.438325	2.15327	0	0	0	0
lnc-SOX9-8:5	SOX9	8.07775	-0.0037013	0.00130565	0.0468302	up	3.29388	1.5086	1.38134	4.01681	0	0	0	0	0	0	0
lnc-USP53-3:2	USP53	8.08687	-0.00367799	0.000998077	0.0393926	up	2.34272	0	1.39313	3.52483	3.01302	0	0	0	0	0	0
lnc-PRPF18-7:5	PRPF18	8.12027	-0.00359382	1.87564e-14	8.04367e-11	up	1.97613	0.959337	2.13857	1.80876	0.757772	1.53066	1.42294	0	0	0	0
GATA3-AS1:21	GATA3	8.27349	-0.00323169	8.88274e-05	0.0113712	up	0	1.91491	4.93573	0	0.413025	1.34744	3.09705	0	0	0	0
lnc-NFAT5-6:1	NFAT5	8.33616	-0.00309432	3.04147e-07	0.000207388	up	2.1604	1.60792	2.87223	0	0.50231	2.03207	3.04014	0	0	0	0
LINC00982:22	LINC00982	8.64004	-0.00250663	4.31005e-05	0.00684579	up	0.858295	2.32122	3.47496	0	2.37353	0	5.99644	0	0	0	0
CALML3-AS1:11	CALML3	8.69772	-0.00240838	3.13709e-19	2.69068e-15	up	2.11837	2.05938	3.77567	1.414	1.63445	2.77049	2.02459	0	0	0	0
IDH2-DT:16	IDH2-DT	9.39002	-0.00149046	1.37021e-08	1.6789e-05	up	6.64886	5.2993	1.79945	0	3.10126	5.59943	3.03271	0	0	0	0
