# Supplementary material for: Integrative Analyses of Circulating mRNA and lncRNA Expression Profile in Plasma of Lung Cancer Patients
Source: Front Oncol. 2022 Mar 31;12:843054. doi: 10.3389/fonc.2022.843054 (PMC9008738; doi:10.3389/fonc.2022.843054)
Supplement: Supplementary file 7 [file Table_5.xlsx]

## Sheet: Sheet 1
Sdownplementary Table 5. The significant differential expression of genes between lung squamous cell carcinoma and lung hamartoma.（sqc x, squamous cell carcinoma x; bl x, hamartoma x.）
Gene_symbol	Description	logFC	foldChange	PValue	pAdj	diffState	bl1	bl2	bl3	bl4	sqc1	sqc2
RNA18S5		-5.23272	-37.6014	0.0104951	0.716143	down	1456.48	0	115.091	79.7263	9.35942	12.2894
WDFY3	WD repeat and FYVE domain containing 3	-4.60027	-24.256	4.63917e-05	0.0906029	down	1.67187	1.76954	1.58196	1.12133	0.0557473	0.0535395
ZNF891	zinc finger protein 891	-3.98386	-15.822	3.29505e-05	0.0906029	down	1.86856	2.45013	2.20099	1.05903	0.111495	0.107079
EIF3I	eukaryotic translation initiation factor 3, subunit I	-3.9728	-15.7012	0.00188709	0.614247	down	0.245863	1.4973	1.51318	2.40711	0	0.160618
CTAGE8	CTAGE family, member 8	-3.66704	-12.7025	0.000113664	0.147991	down	2.54959	1.63478	2.4094	1.57048	0.300478	0
CALU	calumenin	-3.4949	-11.2738	0.000327949	0.320242	down	1.47518	1.90565	2.33855	0.934439	0.111495	0.160618
SPATA31A6	SPATA31 subfamily A, member 6	-3.44909	-10.9214	0.00503295	0.656826	down	1.42944	2.38275	2.06274	0.190625	0	0.255383
FSIP2	fibrous sheath interacting protein 2	-3.40836	-10.6174	0.000920155	0.518187	down	0.442553	2.92654	1.85709	2.18036	0.0557473	0.267697
HIST1H4E	histone cluster 1, H4e	-3.28127	-9.7221	0.00366998	0.656826	down	0.639243	2.04177	1.85709	1.12133	0	0.267697
FAM114A1	family with sequence similarity 114, member A1	-3.18279	-9.08059	0.0115397	0.716143	down	1.52435	1.22506	0.206343	1.24592	0	0.214158
TRIM13	tripartite motif containing 13	-3.17455	-9.02892	0.00382646	0.656826	down	1.32766	1.48097	1.1005	1.30821	0	0.268233
TBC1D9B	TBC1 domain family, member 9B (with GRAM domain)	-3.0899	-8.51436	0.003653	0.656826	down	1.32766	2.38207	0.550248	1.61969	0.0557473	0.267697
WNK3	WNK lysine deficient protein kinase 3	-3.02348	-8.13128	0.00457313	0.656826	down	1.57352	1.4973	1.51318	0.996735	0	0.321237
DNAJC15	DnaJ (Hsp40) homolog, subfamily C, member 15	-2.95356	-7.74661	0.000726525	0.518187	down	1.57352	1.36118	1.99465	2.30495	0.334484	0.107079
ARRDC3-AS1	ARRDC3 antisense RNA 1	-2.91482	-7.54133	0.00460035	0.656826	down	0.491725	2.79042	1.1005	1.80658	0.222989	0.160618
ZC3H12B	zinc finger CCCH-type containing 12B	-2.88752	-7.39999	0.0120215	0.716143	down	1.32766	1.97371	1.58196	0.249184	0.0557473	0.267697
FKBP1A	FK506 binding protein 1A, 12kDa	-2.88616	-7.39298	0.0234193	0.716143	down	1.91773	1.157	1.85709	0.124592	0	0.321237
APOLD1	apolipoprotein L domain containing 1	-2.84945	-7.20727	0.00211473	0.614504	down	1.27849	1.36118	2.13221	1.80658	0.0557473	0.374776
NAA50	N(alpha)-acetyltransferase 50, NatE catalytic subunit	-2.81601	-7.04214	0.00143796	0.561665	down	1.37683	2.38207	2.61368	0.934439	0.167242	0.321237
USP27X	ubiquitin specific peptidase 27, X-linked	-2.81036	-7.0146	0.00120198	0.561665	down	1.32766	3.19878	1.03171	2.55413	0.334484	0.214158
DGKE	diacylglycerol kinase, epsilon 64kDa	-2.80661	-6.99639	0.000928651	0.518187	down	1.47518	3.53907	1.4444	1.61969	0.278737	0.267697
AKAP3	A kinase (PRKA) anchor protein 3	-2.741	-6.68533	0.0177758	0.716143	down	0.344208	3.06266	1.23806	1.43281	0	0.428316
RBBP6	retinoblastoma binding protein 6	-2.71605	-6.57069	0.00687046	0.716143	down	1.47518	2.31401	1.58196	6.22959	0	0.856631
LINC00643	long intergenic non-protein coding RNA 643	-2.68484	-6.4301	0.0149944	0.716143	down	0.737588	1.76954	1.37562	1.24592	0	0.374776
ABCC9	ATP-binding cassette, sub-family C (CFTR/MRP), member 9	-2.67726	-6.39638	0.011652	0.716143	down	0.59007	1.97371	1.4444	1.30821	0.334484	0.0535395
TGFBI	transforming growth factor, beta-induced, 68kDa	-2.63385	-6.20682	0.00371721	0.656826	down	1.62269	2.24595	1.37562	1.12133	0.111495	0.374776
CHIC1	cysteine-rich hydrophobic domain 1	-2.62438	-6.1662	0.0469112	0.745376	down	0	1.157	1.4444	1.74429	0.167242	0.160618
RGS5	regulator of G-protein signaling 5	-2.60738	-6.09394	0.0148072	0.716143	down	0.245863	1.83759	1.23806	2.92791	0.111495	0.374776
TRMT5	tRNA methyltransferase 5	-2.60151	-6.06921	0.009573	0.716143	down	0.934278	1.42924	1.4444	1.18362	0.278737	0.107079
ZNF518A	zinc finger protein 518A	-2.56369	-5.91219	0.0203181	0.716143	down	0.737588	1.29312	1.23806	1.43281	0	0.374776
TP53INP1	tumor protein p53 inducible nuclear protein 1	-2.52268	-5.74648	0.00711528	0.716143	down	1.62269	2.58624	1.99465	0.436071	0.278737	0.267697
LIG4	ligase IV, DNA, ATP-dependent	-2.50113	-5.66129	0.0100343	0.716143	down	0.835933	3.53907	1.16928	1.4951	0.0557473	0.535395
MTMR12	myotubularin related protein 12	-2.49147	-5.62352	0.0166803	0.716143	down	2.65532	0.408354	1.4444	1.18362	0.111495	0.374776
MSANTD4	Myb/SANT-like DNA-binding domain containing 4 with coiled-coils	-2.48574	-5.60122	0.0170623	0.716143	down	1.18014	1.22506	0.481467	1.61969	0.167242	0.214158
PATE4	prostate and testis expressed 4	-2.44289	-5.43728	0.0170225	0.716143	down	1.52435	1.22506	1.30684	0.872143	0.0557473	0.374776
CASP8AP2	caspase 8 associated protein 2	-2.42547	-5.37205	0.0169916	0.716143	down	1.86856	1.36118	3.30149	0.685255	0	0.642474
LRRC16A	leucine rich repeat containing 16A	-2.37526	-5.18828	0.0487839	0.745376	down	0.245863	1.42924	1.23806	1.43281	0.390231	0
CDCA2	cell division cycle associated 2	-2.37147	-5.17469	0.0207798	0.716143	down	0.639243	1.76954	1.51318	1.37051	0.0557473	0.428316
ZNF518B	zinc finger protein 518B	-2.34344	-5.07511	0.00220252	0.614504	down	2.36028	2.79042	1.4444	2.05576	0.390231	0.428316
PARP9	poly (ADP-ribose) polymerase family, member 9	-2.32337	-5.00498	0.0207972	0.716143	down	0.491725	1.70148	1.51318	2.49184	0.0557473	0.535395
ATP6V1B2	ATPase, H+ transporting, lysosomal 56/58kDa, V1 subunit B2	-2.3212	-4.99748	0.0174312	0.716143	down	1.77021	1.29312	1.37562	0.685255	0.167242	0.321237
TRAF3IP2-AS1	TRAF3IP2 antisense RNA 1	-2.31587	-4.97906	0.0352789	0.743733	down	1.27849	2.58624	1.1005	0.622959	0	0.535395
CYBRD1	cytochrome b reductase 1	-2.30725	-4.94939	0.0170846	0.716143	down	0.835933	1.22506	1.30684	1.80658	0.334484	0.160618
MYO6	myosin VI	-2.28075	-4.85931	0.0129065	0.716143	down	1.13097	1.97371	0.894153	4.67219	0.167242	0.696013
EVI5	ecotropic viral integration site 5	-2.27068	-4.82551	0.00922929	0.716143	down	2.60614	1.83759	1.37562	0.747551	0.278737	0.374776
LCOR	ligand dependent nuclear receptor corepressor	-2.25306	-4.76694	0.0147766	0.716143	down	0.59007	1.42924	2.5449	2.42954	0.111495	0.588934
PRR5L	proline rich 5 like	-2.24188	-4.73012	0.0183556	0.716143	down	0.639243	1.76954	1.23806	1.80658	0.278737	0.267697
MKLN1	muskelin 1, intracellular mediator containing kelch motifs	-2.23179	-4.69717	0.00779682	0.716143	down	1.52435	2.79042	2.06343	1.05903	0.167242	0.588934
CASP10	caspase 10, apoptosis-related cysteine peptidase	-2.22318	-4.66921	0.0112769	0.716143	down	2.21276	3.94743	1.65074	0.872143	0.724715	0.160618
BMP3	bone morphogenetic protein 3	-2.20814	-4.6208	0.0306684	0.717311	down	0.688415	2.17789	1.78831	1.5574	0	0.642474
ZNF197	zinc finger protein 197	-2.20587	-4.61352	0.0221731	0.716143	down	2.55697	3.60713	2.06343	0.498367	0.0557473	0.856631
OLIG1	oligodendrocyte transcription factor 1	-2.20547	-4.61225	0.00355219	0.656826	down	1.72104	2.51819	2.06343	1.61969	0.445978	0.374776
ELK4	ELK4, ETS-domain protein (SRF accessory protein 1)	-2.189	-4.55989	0.00252808	0.656826	down	4.37635	1.42924	4.12686	2.9902	0.780462	0.588934
MYT1L	myelin transcription factor 1-like	-2.17906	-4.52858	0.00889347	0.716143	down	1.18014	2.10983	2.61368	4.04923	0.83621	0.214158
TNFRSF19	tumor necrosis factor receptor sdownerfamily, member 19	-2.15406	-4.4508	0.0109936	0.716143	down	0.835933	1.63342	2.5449	1.68199	0.445978	0.267697
SCAF11	SR-related CTD-associated factor 11	-2.13113	-4.3806	0.00467732	0.656826	down	2.36028	5.37667	2.61368	1.74429	0.891957	0.428316
SLMAP	sarcolemma associated protein	-2.1224	-4.35418	0.0130106	0.716143	down	2.06525	2.79042	1.30684	0.872143	0.557473	0.214158
NDNF	neuron-derived neurotrophic factor	-2.10659	-4.30671	0.0238037	0.716143	down	0.39338	3.81131	2.33855	2.18036	0.167242	0.803092
TDRD6	tudor domain containing 6	-2.10401	-4.29904	0.0053333	0.671996	down	1.426	3.40295	2.33855	3.67546	0.780462	0.428316
BCL2L13	BCL2-like 13 (apoptosis facilitator)	-2.10312	-4.29638	0.0210736	0.716143	down	1.03262	1.4973	1.65074	6.79025	0.278737	0.96371
LINC00883		-2.10196	-4.29292	0.0110225	0.716143	down	0.688415	2.79042	3.43905	1.93117	0.445978	0.535395
BRCA1	breast cancer 1, early onset	-2.10058	-4.28881	0.0107856	0.716143	down	2.36028	4.62802	5.02101	1.37051	0.167242	1.33849
C17orf47	chromosome 17 open reading frame 47	-2.09692	-4.27795	0.00983635	0.716143	down	1.47518	1.70148	1.65074	1.4951	0.278737	0.428316
COL12A1	collagen, type XII, alpha 1	-2.09497	-4.27217	0.0237952	0.716143	down	1.18014	2.79042	1.03171	1.99347	0.724715	0.0535395
WRNIP1	Werner helicase interacting protein 1	-2.09002	-4.25753	0.0294577	0.717311	down	2.11442	2.04177	0.894153	1.99347	0	0.803092
SREK1IP1	SREK1-interacting protein 1	-2.07565	-4.21535	0.025668	0.716143	down	0.540898	2.38207	2.06343	1.24592	0.167242	0.535395
HNRNPR	heterogeneous nuclear ribonucleoprotein R	-2.06134	-4.17373	0.0497072	0.745376	down	1.9669	1.22506	1.30684	0.249184	0.222989	0.321237
LDHA	lactate dehydrogenase A	-2.05001	-4.14109	0.0289019	0.717311	down	1.13097	2.38207	0.550248	1.61969	0.334484	0.321237
FUT10	fucosyltransferase 10 (alpha (1,3) fucosyltransferase)	-2.04513	-4.12712	0.0382688	0.745376	down	0.245863	2.45013	2.13221	1.43281	0.501726	0.214158
LINC01559		-2.03934	-4.11058	0.0320811	0.73711	down	0.737588	1.76954	1.58196	1.18362	0.445978	0.160618
CNDP2	CNDP dipeptidase 2 (metallopeptidase M20 family)	-2.02562	-4.07168	0.0405809	0.745376	down	0.344208	2.24595	1.30684	1.68199	0.222989	0.428316
FNBP4	formin binding protein 4	-2.01845	-4.05147	0.047795	0.745376	down	1.67187	1.70148	1.99465	0.186888	0.278737	0.374776
SLC2A1	solute carrier family 2 (facilitated glucose transporter), member 1	-2.01598	-4.04455	0.0283825	0.717311	down	2.60614	1.83759	2.26977	3.0525	0	1.17787
GLYCTK	glycerate kinase	-2.01212	-4.03375	0.0255048	0.716143	down	1.57352	2.24595	1.99465	0.560663	0.167242	0.588934
RPGR	retinitis pigmentosa GTPase regulator	-2.00627	-4.01743	0.00631892	0.716143	down	1.77021	1.97371	2.61368	2.36724	0.61322	0.428316
FAM49B	family with sequence similarity 49, member B	-2.00511	-4.01418	0.0178755	0.716143	down	1.91773	0.680591	2.61368	1.99347	0.222989	0.642474
CLTC	clathrin, heavy chain (Hc)	-2.00222	-4.00617	0.0046983	0.656826	down	2.21276	6.05726	2.13221	3.30168	0.947704	0.696013
IRAK3	interleukin-1 receptor-associated kinase 3	-1.99288	-3.9803	0.0108254	0.716143	down	1.03262	2.17789	2.75124	2.30495	0.668968	0.321237
PRICKLE2-AS1	PRICKLE2 antisense RNA 1	-1.9854	-3.95971	0.0304343	0.717311	down	1.57352	1.70148	2.5449	2.49184	0	1.01725
FXR1	fragile X mental retardation, autosomal homolog 1	-1.98416	-3.95632	0.0198614	0.716143	down	2.55697	2.24595	2.20099	1.74429	0.0557473	1.01725
FAM196B	family with sequence similarity 196, member B	-1.97662	-3.93569	0.0154196	0.716143	down	1.426	3.67519	3.23271	1.74429	1.00345	0.214158
AFF2	AF4/FMR2 family, member 2	-1.95764	-3.88426	0.00580345	0.708384	down	2.26194	4.90025	2.82002	1.99347	0.83621	0.642474
ATP2B3	ATPase, Ca++ transporting, plasma membrane 3	-1.94922	-3.86165	0.0144904	0.716143	down	1.86856	1.4973	2.13221	4.23612	0.891957	0.321237
ANKRD20A3	ankyrin repeat domain 20 family, member A3	-1.94724	-3.85636	0.0351335	0.743733	down	0.409115	1.4973	2.06343	2.05576	0.278737	0.465793
HEXA-AS1	HEXA antisense RNA 1	-1.94465	-3.84944	0.0135833	0.716143	down	1.67187	1.70148	2.06343	1.4951	0.222989	0.642474
WAC	WW domain containing adaptor with coiled-coil	-1.93833	-3.83262	0.0414225	0.745376	down	2.75366	1.63342	0.206343	1.86888	0.390231	0.428316
MST1L	macrophage stimulating 1-like	-1.92879	-3.80735	0.0108356	0.716143	down	1.13097	3.26684	7.29078	3.42627	0.780462	1.12433
SMARCA5	SWI/SNF related, matrix associated, actin dependent regulator of chromatin, subfamily a, member 5	-1.92195	-3.78934	0.0129354	0.716143	down	1.86856	2.31401	1.1005	2.92791	0.668968	0.374776
C11orf45	chromosome 11 open reading frame 45	-1.92042	-3.78533	0.0450818	0.745376	down	0.39338	2.31401	1.99465	1.30821	0.167242	0.588934
ERBB2IP	erbb2 interacting protein	-1.89817	-3.72741	0.0450613	0.745376	down	2.65532	1.08895	1.51318	0.560663	0.167242	0.588934
ZNF529	zinc finger protein 529	-1.89682	-3.72392	0.0347438	0.743733	down	0.491725	2.79042	1.65074	1.43281	0.278737	0.535395
LOC101927766		-1.89135	-3.70982	0.0490828	0.745376	down	2.16359	1.76954	1.16928	0.373775	0.334484	0.374776
PLCE1	phospholipase C, epsilon 1	-1.88447	-3.69217	0.0268579	0.716143	down	1.57352	0.952827	1.30684	2.36724	0.222989	0.588934
VCAN	versican	-1.88436	-3.69188	0.00366064	0.656826	down	3.88463	4.08354	5.29613	2.86561	0.668968	1.44557
QSER1	glutamine and serine rich 1	-1.88152	-3.68464	0.00915085	0.716143	down	3.24539	1.83759	2.26977	3.1148	0.891957	0.481855
DMXL2	Dmx-like 2	-1.87835	-3.67653	0.0355559	0.743733	down	2.65532	4.21966	1.85709	0.373775	0.390231	0.803092
NUGGC	nuclear GTPase, germinal center associated	-1.85626	-3.62068	0.0286288	0.717311	down	0.688415	2.79042	1.65074	3.23939	0.83621	0.267697
HBS1L	HBS1-like translational GTPase	-1.82556	-3.54445	0.0298626	0.717311	down	1.77021	1.4973	3.02636	1.12133	0.83621	0.160618
ZNF24	zinc finger protein 24	-1.8208	-3.53276	0.0169504	0.716143	down	1.62269	1.97371	1.99465	1.24592	0.445978	0.481855
SERTAD2	SERTA domain containing 2	-1.81565	-3.52018	0.0196483	0.716143	down	1.03262	3.19878	1.51318	2.24265	0.445978	0.642474
WEE1	WEE1 G2 checkpoint kinase	-1.8113	-3.50958	0.0255305	0.716143	down	3.0487	1.4973	1.03171	4.5476	0.445978	0.96371
ONECUT2	one cut homeobox 2	-1.80683	-3.49873	0.0141764	0.716143	down	2.06525	6.39755	3.16392	1.4951	0.83621	0.96371
RORA	RAR-related orphan receptor A	-1.79198	-3.46291	0.0340369	0.743733	down	1.81938	1.02089	1.71952	1.61969	0.167242	0.696013
FER	fer (fps/fes related) tyrosine kinase	-1.78769	-3.45261	0.0238922	0.716143	down	1.32766	2.85848	1.92587	0.996735	0.501726	0.481855
NIPBL	Nipped-B homolog (Drosophila)	-1.78572	-3.44791	0.0164872	0.716143	down	1.86856	4.35578	1.92587	2.30495	0.445978	1.01725
FREM1	FRAS1 related extracellular matrix 1	-1.78566	-3.44775	0.0237947	0.716143	down	0.885105	2.51819	3.37027	1.5574	0.668968	0.481855
IL6ST	interleukin 6 signal transducer	-1.78236	-3.43988	0.0196285	0.716143	down	1.37683	1.63342	2.47611	1.61969	0.61322	0.374776
JMJD1C	jumonji domain containing 1C	-1.76818	-3.40624	0.0293178	0.717311	down	1.47518	3.40295	1.71952	0.809847	0.557473	0.481855
FAN1	FANCD2/FANCI-associated nuclease 1	-1.75194	-3.36811	0.0393267	0.745376	down	1.57352	0.816709	1.16928	2.49184	0.334484	0.535395
CCDC168	coiled-coil domain containing 168	-1.75153	-3.36715	0.01381	0.716143	down	2.55697	7.62262	7.08444	11.587	1.22644	2.94467
LHFPL2	lipoma HMGIC fusion partner-like 2	-1.74479	-3.35146	0.0309772	0.720219	down	1.13097	1.56536	1.30684	2.11806	0.501726	0.374776
SNX3	sorting nexin 3	-1.74473	-3.35133	0.0381071	0.745376	down	2.31111	2.24595	1.1005	0.747551	0.334484	0.588934
AKAP6	A kinase (PRKA) anchor protein 6	-1.73882	-3.33763	0.0312806	0.722971	down	1.91773	4.83219	2.33855	1.68199	0.222989	1.33849
PTCHD1	patched domain containing 1	-1.73721	-3.3339	0.0477776	0.745376	down	0.688415	1.29312	1.58196	2.11806	0.334484	0.481855
DISP1	dispatched homolog 1 (Drosophila)	-1.7349	-3.32856	0.0486445	0.745376	down	1.57352	1.29312	1.03171	2.36724	0.111495	0.803092
HIPK3	homeodomain interacting protein kinase 3	-1.72904	-3.31508	0.0247577	0.716143	down	3.34373	1.4973	1.58196	3.48857	0.390231	1.07079
CLDN18	claudin 18	-1.72144	-3.29765	0.0383412	0.745376	down	1.18014	1.90565	2.06343	0.872143	0.390231	0.481855
KLHL42	kelch-like family member 42	-1.72098	-3.29661	0.0249919	0.716143	down	1.86856	3.40295	1.65074	1.24592	0.390231	0.803092
TMEM167A	transmembrane protein 167A	-1.72089	-3.2964	0.0343724	0.743733	down	3.58959	2.58624	1.1005	0.872143	0.557473	0.642474
ARSJ	arylsulfatase family, member J	-1.72039	-3.29526	0.0491939	0.745376	down	2.55697	3.47101	0.412686	1.30821	0.390231	0.749553
MXRA5	matrix-remodelling associated 5	-1.7201	-3.29458	0.0117668	0.716143	down	1.77021	2.85848	4.67711	3.1148	1.0592	0.749553
KIAA1109	KIAA1109	-1.712	-3.27616	0.0368069	0.745376	down	2.31111	0.74865	1.78831	1.43281	0.445978	0.481855
IWS1	IWS1 homolog (S. cerevisiae)	-1.70853	-3.26827	0.0391037	0.745376	down	1.18014	4.08354	1.99465	1.86888	0.222989	1.12433
QKI	QKI, KH domain containing, RNA binding	-1.69732	-3.24298	0.00931441	0.716143	down	2.75366	3.87937	3.16392	2.30495	0.83621	0.96371
NHS	Nance-Horan syndrome (congenital cataracts and dental anomalies)	-1.6968	-3.24181	0.0327258	0.743733	down	1.13097	2.58624	1.4444	1.5574	0.668968	0.321237
XIST	X inactive specific transcript (non-protein coding)	-1.68605	-3.21774	0.0276389	0.716143	down	2.75366	3.13072	8.39128	1.24592	1.44943	0.856631
PLCXD3	phosphatidylinositol-specific phospholipase C, X domain containing 3	-1.67933	-3.2028	0.0371272	0.745376	down	1.47518	1.22506	1.99465	1.43281	0.278737	0.642474
YTHDF3	YTH N(6)-methyladenosine RNA binding protein 3	-1.67766	-3.1991	0.0415341	0.745376	down	1.91773	1.4973	1.23806	1.18362	0.557473	0.321237
CLHC1	clathrin heavy chain linker domain containing 1	-1.67543	-3.19415	0.0390071	0.745376	down	0.934278	1.83759	2.8888	1.86888	0.222989	0.910171
BRWD3	bromodomain and WD repeat domain containing 3	-1.67115	-3.18469	0.0217275	0.716143	down	1.57352	2.92654	1.71952	2.05576	0.501726	0.749553
PDPR	pyruvate dehydrogenase phosphatase regulatory subunit	-1.65857	-3.15703	0.0279701	0.717311	down	1.18014	2.24595	1.71952	3.42627	0.61322	0.696013
LOC101929057		-1.65414	-3.14737	0.0257086	0.716143	down	1.86856	1.4973	1.4444	2.30495	0.557473	0.535395
BCL11B	B-cell CLL/lymphoma 11B (zinc finger protein)	-1.62978	-3.09465	0.0272976	0.716143	down	4.08132	2.58624	1.16928	5.17056	0.61322	1.44557
ARCN1	archain 1	-1.62863	-3.0922	0.0445343	0.745376	down	2.21276	1.157	1.23806	1.74429	0.724715	0.267697
PHACTR2	phosphatase and actin regulator 2	-1.62706	-3.08883	0.0387366	0.745376	down	0.934278	2.58624	2.26977	2.18036	0.278737	0.96371
TAOK1	TAO kinase 1	-1.62396	-3.08221	0.0276228	0.716143	down	1.67187	2.6543	2.82002	1.24592	0.557473	0.749553
SAMD9L	sterile alpha motif domain containing 9-like	-1.61565	-3.06449	0.0272954	0.716143	down	1.86856	1.56536	1.92587	2.67872	0.83621	0.428316
TRIM38	tripartite motif containing 38	-1.61409	-3.06117	0.041466	0.745376	down	1.03262	1.90565	1.99465	1.61969	0.278737	0.749553
NFYA	nuclear transcription factor Y, alpha	-1.61187	-3.05647	0.0256954	0.716143	down	4.72056	4.83219	1.92587	2.36724	0.445978	1.7668
HIVEP1	human immunodeficiency virus type I enhancer binding protein 1	-1.61055	-3.05368	0.0244834	0.716143	down	2.40945	3.19878	3.50783	2.42954	0.334484	1.49911
NSRP1	nuclear speckle splicing regulatory protein 1	-1.58245	-2.99478	0.0410931	0.745376	down	1.9669	3.53907	1.58196	2.55413	0.278737	1.28495
NFIA	nuclear factor I/A	-1.57874	-2.9871	0.0225496	0.716143	down	1.9669	4.08354	2.40733	2.61643	0.61322	1.17787
GNB2L1	guanine nucleotide binding protein (G protein), beta polypeptide 2-like 1	-1.57688	-2.98323	0.0495195	0.745376	down	5.26146	1.4973	3.30149	1.43281	0.334484	1.55264
ARHGAP29	Rho GTPase activating protein 29	-1.57296	-2.97515	0.0482255	0.745376	down	2.36028	2.45013	2.13221	0.996735	0.222989	1.07079
RAD50	RAD50 homolog, double strand break repair protein	-1.57248	-2.97415	0.0409879	0.745376	down	1.86856	3.94743	1.65074	1.24592	0.501726	0.910171
ACSM2B	acyl-CoA synthetase medium-chain family member 2B	-1.56802	-2.96498	0.0453977	0.745376	down	2.26194	2.24595	1.1005	1.05903	0.445978	0.642474
GUCY1A3	guanylate cyclase 1, soluble, alpha 3	-1.56344	-2.95558	0.0176194	0.716143	down	2.40945	3.33489	2.26977	3.36398	1.00345	0.856631
NBPF8	neuroblastoma breakpoint family, member 8	-1.56241	-2.95347	0.0423451	0.745376	down	1.4914	1.17402	2.10814	1.67576	0.651686	0.397263
LINC00657	long intergenic non-protein coding RNA 657	-1.56095	-2.95047	0.0150945	0.716143	down	3.0487	4.69608	5.91516	2.61643	1.00345	1.65972
BRWD1	bromodomain and WD repeat domain containing 1	-1.51455	-2.85709	0.0439401	0.745376	down	1.57352	5.10443	3.57661	1.18362	1.0592	0.856631
WAC-AS1	WAC antisense RNA 1 (head to head)	-1.51078	-2.84964	0.0491318	0.745376	down	0.98345	3.47101	1.58196	1.74429	0.61322	0.696013
COBLL1	cordon-bleu WH2 repeat protein-like 1	-1.50691	-2.84201	0.0486447	0.745376	down	1.0818	4.35578	2.47611	2.30495	0.501726	1.23141
COX15	cytochrome c oxidase assembly homolog 15 (yeast)	-1.50348	-2.83526	0.0441923	0.745376	down	1.52435	1.70148	1.37562	1.80658	0.501726	0.588934
ZCCHC2	zinc finger, CCHC domain containing 2	-1.50165	-2.83166	0.0210263	0.716143	down	4.13049	3.81131	2.61368	4.29842	1.83966	0.696013
BPTF	bromodomain PHD finger transcription factor	-1.48459	-2.79838	0.0222434	0.716143	down	3.68794	2.79042	2.20099	3.48857	0.780462	1.33849
RNF145	ring finger protein 145	-1.48028	-2.79003	0.0438029	0.745376	down	2.21276	2.24595	1.4444	1.30821	0.501726	0.749553
ST6GAL1	ST6 beta-galactosamide alpha-2,6-sialyltranferase 1	-1.47732	-2.78431	0.0349265	0.743733	down	5.99905	3.74325	2.40733	1.74429	1.61667	0.803092
SNX27	sorting nexin family member 27	-1.43207	-2.69834	0.043588	0.745376	down	1.91773	2.04177	2.13221	1.4951	0.501726	0.856631
ANKRD17	ankyrin repeat domain 17	-1.43129	-2.69688	0.040302	0.745376	down	2.65532	3.33489	1.30684	3.36398	1.0592	0.856631
NFAT5	nuclear factor of activated T-cells 5, tonicity-responsive	-1.42418	-2.68362	0.0412199	0.745376	down	1.426	5.24055	2.5449	3.36398	1.39368	0.856631
PDK3	pyruvate dehydrogenase kinase, isozyme 3	-1.42412	-2.6835	0.0359871	0.743733	down	1.91773	4.1516	3.9893	3.1148	0.557473	1.82034
LRRC37A4P	leucine rich repeat containing 37, member A4, pseudogene	-1.40332	-2.6451	0.0353955	0.743733	down	5.50732	8.43932	3.33519	2.92791	2.45288	1.23141
ENTPD1	ectonucleoside triphosphate diphosphohydrolase 1	-1.36249	-2.57129	0.0438747	0.745376	down	2.16359	2.31401	3.85173	2.11806	0.83621	1.12433
AR	androgen receptor	-1.35214	-2.5529	0.0300256	0.717311	down	2.16359	4.83219	3.9893	3.48857	1.39368	1.33849
FAXC	failed axon connections homolog	-1.31899	-2.49492	0.0371488	0.745376	down	3.44208	5.58084	2.20099	3.61316	1.22644	1.65972
LOC100505915		-1.30292	-2.46728	0.0412677	0.745376	down	4.72056	7.1462	5.4337	2.80332	1.22644	2.73051
CRYBG3	beta-gamma crystallin domain containing 3	-1.28207	-2.43188	0.0351195	0.743733	down	3.83546	3.33489	5.36492	5.10826	1.22644	2.3022
TSIX	TSIX transcript, XIST antisense RNA	-1.22507	-2.33767	0.0397577	0.745376	down	10.0804	11.8423	15.3382	11.3379	6.1322	3.90838
PCLO	piccolo presynaptic cytomatrix protein	-1.20193	-2.30048	0.0493867	0.745376	down	5.26146	6.73785	12.5181	6.16729	3.1776	3.26591
ANK2	ankyrin 2, neuronal	-1.20157	-2.2999	0.04311	0.745376	down	5.85153	4.83219	5.98394	3.23939	1.95116	2.24866
PLEC	plectin	1.26773	-0.415314	0.0253888	0.716143	up	3.54042	3.26684	6.53419	7.41321	10.4805	13.8667
ZNF445	zinc finger protein 445	1.28055	-0.411638	0.0404328	0.745376	up	2.36028	0.816709	3.92052	2.11806	7.1914	3.64068
RIMBP3	RIMS binding protein 3	1.281	-0.411511	0.0264277	0.716143	up	4.47224	1.90565	3.42529	3.89536	4.99663	11.3814
JRK	Jrk helix-turn-helix protein	1.28672	-0.409881	0.0228048	0.716143	up	2.11442	1.29312	1.51318	2.30495	5.1845	3.42653
SHISA6	shisa family member 6	1.28673	-0.409879	0.0434457	0.745376	up	1.47518	0.74865	1.4444	1.05903	3.12185	2.51635
KMT2D	lysine (K)-specific methyltransferase 2D	1.29091	-0.408693	0.0235042	0.716143	up	3.24539	3.81131	3.09514	2.30495	10.592	4.12254
CELSR3	cadherin, EGF LAG seven-pass G-type receptor 3	1.3088	-0.403656	0.0434997	0.745376	up	0.688415	1.29312	0.825372	1.12133	2.84311	1.87388
DCAF11	DDB1 and CUL4 associated factor 11	1.33195	-0.39723	0.0472517	0.745376	up	2.26194	1.22506	1.51318	0.622959	5.01726	1.87388
FZD4	frizzled class receptor 4	1.33313	-0.396906	0.0349756	0.743733	up	1.22931	1.4973	1.65074	1.05903	4.73852	1.87388
KDM4C	lysine (K)-specific demethylase 4C	1.34203	-0.394466	0.0422038	0.745376	up	0.59007	1.02089	0.962934	1.61969	3.12185	2.0345
ZBTB7C	zinc finger and BTB domain containing 7C	1.34553	-0.39351	0.0407135	0.745376	up	0.59007	2.04177	0.894153	1.99347	3.84656	2.94467
NOP9	NOP9 nucleolar protein	1.37283	-0.386134	0.0233144	0.716143	up	2.16359	0.884768	1.85709	1.05903	4.2368	3.31945
CCDC108	coiled-coil domain containing 108	1.38466	-0.38298	0.0488948	0.745376	up	1.13097	0.74865	1.23806	0.31148	2.28564	2.08804
POM121L10P	POM121 transmembrane nucleoporin-like 10, pseudogene	1.38583	-0.38267	0.0498067	0.745376	up	1.88675	0.479136	1.24218	0.485285	2.2455	3.04372
SPATA31E1	SPATA31 subfamily E, member 1	1.40673	-0.377164	0.0489182	0.745376	up	0.491725	1.63342	1.37562	0.373775	2.84311	2.08804
PRRC2A	proline-rich coiled-coil 2A	1.41092	-0.376073	0.0225252	0.716143	up	3.0487	1.36118	2.47611	0.996735	7.13566	3.05175
C6orf106	chromosome 6 open reading frame 106	1.41484	-0.375051	0.0262878	0.716143	up	1.72104	0.680591	1.03171	1.37051	2.78737	3.5336
ZNF629	zinc finger protein 629	1.4166	-0.374593	0.0274468	0.716143	up	1.86856	1.157	3.37027	1.43281	7.86037	2.19512
RASA4	RAS p21 protein activator 4	1.427	-0.371904	0.00974719	0.716143	up	2.01607	1.36118	2.40733	1.74429	3.90231	5.99642
ALPK3	alpha-kinase 3	1.43219	-0.370569	0.0141301	0.716143	up	2.01607	2.6543	5.02101	1.5574	8.3621	6.26412
PDXK	pyridoxal (pyridoxine, vitamin B6) kinase	1.44107	-0.368295	0.0410927	0.745376	up	1.32766	0.884768	0.275124	1.12133	3.01035	1.82034
MESDC2	mesoderm development candidate 2	1.44662	-0.366879	0.0158657	0.716143	up	1.57352	1.02089	1.51318	1.12133	3.95806	2.99821
STK10	serine/threonine kinase 10	1.45585	-0.36454	0.0210142	0.716143	up	1.27849	1.157	1.58196	0.996735	4.62703	2.0345
ORM1	orosomucoid 1	1.46381	-0.362535	0.0421137	0.745376	up	1.49484	1.90565	0.275124	1.24592	4.73852	1.87388
ITGA5	integrin, alpha 5 (fibronectin receptor, alpha polypeptide)	1.48105	-0.358228	0.0372282	0.745376	up	0.835933	1.22506	0.275124	1.4951	3.40059	1.82034
SLC35E4	solute carrier family 35, member E4	1.48494	-0.357264	0.0479234	0.745376	up	0.885105	0.544473	0.275124	1.12133	1.72817	2.19512
KIAA0087	KIAA0087	1.4961	-0.354512	0.026551	0.716143	up	0.59007	1.36118	1.1005	1.24592	4.18105	1.65972
PCDHGA12	protocadherin gamma subfamily A, 12	1.49964	-0.353643	0.0419636	0.745376	up	1.22931	0.408354	1.03171	0.373775	2.62012	1.60618
ATXN7L3B		1.5094	-0.351256	0.0408488	0.745376	up	0.39338	2.24595	1.16928	0.498367	3.67932	2.19512
ZNF574	zinc finger protein 574	1.5125	-0.350504	0.0341793	0.743733	up	0.245863	1.02089	0.825372	1.43281	2.62012	2.24866
HNRNPUL2-BSCL2	HNRNPUL2-BSCL2 readthrough (NMD candidate)	1.51444	-0.350032	0.0487112	0.745376	up	2.83135	0.236846	0.777913	0.96621	2.29958	4.57281
CCNJL	cyclin J-like	1.51635	-0.34957	0.0251858	0.716143	up	1.0818	0.544473	0.550248	1.37051	3.0661	1.92742
PKD1	polycystic kidney disease 1 (autosomal dominant)	1.51797	-0.349177	0.0358819	0.743733	up	0.506477	0.612532	1.1005	0.569385	1.70643	2.17584
STAT5A	signal transducer and activator of transcription 5A	1.52093	-0.348462	0.0143466	0.716143	up	1.57352	0.680591	1.37562	1.4951	4.45978	2.73051
SRRM3	serine/arginine repetitive matrix 3	1.52702	-0.346994	0.048289	0.745376	up	1.0818	0.136118	0.619029	1.12133	1.67242	2.56989
ZNF319	zinc finger protein 319	1.53117	-0.345997	0.0357187	0.743733	up	1.37683	0.340295	0.894153	0.685255	3.34484	1.33849
SPTLC2	serine palmitoyltransferase, long chain base subunit 2	1.53146	-0.345926	0.0474162	0.745376	up	0.737588	0.272236	1.16928	0.498367	2.1184	1.65972
KLHDC7A	kelch domain containing 7A	1.53793	-0.344378	0.0328478	0.743733	up	0.540898	1.56536	1.1005	0.436071	3.67932	1.39203
PSAP	prosaposin	1.53939	-0.344031	0.0213927	0.716143	up	1.62269	5.51278	1.1005	1.12133	8.02761	5.08625
H6PD	hexose-6-phosphate dehydrogenase (glucose 1-dehydrogenase)	1.54183	-0.343449	0.0150767	0.716143	up	2.36028	0.74865	2.13221	2.86561	8.52934	2.94467
CYTH2	cytohesin 2	1.54485	-0.342731	0.0190151	0.716143	up	1.52435	0.476413	1.1005	0.934439	3.12185	2.67697
C2orf72	chromosome 2 open reading frame 72	1.54843	-0.341881	0.0358917	0.743733	up	0.934278	0.204177	0.825372	1.37051	3.1776	1.60618
CEP250	centrosomal protein 250kDa	1.55227	-0.340973	0.00947746	0.716143	up	1.13097	1.56536	3.85173	1.93117	7.41439	4.55085
HLA-A	major histocompatibility complex, class I, A	1.55297	-0.340807	0.0409712	0.745376	up	0.688415	1.4973	0.550248	1.24592	4.85002	0.782212
ANPEP	alanyl (membrane) aminopeptidase	1.55826	-0.339561	0.0303429	0.717311	up	0.835933	1.157	0.343905	0.685255	2.89886	1.44557
PITPNM3	PITPNM family member 3	1.58005	-0.334471	0.0177822	0.716143	up	0.639243	0.680591	1.65074	1.24592	3.79082	2.3022
CPLX2	complexin 2	1.58077	-0.334303	0.0203599	0.716143	up	0.78676	1.29312	0.756591	0.747551	3.84656	1.33849
SERF2	small EDRK-rich factor 2	1.59926	-0.330047	0.0235448	0.716143	up	1.81938	1.76954	1.99465	0.498367	7.52589	1.33849
MFAP1	microfibrillar-associated protein 1	1.60097	-0.329656	0.0454367	0.745376	up	0.934278	0.204177	1.23806	0.31148	2.17415	1.82034
ZNF142	zinc finger protein 142	1.60195	-0.329433	0.0340723	0.743733	up	0.295035	0.74865	1.1005	0.560663	2.39713	1.55264
B3GALT6	UDP-Gal:betaGal beta 1,3-galactosyltransferase polypeptide 6	1.60683	-0.32832	0.0199423	0.716143	up	0.835933	0.544473	0.550248	1.30821	1.61667	3.26591
PIGR	polymeric immunoglobulin receptor	1.60904	-0.327815	0.027685	0.716143	up	2.31111	1.29312	0.756591	0.622959	6.1322	1.28495
RXRA	retinoid X receptor, alpha	1.62348	-0.324553	0.0204963	0.716143	up	0.59007	0.612532	1.1005	0.498367	1.95116	2.24866
TFDP2	transcription factor Dp-2 (E2F dimerization partner 2)	1.62625	-0.323928	0.00922534	0.716143	up	1.47518	0.680591	1.85709	0.872143	3.56783	3.8013
FRMD3	FERM domain containing 3	1.62934	-0.323237	0.0242643	0.716143	up	0.344208	1.08895	0.894153	0.498367	2.28564	1.92742
FAM120A	family with sequence similarity 120A	1.64817	-0.319045	0.0129661	0.716143	up	0.5645	1.08895	0.68781	1.30821	3.56783	1.98096
MYOM3	myomesin 3	1.67444	-0.313288	0.0179528	0.716143	up	0.344208	0.680591	1.58196	0.872143	3.51208	1.82034
IVD	isovaleryl-CoA dehydrogenase	1.67537	-0.313085	0.0292899	0.717311	up	0.491725	0.204177	1.37562	0.809847	2.95461	1.49911
ADO	2-aminoethanethiol (cysteamine) dioxygenase	1.6797	-0.312148	0.0132067	0.716143	up	2.06525	0.408354	3.23271	0.934439	6.41094	3.90838
LOC143666		1.68254	-0.311534	0.0125478	0.716143	up	1.57352	0.544473	1.03171	1.86888	1.83966	6.15704
NFE2	nuclear factor, erythroid 2	1.7173	-0.304118	0.0250367	0.716143	up	1.22931	0.612532	0.825372	0.124592	2.22989	2.3022
NGRN	neugrin, neurite outgrowth associated	1.72806	-0.301858	0.013605	0.716143	up	0.295035	1.63342	0.756591	1.18362	2.67587	3.5336
LAX1	lymphocyte transmembrane adaptor 1	1.79127	-0.288918	0.0304101	0.717311	up	0.59007	0.0680591	0.550248	2.05576	2.06265	3.5336
ARFIP2	ADP-ribosylation factor interacting protein 2	1.80118	-0.28694	0.0268325	0.716143	up	0.59007	0.0680591	0.756591	1.12133	2.73162	1.60618
FAM231A	family with sequence similarity 231, member A	1.80234	-0.28671	0.0429537	0.745376	up	1.18014	0.378408	0.981504	0	2.39713	1.9649
BRD1	bromodomain containing 1	1.8406	-0.279206	0.0275378	0.716143	up	1.13097	0.136118	0.68781	0.373775	2.89886	1.23141
CHI3L1	chitinase 3-like 1 (cartilage glycoprotein-39)	1.84191	-0.278953	0.0399548	0.745376	up	0.098345	1.63342	0.068781	1.30821	2.84311	2.56989
PDE4A	phosphodiesterase 4A, cAMP-specific	1.85641	-0.276162	0.00698236	0.716143	up	0.344208	0.816709	1.23806	0.622959	3.12185	2.14158
PGAM1	phosphoglycerate mutase 1 (brain)	1.8585	-0.275762	0.0151826	0.716143	up	2.10803	0.476413	1.16928	0.186888	4.26021	2.78405
MBLAC1	metallo-beta-lactamase domain containing 1	1.87133	-0.273322	0.0493627	0.745376	up	0.295035	0	0.550248	1.43281	1.44943	2.67697
GOLGA6A	golgin A6 family, member A	1.87215	-0.273166	0.0230257	0.716143	up	2.46158	0	1.87015	1.02975	6.72591	2.87186
PHRF1	PHD and ring finger domains 1	1.91505	-0.265162	0.0306146	0.717311	up	0.344208	0.136118	2.47611	0.622959	1.11495	5.46103
SPR	sepiapterin reductase (7,8-dihydrobiopterin:NADP+ oxidoreductase)	1.93245	-0.261985	0.00501062	0.656826	up	1.52435	0.74865	0.550248	0.498367	4.06955	2.19512
LRRN4	leucine rich repeat neuronal 4	1.93546	-0.261439	0.0302573	0.717311	up	0.245863	0.0680591	0.619029	1.18362	1.83966	2.14158
AMMECR1L	AMMECR1-like	1.94728	-0.259305	0.0164428	0.716143	up	0.098345	0.476413	1.1005	0.685255	2.45288	1.92742
SLC7A8	solute carrier family 7 (amino acid transporter light chain, L system), member 8	1.97989	-0.25351	0.0202883	0.716143	up	0.78676	1.90565	0.068781	0.809847	5.68623	1.12433
CYB5R3	cytochrome b5 reductase 3	1.98041	-0.253418	0.00648501	0.716143	up	0.934278	0.952827	1.16928	0.124592	3.79082	2.3022
MTHFR	methylenetetrahydrofolate reductase (NAD(P)H)	1.98316	-0.252936	0.0283827	0.717311	up	1.62269	0	0.343905	0.560663	3.34484	1.65972
IQCE	IQ motif containing E	2.05872	-0.240029	0.00302054	0.656826	up	0.442553	0.544473	1.71952	0.622959	3.79082	2.89113
NDRG4	NDRG family member 4	2.12291	-0.229583	0.00138563	0.561665	up	0.835933	0.408354	1.58196	0.685255	3.28909	4.17608
SCN9A	sodium channel, voltage gated, type IX alpha subunit	2.13615	-0.227487	0.00415406	0.656826	up	0.540898	1.29312	0.343905	0.498367	4.40404	1.28495
FNBP1	formin binding protein 1	2.20524	-0.216849	0.00180764	0.614247	up	0.19669	0.680591	1.16928	0.622959	3.34484	2.56989
HOXB2	homeobox B2	2.22989	-0.213175	0.0332452	0.743733	up	0.147518	0	0.206343	1.30821	1.83966	2.0345
TMEM115	transmembrane protein 115	2.26383	-0.208219	0.00897665	0.716143	up	0.19669	0.680591	0.068781	1.93117	4.40404	2.35574
ZNF146	zinc finger protein 146	2.38957	-0.190839	0.00504475	0.656826	up	0.59007	0.340295	1.1005	0	2.67587	2.51635
BIN1	bridging integrator 1	2.40736	-0.188501	0.0128946	0.716143	up	1.47518	0	0.206343	0.186888	2.95461	2.08804
