# Supplementary material for: Integrative Analyses of Circulating mRNA and lncRNA Expression Profile in Plasma of Lung Cancer Patients
Source: Front Oncol. 2022 Mar 31;12:843054. doi: 10.3389/fonc.2022.843054 (PMC9008738; doi:10.3389/fonc.2022.843054)
Supplement: Supplementary file 8 [file Table_6.xlsx]

## Sheet: Sheet 1
Sdownplementary Table6. The significant differential expression of lncRNAs between lung squamous cell carcinoma and lung hamartoma.（sqc x, squamous cell carcinoma x; bl x, hamartoma x.）
lncRNA_ID	Cis_target_gene	logFC	foldChange	PValue	pAdj	diffState	bl1	bl2	bl3	bl4	sqc1	sqc2
lnc-H2BFWT-18:2	H2BFWT	-11.0753	-2157.79	1.64293e-12	4.08596e-09	down	3.34594	12.5396	13.5296	32.9222	0	0
lnc-RAB23-5:1	RAB23	-10.0748	-1078.51	4.45113e-10	4.15123e-07	down	11.4355	3.80366	1.75904	14.1771	0	0
lnc-MBTD1-6:3	MBTD1	-9.67812	-819.228	0.000204607	0.0211283	down	0	1.56242	8.29517	13.749	0	0
MALAT1:9	MALAT1	-9.66132	-809.745	0.000381188	0.0309135	down	2.99325	19.017	0	1.51794	0	0
DNAJC3-DT:16	DNAJC3-DT	-9.30255	-631.46	1.7364e-10	2.59105e-07	down	4.80649	3.18099	1.64296	8.62691	0	0
lnc-ZBTB41-1:4	ZBTB41	-8.88383	-472.389	3.46597e-10	3.69423e-07	down	1.79022	3.34559	6.2689	2.22647	0	0
lnc-MC5R-1:16	MC5R	-8.72462	-423.031	0.000142064	0.0170958	down	0	4.78807	3.99069	3.44097	0	0
DLX6-AS1:30	DLX6	-8.42762	-344.323	2.51497e-10	3.12737e-07	down	3.50705	1.71299	2.60795	2.10108	0	0
lnc-GPR183-47:21	GPR183	-8.35732	-327.948	7.33803e-08	3.64994e-05	down	4.35986	1.01312	1.56005	2.52694	0	0
IDH1-AS1:6	IDH1	-8.22353	-298.902	0.000282258	0.0253726	down	3.16866	0	3.19217	2.24724	0	0
LINC02125:7	LINC02125	-8.10933	-276.153	1.30304e-09	9.722e-07	down	1.65213	1.79274	2.46062	2.05879	0	0
MALAT1:46	MALAT1	-8.09566	-273.549	0.000378826	0.0309135	down	0	1.98222	2.29989	3.60271	0	0
lnc-FAM156A-1:2	FAM156A	-8.06174	-267.193	1.56994e-07	6.89021e-05	down	0.870853	1.85015	1.65827	3.33859	0	0
MALAT1:51	MALAT1	-8.02747	-260.921	0.0003697	0.0309135	down	1.94573	2.65784	0	2.93054	0	0
lnc-C8orf74-3:7	C8orf74	-7.99311	-254.779	0.000498919	0.034421	down	0	3.07062	2.98744	1.29092	0	0
LINC01446:6	LINC01446	-7.98558	-253.454	3.44186e-05	0.00546378	down	1.69443	0.132063	2.33688	3.1353	0	0
lnc-TTC24-1:6	TTC24	-7.95846	-248.735	4.25789e-08	2.64735e-05	down	2.09254	1.0195	2.45041	1.6003	0	0
lnc-DLK1-35:78	DLK1	-7.94276	-246.042	0.000521307	0.0347274	down	3.37269	2.4371	0	1.29537	0	0
PAdownAR:9	PAdownAR	-7.93425	-244.594	0.000447289	0.0344029	down	0	2.82181	1.7954	2.43865	0	0
lnc-SIPA1L3-6:3	SIPA1L3	-7.91502	-241.356	5.46015e-08	3.1337e-05	down	1.91588	0.930181	2.16595	1.94232	0	0
RNF217-AS1:18	RNF217	-7.8168	-225.471	0.000656026	0.0388461	down	0	3.0132	2.37451	1.11509	0	0
LINC00284:22	LINC00284	-7.81416	-225.059	2.9767e-07	0.000123384	down	1.77281	0.779617	1.51094	2.42678	0	0
FAM66B:12	FAM66B	-7.79522	-222.123	1.26964e-05	0.00278015	down	0.42423	1.10626	1.31832	3.55967	0	0
lnc-CHD9-4:10	CHD9	-7.78549	-220.631	7.21063e-08	3.64994e-05	down	1.7896	1.03481	2.06773	1.45933	0	0
lnc-MYF5-2:6	MYF5	-7.64773	-200.537	1.07973e-05	0.00251747	down	0.29298	2.29674	1.59577	1.59659	0	0
lnc-OAF-1:2	OAF	-7.61776	-196.415	5.89605e-07	0.000219952	down	0.800563	1.27597	2.16851	1.40963	0	0
lnc-PAPPA-1:4	PAPPA	-7.53584	-185.573	0.000746632	0.0416392	down	1.50409	2.48814	0	1.36214	0	0
TMCC1-AS1:3	TMCC1	-7.49028	-179.804	0.000575395	0.0363816	down	1.4481	1.74999	1.97653	0	0	0
lnc-GRIN3A-3:1	GRIN3A	-7.443	-174.007	0.000737505	0.0416392	down	1.35791	1.78891	0	1.86961	0	0
LINC01559:3	LINC01559	-7.37755	-166.289	0.000783379	0.0425013	down	0	1.65876	1.65827	1.46898	0	0
lnc-AIM2-3:4	AIM2	-7.31507	-159.241	2.0056e-05	0.0035628	down	1.2503	1.87695	1.17354	0.275248	0	0
RNF217-AS1:19	RNF217	-7.30131	-157.73	8.44522e-06	0.00210033	down	1.18187	0.382791	1.41463	1.55801	0	0
LINC01647:5	LINC01647	-6.71708	-105.206	0.000890143	0.046443	down	4.84879	2.37841	0	3.59083	0.0325344	0
lnc-NMU-3:9	NMU	-6.11739	-69.4253	1.12935e-09	9.36227e-07	down	1.66893	5.6972	5.42573	4.17472	0.0922446	0
lnc-BEX2-2:2	BEX2	-5.61148	-48.8904	1.34145e-05	0.00278015	down	1.13273	5.61554	5.464	14.7892	0.24152	0
lnc-CAPN2-2:2	CAPN2	-5.2879	-39.0675	4.98435e-06	0.00137734	down	1.18187	1.79784	1.10339	1.58175	0	0.0716624
lnc-SLC9A3-6:1	SLC9A3	-4.8728	-29.2995	1.9191e-05	0.0035628	down	2.48255	0.860641	2.40959	2.61448	0	0.15122
lnc-SPX-4:2	SPX	-4.50823	-22.7569	0.000472286	0.0344029	down	1.85927	1.71426	2.12896	0.31902	0.105258	0
lnc-BTC-5:2	BTC	-4.49812	-22.598	0.000885526	0.046443	down	0.317861	2.10535	1.64679	1.69526	0	0.130571
lnc-SH2D1A-1:1	SH2D1A	-4.46685	-22.1134	4.27502e-05	0.00637919	down	1.30628	1.21217	3.1252	1.11286	0.0765515	0.0607309
lnc-SUMF2-13:1	SUMF2	-4.40875	-21.2406	0.00455232	0.115987	down	0.0603377	4.59349	1.90829	1.25902	0.0765515	0.0953474
lnc-ZMAT3-3:10	ZMAT3	-4.38165	-20.8453	9.81036e-05	0.0128412	down	1.1769	1.28362	1.28325	0.865065	0	0.115996
lnc-FAM160A1-1:3	FAM160A1	-4.28917	-19.5511	0.000276323	0.0251421	down	1.18187	0.64564	1.21181	1.55801	0	0.122676
lnc-CHRNA7-4:2	CHRNA7	-4.204	-18.4302	0.000117341	0.0148387	down	1.27145	1.48587	2.06391	1.18631	0	0.174298
lnc-STK26-11:1	STK26	-4.08063	-16.9197	0.000171248	0.0185402	down	2.48815	4.0831	0.892914	1.78058	0.0382758	0.242923
lnc-ITPR3-1:1	ITPR3	-4.02049	-16.2288	0.000155414	0.0175689	down	2.22503	1.36401	1.93061	1.40295	0	0.228955
lnc-GPR27-5:1	GPR27	-3.8623	-14.5435	0.00188138	0.0716976	down	2.05272	1.14837	1.33937	0.519336	0	0.182193
lnc-NECAP2-8:1	NECAP2	-3.85361	-14.4561	0.000976081	0.0488761	down	0.746445	2.16915	2.04095	1.70639	0	0.242923
lnc-PGS1-1:12	PGS1	-3.84686	-14.3887	6.96746e-05	0.010193	down	1.1856	1.34615	1.16525	1.48159	0.116358	0.0388677
lnc-NMD3-1:1	NMD3	-3.78035	-13.7404	0.002916	0.0931772	down	1.55509	0.318992	2.29607	1.92896	0.191379	0
lnc-IGFBP1-1:2	IGFBP1	-3.75404	-13.4921	0.000137827	0.0168578	down	0.831665	1.39336	2.59328	2.06621	0.123248	0.118425
lnc-C19orf57-6:7	C19orf57	-3.71006	-13.0869	0.00152096	0.0624438	down	0.615817	1.25874	2.69788	1.53872	0.200565	0
NR2F2-AS1:39	NR2F2	-3.6485	-12.5403	1.3152e-05	0.00278015	down	2.55409	6.92723	7.55214	9.02976	0.167265	0.900639
lnc-PFKP-38:1	PFKP	-3.62257	-12.3169	0.000229208	0.0225016	down	1.75352	2.29674	1.19778	0.816099	0.127841	0.102635
lnc-ANKRD33-2:15	ANKRD33	-3.58313	-11.9848	0.00425512	0.111005	down	0.36327	1.5184	1.79412	2.58926	0.229272	0
RBPMS-AS1:8	RBPMS	-3.56859	-11.8646	0.000153728	0.0175689	down	1.53208	2.04474	2.69788	2.53436	0.326492	0
lnc-NECAB1-2:1	NECAB1	-3.56221	-11.8123	0.00267199	0.089398	down	0.26561	2.47602	2.31584	1.40666	0.107938	0.157293
lnc-TMTC4-1:5	TMTC4	-3.5263	-11.5218	0.000171461	0.0185402	down	1.30441	2.10471	1.83749	1.3206	0.0524378	0.242923
UFL1-AS1:6	UFL1	-3.43214	-10.7939	0.0357998	0.336078	down	8.73341	25.2553	12.8248	69.036	0.00114827	5.36193
lnc-PLCD1-5:1	PLCD1	-3.41729	-10.6833	0.00915807	0.17069	down	2.86137	1.21217	0.510237	1.70639	0	0.303654
lnc-CDH7-1:1	CDH7	-3.40362	-10.5826	0.000206724	0.0211283	down	3.18172	6.20121	1.4242	1.56691	0.298934	0.27086
DISC2:3	DISC2	-3.36603	-10.3104	0.00023371	0.0226456	down	0.98904	2.40137	4.34403	3.18279	0.368213	0.130571
lnc-KIAA0825-1:2	KIAA0825	-3.36049	-10.2709	0.0339172	0.330398	down	0	4.1469	1.72205	1.26124	0.153103	0.182193
lnc-FAM210A-4:1	FAM210A	-3.33446	-10.0872	0.00100634	0.0497241	down	1.36848	0.574186	1.21181	1.85477	0.114827	0.121462
lnc-EMP2-3:2	EMP2	-3.28611	-9.75478	9.73779e-07	0.00034597	down	3.58543	4.05503	8.33854	6.34183	0.342568	0.82594
lnc-LIMS4-4:1	LIMS4	-3.26059	-9.58378	0.000145401	0.0172197	down	1.18187	2.41094	1.78519	2.01725	0.116741	0.273896
lnc-TPBG-9:4	TPBG	-3.23736	-9.43066	0.00112434	0.0523877	down	1.49289	2.42434	2.07029	1.30427	0.344482	0
lnc-FBXO33-2:3	FBXO33	-3.21751	-9.30182	0.00142864	0.0603251	down	3.43427	4.62284	2.15001	5.85662	0.816422	0
lnc-TENM4-8:6	TENM4	-3.21224	-9.26786	0.000586194	0.0364127	down	3.09899	2.31014	4.24007	2.06399	0.573754	0.0103242
lnc-GRIN3A-6:4	GRIN3A	-3.20046	-9.19253	0.00037406	0.0309135	down	0.870853	1.72256	1.59449	2.15153	0.153103	0.182193
lnc-FILIP1L-10:4	FILIP1L	-3.18743	-9.10988	0.0115564	0.189066	down	0.124408	1.35508	1.91339	1.8518	0.099517	0.182193
ARHGEF26-AS1:23	ARHGEF26	-3.17511	-9.03238	1.29011e-12	4.08596e-09	down	7.84514	8.65043	7.28809	7.28702	0.683988	1.0634
lnc-VPS33B-1:1	VPS33B	-3.17353	-9.02252	0.0133534	0.201152	down	0.777547	1.72001	1.18439	3.38755	0	0.402646
lnc-ALB-1:6	ALB	-3.1364	-8.7933	0.00717166	0.155095	down	1.57749	3.01767	1.20288	2.12705	0	0.466413
lnc-PERP-4:1	PERP	-3.13125	-8.76196	0.00165475	0.0649793	down	4.05693	9.16656	13.4307	15.9547	0.159227	2.29684
LINC01910:4	LINC01910	-3.1176	-8.6794	0.0113582	0.188602	down	2.67165	0.845967	1.15058	1.49791	0	0.368029
lnc-PRKD1-16:1	PRKD1	-3.11299	-8.65176	8.38793e-05	0.0113786	down	2.25302	2.98768	2.58052	1.94825	0.115976	0.470664
lnc-GLDN-5:2	GLDN	-3.11024	-8.63524	0.000603988	0.0364127	down	1.24408	1.71618	0.846993	1.5491	0.153103	0.143325
lnc-TAC1-3:1	TAC1	-3.10752	-8.619	0.000458288	0.0344029	down	1.4649	0.958253	1.79731	1.40221	0.190231	0.115389
lnc-KHDRBS3-16:1	KHDRBS3	-3.10373	-8.59641	0.000962706	0.0488761	down	1.99052	0.744528	2.29607	2.07734	0.114827	0.304262
lnc-UTP23-11:1	UTP23	-3.09905	-8.56855	0.0116613	0.189553	down	0.49763	1.37486	2.16723	3.13456	0.384671	0
lnc-CCNB1IP1-1:4	CCNB1IP1	-3.07721	-8.43983	0.0341521	0.330959	down	52.3719	128.235	3.86058	300.322	2.62227	26.0681
lnc-VAC14-1:2	VAC14	-3.07214	-8.41021	0.0131726	0.200547	down	1.92832	1.08457	0.956694	2.96763	0	0.425116
lnc-CPSF6-2:1	CPSF6	-3.04988	-8.28145	0.00858467	0.167671	down	1.60175	1.33977	1.40315	0.213669	0.191379	0.0607309
lnc-ARHGAP26-4:17	ARHGAP26	-3.03735	-8.20983	0.00236083	0.0833143	down	1.33552	1.3672	1.38338	0.538625	0.194441	0.0613382
SOX21-AS1:7	SOX21	-3.03269	-8.18334	0.00976619	0.176858	down	2.48815	0.379601	1.39422	1.58991	0.0455482	0.320052
lnc-GPD2-2:5	GPD2	-2.98458	-7.91494	0.00191225	0.0720571	down	5.31034	20.6592	48.0452	74.0009	3.57343	5.80405
lnc-ZKSCAN3-2:1	ZKSCAN3	-2.97433	-7.85893	0.00155182	0.063117	down	1.74171	1.21217	2.4874	1.26124	0.0765515	0.364385
LINC01554:2	LINC01554	-2.97269	-7.84997	0.0343779	0.330959	down	0.250681	1.89099	2.17552	1.24492	0	0.361349
lnc-KPNA2-6:22	KPNA2	-2.95073	-7.73143	0.009211	0.170953	down	1.03756	1.14518	1.15824	1.44153	0	0.32491
lnc-NKAP-4:5	NKAP	-2.95058	-7.73058	1.60664e-05	0.00323977	down	3.49025	5.33164	6.80464	12.8357	1.13373	0.678364
lnc-SERP1-4:7	SERP1	-2.94951	-7.72486	0.00226895	0.0812533	down	2.76123	3.30667	3.6871	4.88843	0.899481	0
lnc-ING1-4:2	ING1	-2.92356	-7.58717	3.44024e-05	0.00546378	down	2.60136	3.42215	2.40449	5.04201	0.272906	0.630994
lnc-ZNF705A-5:1	ZNF705A	-2.91834	-7.55976	0.011977	0.192587	down	0.248815	1.46736	1.40315	3.33859	0.229655	0.182193
lnc-COL8A1-1:1	COL8A1	-2.91297	-7.53168	0.0214907	0.264591	down	2.05272	1.27597	0.510237	1.48382	0	0.364385
RRS1-AS1:6	RRS1	-2.88858	-7.4054	0.0444213	0.373229	down	0.342743	3.88852	4.49263	3.24882	0	0.815008
lnc-ATP2B1-5:1	ATP2B1	-2.88072	-7.36515	0.0155433	0.216359	down	1.36848	3.31752	0.510237	2.37411	0.0382758	0.485847
lnc-SHCBP1-4:1	SHCBP1	-2.87444	-7.33317	0.0158109	0.21805	down	0.186611	2.67953	5.9315	5.49012	0.306206	0.668039
lnc-STK39-3:7	STK39	-2.87289	-7.32533	0.00060517	0.0364127	down	1.6173	1.46673	1.46693	1.03793	0.191379	0.177334
LINC01481:13	LINC01481	-2.85299	-7.22497	0.0319635	0.324021	down	6.78332	48.4619	84.4314	117.53	0.581026	17.2111
LINC01376:1	LINC01376	-2.84732	-7.19664	0.00930094	0.171768	down	14.7516	52.9419	101.705	120.642	1.60222	18.5533
lnc-ARHGAP28-10:8	ARHGAP28	-2.84189	-7.16958	0.0196116	0.251846	down	1.30068	1.42781	0.188788	1.18409	0.233099	0.0242923
lnc-RASGRP3-14:1	RASGRP3	-2.83286	-7.12484	0.0258094	0.295797	down	5.25249	42.084	96.8161	120.671	1.33391	17.2555
lnc-C2orf69-12:1	C2orf69	-2.83213	-7.12125	0.00744333	0.155996	down	1.14455	1.10754	0.35015	1.42521	0.0842067	0.197375
lnc-ARX-2:1	ARX	-2.81939	-7.05862	0.000747843	0.0416392	down	1.3548	4.35169	7.408	8.48594	0.527057	1.01117
lnc-RMND1-2:1	RMND1	-2.78321	-6.88381	0.00152322	0.0624438	down	1.11967	5.91794	6.20575	9.0906	0.491078	1.14113
lnc-QRFP-6:2	QRFP	-2.76507	-6.79779	0.0359319	0.336078	down	1.11967	1.81762	0.628867	3.08189	0	0.4986
lnc-SMC5-6:1	SMC5	-2.76337	-6.78981	0.00130379	0.0575598	down	1.82382	1.46736	2.6628	0.96448	0.306206	0.182193
lnc-CCL1-12:9	CCL1	-2.75539	-6.75234	0.0299117	0.315637	down	1.46366	0.833208	2.04541	3.33042	0	0.580587
lnc-ACTRT1-1:1	ACTRT1	-2.73927	-6.67734	1.64694e-09	1.11707e-06	down	9.49292	10.5414	7.24345	6.63711	1.06024	1.50187
lnc-CYBB-2:1	CYBB	-2.73756	-6.66939	0.000542798	0.0357473	down	3.77453	11.6802	15.2784	19.0032	0.797667	2.95881
lnc-ATG2B-19:1	ATG2B	-2.7217	-6.5965	0.00123384	0.0557919	down	1.18187	1.27597	1.08425	1.55801	0.191379	0.182193
lnc-NRG1-2:11	NRG1	-2.72088	-6.59274	0.010311	0.1823	down	0.436049	1.54265	3.49831	4.34906	0.239224	0.507103
lnc-NXPH2-3:5	NXPH2	-2.71351	-6.55915	0.00370348	0.103489	down	1.29259	6.04873	6.04758	4.12649	1.14598	0.148183
lnc-TMTC3-18:3	TMTC3	-2.70871	-6.53735	0.0299703	0.315637	down	6.34914	2.07154	3.72855	2.05509	0	1.09923
VPS33B-DT:17	VPS33B-DT	-2.6984	-6.49079	7.81144e-05	0.0109964	down	2.48815	2.61574	2.04095	2.00315	0.382758	0.303654
lnc-FYB2-3:2	FYB2	-2.69288	-6.46604	0.0340038	0.330398	down	0.712233	2.65083	6.24338	3.37568	0.973736	0
lnc-ZNF546-6:1	ZNF546	-2.68901	-6.44873	0.00261668	0.0890522	down	2.05895	2.18318	1.56388	1.74645	0.075786	0.53261
lnc-BMT2-1:9	BMT2	-2.68843	-6.44613	0.00472735	0.117879	down	0.5984	2.002	2.03202	1.61513	0.335296	0.121462
lnc-IGSF10-6:2	IGSF10	-2.67312	-6.37808	0.0452026	0.376823	down	6.23842	11.6706	25.242	28.3928	0.036362	5.57631
lnc-ZNF814-2:1	ZNF814	-2.6704	-6.36607	0.00252444	0.0867966	down	3.73223	2.74333	1.59449	0.96448	0.229655	0.485847
lnc-CYP4B1-3:1	CYP4B1	-2.66453	-6.3402	0.00162667	0.0645564	down	2.021	1.51011	2.09962	5.61105	0.320751	0.568441
lnc-MZT2B-2:1	MZT2B	-2.66008	-6.32066	0.00998602	0.179495	down	1.43007	0.389808	2.48868	2.58407	0.191379	0.352846
lnc-EDDM13-5:5	EDDM13	-2.63795	-6.22445	0.0488389	0.388626	down	3.89956	4.66813	6.56547	14.2372	0	2.3679
LINC01376:9	LINC01376	-2.63384	-6.20677	0.011018	0.18629	down	56.3255	205.27	408.251	491.441	10.8956	82.645
lnc-OR13C4-8:1	OR13C4	-2.63173	-6.1977	0.00124934	0.0561525	down	0.909419	3.98485	4.69418	4.75489	0.574137	0.572692
LINC02015:20	LINC02015	-2.61125	-6.11031	0.0108278	0.185724	down	34.1405	102.135	204.29	264.938	5.3766	44.1762
lnc-MIOS-4:1	MIOS	-2.59503	-6.04202	0.00521263	0.125862	down	6.40575	27.8193	34.455	58.3021	1.83111	8.69787
lnc-EBAG9-2:1	EBAG9	-2.59357	-6.03593	0.000151227	0.0175689	down	1.86674	3.76411	2.29607	2.67087	0.382758	0.493135
lnc-JARID2-5:2	JARID2	-2.59155	-6.02745	0.00330592	0.0982689	down	0.961048	1.95351	1.29855	1.14699	0.295872	0.121462
lnc-FAM182B-14:1	FAM182B	-2.57326	-5.95153	0.00874367	0.169169	down	1.6173	2.28335	4.63104	3.63535	0.0765515	0.969264
lnc-ARHGEF26-6:1	ARHGEF26	-2.56014	-5.89766	2.62867e-06	0.000891478	down	4.98563	6.17378	5.37981	7.76778	0.605523	1.49823
lnc-RPGR-5:1	RPGR	-2.55657	-5.88306	0.0257155	0.295629	down	2.08258	5.07453	18.7499	20.6325	0.325727	3.64567
lnc-ERICH1-21:1	ERICH1	-2.55001	-5.85636	0.0106763	0.184389	down	0.567299	2.61255	1.134	1.26347	0.314627	0.137252
RHOXF1-AS1:4	RHOXF1	-2.52851	-5.76977	0.00382212	0.104841	down	0.816736	1.43865	1.81772	1.98757	0.171475	0.357705
LINC01725:49	LINC01725	-2.5224	-5.74539	0.00679699	0.150783	down	31.8589	51.9173	137.921	195.565	5.97561	30.383
CERS3-AS1:8	CERS3	-2.51554	-5.71812	0.0487374	0.388626	down	1.15761	0.895092	2.96448	2.32737	0	0.654679
MIR646HG:29	MIR646HG	-2.51262	-5.70655	0.0242747	0.284643	down	0.58907	2.25719	1.9861	1.13883	0.0463137	0.490098
lnc-FOXG1-17:3	FOXG1	-2.50315	-5.66922	0.00324688	0.0976814	down	13.9399	37.2136	59.8476	84.8424	3.21057	14.0914
LUCAT1:1	LUCAT1	-2.50258	-5.66698	0.0434631	0.371031	down	2.388	1.72064	3.29422	0.50153	0.665616	0
lnc-MTRF1-5:1	MTRF1	-2.50188	-5.66422	0.00886918	0.169674	down	25.5633	119.779	202.276	276.158	11.1582	43.9503
lnc-NEO1-3:1	NEO1	-2.49789	-5.64858	0.00320899	0.0971509	down	0.746445	2.36054	2.99764	3.11601	0.382758	0.425116
lnc-SGTB-4:4	SGTB	-2.49662	-5.6436	0.0351928	0.335343	down	1.46552	2.81862	1.63467	2.18492	0	0.733021
lnc-ZNF503-2:2	ZNF503	-2.49253	-5.62763	0.0316374	0.322468	down	2.91985	2.80713	1.81836	2.96763	0	0.950438
lnc-ZNF782-3:2	ZNF782	-2.48462	-5.59688	0.00179271	0.0689456	down	3.01937	1.53818	1.9676	1.43188	0.230803	0.490098
lnc-NHLRC3-1:1	NHLRC3	-2.48258	-5.58895	0.0394991	0.352094	down	2.61256	1.59496	0.542764	1.18705	0.497585	0
NUTM2A-AS1:46	NUTM2A	-2.47759	-5.56968	0.00230577	0.0819207	down	3.09837	4.37147	3.37777	1.27089	0.839005	0.208307
LINC01422:1	LINC01422	-2.47738	-5.56883	1.07291e-05	0.00251747	down	4.52844	5.50517	5.69552	3.22136	0.589447	1.14053
lnc-NOL4-6:1	NOL4	-2.47491	-5.55934	0.0163716	0.222493	down	1.80391	0.446589	2.16851	1.48382	0.114827	0.425116
lnc-FOXD4L6-22:1	FOXD4L6	-2.47315	-5.55254	0.0074852	0.156434	down	10.2406	28.6487	57.3385	71.3337	2.31492	12.7984
lnc-SMYD3-5:1	SMYD3	-2.46981	-5.53969	0.00727202	0.155454	down	1.70501	0.586308	1.47777	2.54549	0.278265	0.280577
lnc-SPRY1-11:12	SPRY1	-2.46701	-5.52897	0.00849457	0.167185	down	0.957316	1.75191	2.15511	1.11435	0.105641	0.449408
lnc-BCL11A-9:1	BCL11A	-2.46348	-5.51546	0.00461054	0.116277	down	15.8775	32.8313	59.0146	63.3634	1.9069	13.6238
lnc-FAM241A-6:2	FAM241A	-2.4618	-5.50905	0.000448549	0.0344029	down	2.61256	3.9555	1.91339	1.85477	0.497585	0.425116
lnc-FAM47A-3:1	FAM47A	-2.4541	-5.47972	0.00115934	0.0530666	down	1.87358	1.59751	2.52503	2.32069	0.218172	0.556902
lnc-NEFM-3:1	NEFM	-2.44684	-5.4522	0.00915514	0.17069	down	12.3904	79.0405	101.561	136.125	6.28603	23.9152
lnc-PKIG-5:1	PKIG	-2.43784	-5.41831	0.0148568	0.21154	down	2.09191	0.394274	1.40315	1.26124	0.180279	0.292723
lnc-OR5A2-2:1	OR5A2	-2.43615	-5.41194	0.00916516	0.17069	down	14.3056	74.4655	111.636	147.75	6.54822	25.6442
LINC00662:57	LINC00662	-2.42756	-5.37984	0.00329986	0.0982689	down	2.79482	3.8917	1.59449	1.26124	0.612412	0.242923
lnc-ANKRD20A2-8:1	ANKRD20A2	-2.42706	-5.37796	6.69661e-06	0.00172288	down	4.22986	2.99853	4.71969	4.97078	0.880343	0.668039
lnc-GRIK2-8:1	GRIK2	-2.42696	-5.37758	0.0258065	0.295797	down	6.79203	1.06799	2.1194	2.28879	1.02885	0.0783428
lnc-EXOSC9-4:2	EXOSC9	-2.42353	-5.36483	0.0261812	0.298682	down	19.8828	99.4752	237.798	279.337	7.73285	51.6121
LINC02062:29	LINC02062	-2.41945	-5.34966	0.0147984	0.211515	down	61.4972	153.298	331.225	439.557	10.9377	81.1905
STK32A-AS1:13	STK32A	-2.41652	-5.33881	2.99853e-06	0.000932168	down	10.0895	13.0468	9.94834	14.4101	1.14674	3.36267
FMR1-AS1:15	FMR1	-2.41525	-5.33412	0.00236733	0.0833143	down	3.64887	2.82755	2.56266	1.28869	0.240755	0.747597
lnc-GSDMC-34:36	GSDMC	-2.41174	-5.32115	0.031526	0.322468	down	6.21665	39.7362	57.5732	76.2622	1.24856	15.6443
lnc-STK39-2:8	STK39	-2.40105	-5.28189	1.34271e-07	6.26123e-05	down	9.06434	9.89705	8.55795	14.9079	1.5429	2.50879
MIR583HG:34	MIR583HG	-2.38115	-5.20951	0.00963449	0.175325	down	22.0438	51.6882	104.278	124.341	3.83715	25.2009
lnc-OR5H15-1:2	OR5H15	-2.37987	-5.2049	0.0488582	0.388626	down	1.29259	1.32765	2.54672	2.03654	0	0.706907
lnc-NMB-1:4	NMB	-2.37642	-5.19245	0.0218116	0.267146	down	2.62002	2.52706	1.30557	0.669201	0.0918618	0.608523
lnc-CD40LG-2:10	CD40LG	-2.36985	-5.16889	0.00496309	0.121409	down	5.34766	20.307	34.594	42.084	2.43893	7.48629
lnc-ZNF131-1:24	ZNF131	-2.36486	-5.15104	0.00754511	0.156657	down	279.788	733.953	1251.6	1573.78	58.792	313.824
PCAT1:5	PCAT1	-2.35528	-5.11693	0.0139607	0.204237	down	2.38863	7.58244	19.088	24.6892	1.08818	4.18436
lnc-SGCG-6:1	SGCG	-2.35409	-5.1127	0.00259541	0.0888273	down	1.05435	2.64572	2.64749	1.70565	0.421033	0.351632
lnc-CXCL12-6:1	CXCL12	-2.3524	-5.10674	0.000131907	0.0164026	down	7.11487	3.61737	4.99713	5.85069	0.537009	1.61726
lnc-OIP5-1:2	OIP5	-2.35227	-5.10627	0.0104076	0.182708	down	2.388	1.15475	1.13017	0.687749	0.279796	0.231992
LINC01285:11	LINC01285	-2.34986	-5.09773	0.00416221	0.109817	down	1.4027	0.952511	1.2201	1.48604	0.210517	0.281791
lnc-OTUD4-7:1	OTUD4	-2.3497	-5.0972	0.0152445	0.214603	down	0.735249	5.12238	5.73889	4.28823	0.278648	1.29478
lnc-ITGA2-3:1	ITGA2	-2.33415	-5.04254	0.00108507	0.0515649	down	2.16345	2.46326	2.50016	5.9961	0.56495	0.734236
SMILR:7	SMILR	-2.33397	-5.04191	0.00111413	0.0523877	down	4.92467	4.56861	3.57931	4.65176	0.262572	1.5371
lnc-SERPINI1-11:1	SERPINI1	-2.33377	-5.04123	0.00317227	0.0971509	down	2.09316	1.468	1.67485	1.41556	0.187169	0.487061
lnc-RPP40-4:2	RPP40	-2.33357	-5.04051	0.0117756	0.190995	down	0.789988	1.5318	1.76606	1.1136	0.11521	0.41297
lnc-PAWR-1:3	PAWR	-2.33103	-5.03164	0.00424525	0.111005	down	5.17473	14.5167	32.0225	38.2105	2.72638	6.23767
lnc-KHDRBS3-18:1	KHDRBS3	-2.33081	-5.03088	0.00369631	0.103489	down	1.06368	2.97301	2.34773	4.96114	0.647626	0.459733
lnc-ROPN1B-15:1	ROPN1B	-2.32913	-5.02502	0.00815905	0.164579	down	55.13	108.356	201.435	262.711	8.58793	53.8749
lnc-RGPD1-7:1	RGPD1	-2.32689	-5.01722	0.000761032	0.0420597	down	2.67476	4.2107	7.65355	10.3867	0.918618	1.579
lnc-ATAD2B-9:1	ATAD2B	-2.32392	-5.0069	0.0240906	0.284643	down	12.8395	38.5241	81.5435	81.6677	1.73389	19.6981
lnc-MYLK4-7:2	MYLK4	-2.32068	-4.99569	0.0133724	0.201152	down	1.39647	2.81989	11.4567	8.24186	0.622747	1.78549
LINC01902:11	LINC01902	-2.31904	-4.99001	0.00575535	0.133427	down	2.04215	1.86738	1.62829	2.97134	0.149275	0.726341
lnc-GPR27-10:5	GPR27	-2.3188	-4.98915	0.0284225	0.307567	down	1.78463	0.306871	1.98737	4.33942	0.386202	0.450016
lnc-ZNF708-2:14	ZNF708	-2.30933	-4.95652	0.00139173	0.0597569	down	2.70586	6.92213	6.16812	9.87331	0.59825	2.02052
lnc-KCNE1B-4:1	KCNE1B	-2.30182	-4.93079	0.00535996	0.128175	down	2.30154	1.33977	2.04095	3.1902	0.191379	0.72877
lnc-CNTNAP3B-14:1	CNTNAP3B	-2.297	-4.91436	0.00905313	0.17069	down	1.36848	1.46736	3.31654	0.96448	0.459309	0.242923
lnc-ARHGAP6-3:1	ARHGAP6	-2.2909	-4.8936	0.0109738	0.18629	down	0.684242	1.08457	2.29607	1.85477	0.344482	0.242923
lnc-S100G-1:4	S100G	-2.28642	-4.87846	3.17618e-05	0.00526611	down	4.77601	6.2918	4.41801	5.23045	0.606671	1.56078
lnc-NKAP-4:3	NKAP	-2.28428	-4.8712	0.00408848	0.109312	down	16.8522	33.8993	48.7582	72.8272	2.93422	14.7843
lnc-PTGDR-3:1	PTGDR	-2.2815	-4.86183	0.000204236	0.0211283	down	4.25349	6.56933	7.88571	13.0472	1.05488	2.23915
lnc-PTBP2-12:1	PTBP2	-2.27589	-4.84297	0.0323356	0.326462	down	0.655006	4.09139	5.04624	9.15218	0.289365	1.67982
lnc-CD46-6:2	CD46	-2.27523	-4.84075	0.0119744	0.192587	down	2.67476	2.74078	1.4006	1.40963	0.124779	0.746382
lnc-XCL2-3:1	XCL2	-2.27492	-4.8397	0.000502867	0.034421	down	3.13445	9.99466	10.9159	13.2045	1.35726	2.51061
lnc-MFSD8-6:7	MFSD8	-2.27416	-4.83716	0.0114137	0.188602	down	1.6795	2.81032	3.69922	3.23323	0.114827	1.09316
lnc-PDZD9-6:3	PDZD9	-2.27396	-4.83648	0.0105405	0.183147	down	1.26771	2.05814	1.29154	1.39924	0.11521	0.524715
lnc-SP110-8:5	SP110	-2.26904	-4.82003	0.0139259	0.204127	down	8.78877	32.3509	57.3691	62.939	2.46151	14.3045
lnc-PIK3R1-12:1	PIK3R1	-2.26758	-4.81513	0.0211965	0.262267	down	19.5929	48.6374	86.0521	133.27	3.04599	26.8248
lnc-DHX38-7:1	DHX38	-2.25396	-4.76991	0.00103227	0.0503325	down	23.0726	37.2392	37.5553	47.1623	2.34363	12.8889
MANCR:23	MANCR	-2.24719	-4.74757	0.0339153	0.330398	down	0.590936	1.27086	1.41336	4.23629	0.60093	0.162151
lnc-NDFIP2-22:2	NDFIP2	-2.24604	-4.7438	0.0109416	0.18629	down	1.02512	6.69501	7.06614	10.7977	0.822546	1.88448
LINC01197:25	LINC01197	-2.24135	-4.7284	0.00239775	0.0839888	down	1.24532	2.93409	2.43	2.00983	0.541985	0.346166
lnc-TSN-17:1	TSN	-2.2412	-4.72791	0.0114485	0.188602	down	10.008	29.3856	56.6554	76.5018	3.47353	14.8056
lnc-PXDN-3:4	PXDN	-2.24076	-4.72646	0.000955107	0.0488761	down	7.192	10.5567	18.3226	21.732	1.34807	4.80745
lnc-PNO1-5:1	PNO1	-2.23763	-4.71621	0.0128204	0.199255	down	49.3226	144.473	303.45	405.529	20.4465	75.367
lnc-Ndown35-4:3	Ndown35	-2.22231	-4.6664	0.00302275	0.0939698	down	1.47112	3.01575	3.61758	2.57665	0.302379	0.863593
lnc-ANKRD20A4-4:1	ANKRD20A4	-2.22087	-4.66175	0.0131285	0.200547	down	2.09316	4.66175	6.95006	8.38356	0.26793	2.1274
lnc-RTP4-4:1	RTP4	-2.21557	-4.64465	0.0161358	0.22009	down	235.467	751.527	1418.56	1620.78	68.5056	364.922
lnc-SLC16A7-1:1	SLC16A7	-2.20848	-4.62187	0.00942881	0.172846	down	0.733383	5.35078	4.74903	4.53603	1.04723	0.59334
lnc-GRM1-1:8	GRM1	-2.20565	-4.61281	0.00298939	0.0934311	down	4.36484	3.40556	9.85203	13.5235	0.940053	2.46142
lnc-MEIS1-10:2	MEIS1	-2.19829	-4.58936	0.0136404	0.202732	down	95.5326	249.814	568.46	684.271	35.1984	139.056
lnc-AGA-4:1	AGA	-2.19764	-4.58728	0.00169226	0.0661045	down	6.8928	7.01336	8.49799	3.84753	0.48304	2.42012
RHOXF1-AS1:1	RHOXF1	-2.19589	-4.58171	0.00071879	0.0410758	down	3.57112	9.98127	5.70827	5.52944	0.70925	2.0278
lnc-PLD1-4:1	PLD1	-2.19418	-4.57628	0.0265752	0.300876	down	0.770705	1.69193	2.03457	3.87721	0.155782	0.773104
lnc-LEF1-3:10	LEF1	-2.19263	-4.57137	0.00040146	0.0322074	down	5.53738	4.52969	2.96192	2.89492	0.553085	1.21583
lnc-TACC2-9:1	TACC2	-2.19056	-4.56482	0.0389418	0.350469	down	1.27642	2.36182	0.260221	1.3295	0.363237	0.188873
lnc-HPGDS-3:1	HPGDS	-2.18731	-4.55456	0.0157514	0.217883	down	2.11493	2.29674	3.1724	0.520077	0.344482	0.546578
lnc-PJA1-4:1	PJA1	-2.18661	-4.55234	0.011846	0.191305	down	1.18747	1.27597	2.68448	2.52768	0.191379	0.668039
lnc-SLC39A6-4:1	SLC39A6	-2.17868	-4.52738	0.0137365	0.202947	down	26.2369	94.9365	127.84	169.82	7.07336	39.1842
lnc-DCAF12L2-2:1	DCAF12L2	-2.17084	-4.50285	0.0087818	0.169169	down	19.8679	43.7192	78.9107	113.661	5.46846	23.014
lnc-NKAP-4:1	NKAP	-2.17069	-4.50239	0.0290079	0.310835	down	1.53084	5.59257	5.37088	8.38282	0.184106	2.15412
lnc-FAM160A1-10:1	FAM160A1	-2.15562	-4.45559	0.010008	0.179495	down	1.18187	1.21217	1.14803	0.741908	0.229655	0.242923
lnc-WSB1-4:1	WSB1	-2.15508	-4.45393	0.00434832	0.113041	down	2.17713	3.44512	4.08189	2.15153	0.26793	1.09316
lnc-CCDC85A-2:10	CCDC85A	-2.15471	-4.4528	0.0148568	0.21154	down	1.40083	3.96252	1.69207	2.00315	0.185255	0.850839
lnc-RTTN-7:1	RTTN	-2.15371	-4.44971	0.00794075	0.162764	down	2.39049	3.22055	11.5403	13.5035	1.99608	1.44175
IDH2-DT:17	IDH2-DT	-2.14457	-4.42162	0.000259685	0.0242189	down	13.6369	17.9414	25.89	16.9266	6.69022	1.68103
lnc-DCAF12L2-5:1	DCAF12L2	-2.1426	-4.41558	0.00398133	0.107868	down	1.2447	2.43263	1.58556	1.92896	0.329172	0.486454
lnc-HMGB3-1:3	HMGB3	-2.14207	-4.41395	0.00272456	0.0897329	down	2.77864	3.89362	1.6436	2.30066	0.831732	0.333412
lnc-SP9-13:2	SP9	-2.13456	-4.39105	0.0215719	0.265153	down	0.624526	1.65876	2.16851	2.81925	0.612412	0.184622
ARHGEF26-AS1:16	ARHGEF26	-2.13438	-4.39048	0.0136179	0.202732	down	1.57687	5.48475	4.63104	8.70926	0.400747	1.9446
lnc-TFEC-13:1	TFEC	-2.13418	-4.38988	0.0145617	0.209567	down	3.308	26.5765	27.7199	50.9238	6.14938	6.23827
lnc-CXorf51B-4:1	CXorf51B	-2.13232	-4.38421	0.0302839	0.316454	down	0.884538	4.06779	8.63639	11.2021	0.638057	2.20332
lnc-DAB2-2:1	DAB2	-2.13084	-4.37973	0.0110551	0.18629	down	2.17713	1.85015	1.33937	1.40963	0.612412	0.121462
lnc-EIF4EBP3-1:1	EIF4EBP3	-2.1286	-4.37292	0.00605985	0.138265	down	107.986	203.467	330.366	394.862	20.4481	98.0858
lnc-THAP5-1:1	THAP5	-2.12018	-4.34748	0.000289502	0.025714	down	2.48815	5.80566	3.57166	5.56431	0.99517	0.99963
lnc-MAK16-8:1	MAK16	-2.11905	-4.34408	0.00571814	0.133427	down	2.59328	4.34467	6.37541	11.7674	0.726091	2.18449
lnc-SPRED2-21:1	SPRED2	-2.11733	-4.33889	0.0492676	0.390633	down	0.995261	2.23295	1.87767	2.4483	0.0382758	0.850232
lnc-HS3ST5-7:1	HS3ST5	-2.11204	-4.32301	0.00701519	0.153491	down	1.34858	2.86327	5.87665	5.89891	0.60093	1.26138
lnc-MESD-3:1	MESD	-2.10819	-4.31149	0.0185912	0.243777	down	2.55036	1.21217	1.53071	1.11286	0.153103	0.607309
lnc-KCNT2-6:1	KCNT2	-2.10756	-4.30961	0.00561709	0.13259	down	2.32518	1.9484	1.58365	1.01122	0.371275	0.420865
lnc-AMIGO2-4:1	AMIGO2	-2.09665	-4.27715	0.0073178	0.155454	down	9.01208	20.5865	37.3544	49.5298	3.04063	10.6109
lnc-RGMA-19:3	RGMA	-2.09418	-4.26984	0.00116668	0.0530768	down	2.88377	6.03342	3.65776	3.34971	0.517106	1.37798
lnc-ANKRD20A2-22:2	ANKRD20A2	-2.08574	-4.24492	0.023728	0.282319	down	0.746445	4.78488	1.72205	1.79838	0.397685	0.668039
lnc-GLRX5-2:2	GLRX5	-2.07758	-4.22099	0.00712479	0.15498	down	2.36374	2.55194	1.46693	1.03867	0.497585	0.364385
lnc-SETD6-15:1	SETD6	-2.07031	-4.19976	0.00201595	0.0744603	down	4.934	11.1003	9.60584	11.3727	0.811064	3.63656
lnc-ZNF33B-14:2	ZNF33B	-2.06454	-4.18301	0.00344336	0.0995771	down	125.621	271.552	140.086	195.754	14.1724	73.2584
lnc-ARX-3:1	ARX	-2.06382	-4.18092	0.0242141	0.284643	down	5.12684	18.395	34.9557	52.8313	2.75088	10.589
lnc-RFX7-3:1	RFX7	-2.06105	-4.1729	0.0107464	0.185171	down	12.748	54.0698	79.8737	121.005	11.4938	20.6527
lnc-HAND2-4:1	HAND2	-2.05724	-4.16189	0.00900509	0.17069	down	95.9798	328.476	481.315	577.818	43.9835	134.357
DISC1-IT1:2	DISC1-IT1	-2.05191	-4.14653	0.0422596	0.365352	down	2.27852	7.39743	16.3965	19.9039	0.599399	4.96353
lnc-ANKRD20A2-22:7	ANKRD20A2	-2.05141	-4.14511	0.00868329	0.168714	down	2.85515	2.10599	7.39843	8.49262	0.703126	1.83286
lnc-ZNF100-9:1	ZNF100	-2.04842	-4.13654	0.0196087	0.251846	down	6.67322	21.0331	24.4818	29.8188	1.04034	8.88917
lnc-OTX2-8:1	OTX2	-2.04579	-4.12899	0.0104519	0.183055	down	1.18187	1.08457	1.33937	1.11286	0.344482	0.20527
lnc-HNRNPA0-4:7	HNRNPA0	-2.04467	-4.1258	0.00143111	0.0603251	down	53.5929	78.7879	101.377	126.949	9.08361	34.6597
lnc-STEAP1B-2:1	STEAP1B	-2.04365	-4.12286	0.0263936	0.299275	down	1.24408	1.14837	1.27559	0.667717	0.114827	0.425116
lnc-ABHD12-4:2	ABHD12	-2.03779	-4.10617	0.0170893	0.229322	down	60.9466	104.26	156.611	195.948	6.49272	56.5167
lnc-CXorf21-2:1	CXorf21	-2.03179	-4.08913	0.0114981	0.188958	down	0.82731	1.99179	2.10983	3.17017	0.51634	0.46034
lnc-SLC25A36-1:1	SLC25A36	-2.02805	-4.07854	0.00755885	0.156657	down	2.21819	5.2538	4.46074	5.83362	0.369361	1.84075
lnc-ORC3-3:1	ORC3	-2.02736	-4.07659	0.0258627	0.295953	down	2.73697	2.13151	1.60214	0.816841	0.176069	0.735451
lnc-CALCB-1:1	CALCB	-2.02565	-4.07176	0.0102579	0.181791	down	2.30154	2.93473	0.829135	3.48697	0.612412	0.546578
lnc-B4GALNT3-2:11	B4GALNT3	-2.02538	-4.071	0.00557775	0.132113	down	5.86893	1.73978	4.89253	2.56329	0.585236	1.28446
lnc-MPEG1-8:1	MPEG1	-2.02221	-4.06206	0.00816166	0.164579	down	1.24408	1.21217	2.23229	2.59668	0.459309	0.425116
lnc-PSMG1-4:11	PSMG1	-2.0176	-4.04911	0.00284503	0.0922903	down	3.94994	4.58647	2.65514	2.3103	0.431368	1.26624
lnc-LGALSL-2:5	LGALSL	-2.01633	-4.04552	0.00863579	0.168229	down	1.67079	1.4125	1.82218	1.19225	0.25262	0.511961
lnc-DIAPH2-16:7	DIAPH2	-2.01242	-4.03459	0.00699045	0.153399	down	9.083	17.2128	30.3431	30.3967	1.86518	8.95476
HDAC2-AS2:72	HDAC2	-2.00939	-4.02613	0.0340096	0.330398	down	1.72242	3.12612	1.40443	0.91774	0.147744	0.759743
lnc-RBM11-15:2	RBM11	-2.00289	-4.00801	0.016767	0.226628	down	1.18187	2.50217	0.882709	1.39479	0.422182	0.303654
lnc-MYOM1-9:2	MYOM1	-1.9941	-3.98367	0.00348873	0.100418	down	1.99177	3.93892	2.47529	1.65668	0.69394	0.552651
lnc-NIM1K-9:1	NIM1K	-1.99316	-3.98108	0.00449365	0.115611	down	178.477	362.962	471.484	587.307	42.0463	158.916
STK32A-AS1:11	STK32A	-1.99245	-3.97912	0.0393602	0.351696	down	7.57393	20.048	49.6384	55.7833	2.0267	14.712
LINC00887:16	LINC00887	-1.99132	-3.97602	0.0202983	0.256498	down	2.17713	3.18992	2.10473	0.96448	0.229655	0.850232
lnc-AADAT-9:1	AADAT	-1.98822	-3.96748	0.000210065	0.0211797	down	67.4109	82.4691	81.9702	107.419	10.5687	32.2256
lnc-ZCCHC7-2:17	ZCCHC7	-1.98574	-3.96066	0.00604604	0.138265	down	2.05708	1.98605	2.22655	1.98312	0.26793	0.798611
lnc-LGALSL-2:9	LGALSL	-1.9795	-3.94357	0.0009713	0.0488761	down	5.25622	3.97911	4.79304	8.8109	0.82446	2.10736
LINC01278:26	LINC01278	-1.9764	-3.93509	0.0005462	0.0357473	down	34.6052	51.4981	68.4534	71.212	7.05269	21.6815
lnc-NPBWR2-4:1	NPBWR2	-1.97573	-3.93328	0.0440786	0.372447	down	0.49763	1.85015	1.27559	2.59668	0.191379	0.607309
lnc-CASTOR3-4:2	CASTOR3	-1.97085	-3.91998	0.0131724	0.200547	down	1.11967	1.14837	1.65827	1.03867	0.26793	0.364385
lnc-TBPL2-4:1	TBPL2	-1.96994	-3.91752	0.0396714	0.352434	down	17.3729	23.8479	33.0633	38.6801	0.656047	13.7622
lnc-XCL2-3:2	XCL2	-1.96719	-3.91005	0.0477837	0.386256	down	0.870231	4.10862	7.85127	9.08318	0.453185	2.36547
lnc-NXPH1-2:20	NXPH1	-1.96503	-3.90421	0.0137008	0.202821	down	1.07986	5.91922	5.35685	4.15246	0.626957	1.50127
MANEA-DT:19	MANEA-DT	-1.96274	-3.89801	0.00329819	0.0982689	down	2.11804	2.6789	2.05817	4.32013	0.909815	0.490705
lnc-PITRM1-13:1	PITRM1	-1.96248	-3.8973	0.00984795	0.177907	down	28.3494	70.0207	105.174	129.218	8.6243	34.0979
lnc-FBXL3-2:1	FBXL3	-1.95959	-3.8895	0.0203003	0.256498	down	2.5404	1.21664	1.42994	1.61588	0.191379	0.702656
lnc-C9orf47-2:2	C9orf47	-1.95744	-3.88373	0.0121393	0.193852	down	6.04994	29.3084	41.8145	50.1233	5.51592	10.9054
lnc-RNF217-1:1	RNF217	-1.95168	-3.86824	0.0457735	0.378621	down	3.55743	2.25591	1.18056	0.988221	0.876898	0.120247
lnc-ZEB1-10:2	ZEB1	-1.95118	-3.86691	2.00519e-05	0.0035628	down	15.9335	12.2206	18.7104	24.0771	3.17268	6.0573
lnc-ZNF91-4:5	ZNF91	-1.94876	-3.86043	0.0267953	0.301538	down	1.91712	1.14837	1.84578	1.06909	0.617388	0.121462
lnc-PIWIL3-2:2	PIWIL3	-1.94824	-3.85903	0.00217636	0.0792087	down	4.76232	6.2497	6.01824	4.76824	0.530119	2.343
lnc-MTHFSD-6:1	MTHFSD	-1.94103	-3.83978	0.0281023	0.305845	down	1.99052	0.574186	2.10473	3.70954	0.535861	0.546578
lnc-LRTM1-5:1	LRTM1	-1.94001	-3.83708	0.00832822	0.165862	down	1.68075	2.16915	1.08425	1.63071	0.421033	0.425116
lnc-SPRYD3-1:17	SPRYD3	-1.93929	-3.83516	0.000312306	0.026783	down	2.63495	3.51593	3.36374	4.21849	0.981008	0.787679
UFL1-AS1:7	UFL1	-1.93279	-3.81792	0.000490641	0.034421	down	26.9361	38.5119	72.2974	37.4983	7.15336	15.8465
lnc-PCDH20-18:2	PCDH20	-1.93144	-3.81435	0.0227894	0.275132	down	6.55317	16.2131	33.5423	52.5456	3.392	10.9127
lnc-NAALADL2-9:1	NAALADL2	-1.92869	-3.80708	0.0451815	0.376823	down	0.313507	2.11683	2.35984	1.78058	0.428306	0.425116
lnc-EPB41L4A-1:1	EPB41L4A	-1.92828	-3.806	0.0122995	0.194421	down	1.80391	1.46736	1.59449	0.89029	0.382758	0.364385
lnc-NKAP-4:4	NKAP	-1.92563	-3.79903	0.00523967	0.126107	down	13.2357	21.8388	49.5669	57.138	5.8604	12.8506
lnc-ELK4-1:4	ELK4	-1.91655	-3.7752	0.00378298	0.104536	down	3.81247	2.18637	3.46642	3.78373	0.437109	1.35187
lnc-CNBD1-4:13	CNBD1	-1.90576	-3.74705	0.0110923	0.186396	down	1.42509	4.26301	4.4263	2.23611	1.16282	0.451838
SMC5-AS1:9	SMC5	-1.90179	-3.73678	0.00406356	0.109312	down	232.215	439.814	683.133	805.259	78.5093	210.782
lnc-GSDMC-34:38	GSDMC	-1.90178	-3.73673	0.000775408	0.0425013	down	3.884	5.11472	5.80713	7.32931	0.837091	2.16688
UGDH-AS1:7	UGDH	-1.90078	-3.73415	0.00113109	0.0523877	down	6.64647	3.34814	2.66535	4.22739	1.21219	1.03485
lnc-ZNF852-2:3	ZNF852	-1.89505	-3.71934	0.0124541	0.195597	down	2.41164	1.56179	1.38784	2.82148	0.327641	0.787679
ARF4-AS1:8	ARF4	-1.89308	-3.71427	0.0029473	0.0931772	down	87.3148	141.548	202.382	261.501	23.6242	69.702
lnc-FRG1-4:12	FRG1	-1.88869	-3.703	3.54529e-05	0.00551071	down	5.41173	5.23147	7.20709	7.56746	1.33965	2.12558
lnc-FOXP1-4:1	FOXP1	-1.88504	-3.69362	0.0208274	0.26029	down	0.926214	3.26265	5.33389	5.49457	0.669443	1.37434
LINC01322:17	LINC01322	-1.88191	-3.68563	0.0103917	0.182708	down	1.64716	1.43546	1.49563	1.97793	0.29281	0.60913
lnc-ATP6V1C1-9:3	ATP6V1C1	-1.87779	-3.67512	0.000675464	0.0396809	down	4.35427	4.21963	2.74635	2.64935	0.889912	1.01178
lnc-PRB4-1:1	PRB4	-1.87303	-3.66302	0.00882007	0.169169	down	3.2346	4.0831	2.74252	1.18705	0.574137	0.971694
lnc-POTEI-2:7	POTEI	-1.85955	-3.62893	0.00286309	0.0923389	down	2.834	3.04765	7.49665	4.71853	1.54137	0.926753
lnc-LCLAT1-1:1	LCLAT1	-1.85227	-3.61068	0.000468549	0.0344029	down	13.497	6.92723	11.3604	6.37596	1.6983	3.6311
LINC00630:5	LINC00630	-1.85077	-3.60692	0.029265	0.311478	down	0.870853	2.29674	1.40315	4.15468	0.535861	0.668039
lnc-PSG3-1:1	PSG3	-1.85073	-3.60682	0.027798	0.305063	down	3.00942	1.84952	1.3955	0.878419	0.678247	0.28422
LINC01684:22	LINC01684	-1.84945	-3.60362	0.000582241	0.0364127	down	15.6878	18.2361	30.8145	40.4407	5.03058	9.61491
MORF4L2-AS1:7	MORF4L2	-1.84184	-3.58468	0.0438273	0.371586	down	0.577251	1.36911	1.79093	3.15904	0.339506	0.624313
lnc-BOD1L1-8:4	BOD1L1	-1.83687	-3.57234	0.00399028	0.107868	down	1.68075	2.20424	2.36176	2.37633	0.538923	0.668039
lnc-FAM72B-6:5	FAM72B	-1.83548	-3.56891	2.26131e-05	0.00392364	down	77.8754	103.625	96.8704	93.6177	17.2348	34.9336
lnc-FAM9B-2:1	FAM9B	-1.83434	-3.56608	3.6695e-07	0.000144096	down	10.9479	8.74039	8.86536	11.277	2.6793	2.91508
lnc-PRL-16:1	PRL	-1.83119	-3.55831	0.00408346	0.109312	down	2.23996	1.71937	3.53977	2.61671	0.754033	0.654679
lnc-SLC25A28-1:2	SLC25A28	-1.82955	-3.55427	0.000880913	0.046443	down	93.3119	134.164	140.79	177.24	19.3966	57.3688
lnc-KIAA1210-7:1	KIAA1210	-1.82497	-3.543	0.0398774	0.353355	down	2.61256	2.74333	1.33937	2.81925	0.153103	1.21462
FAM160A1-DT:18	FAM160A1-DT	-1.81933	-3.52918	0.00113068	0.0523877	down	3.25264	5.23402	4.71586	4.45516	0.742933	1.79885
lnc-SLC9C2-3:1	SLC9C2	-1.81775	-3.52532	0.000266931	0.0245873	down	6.65083	4.18007	4.48881	4.06343	1.11727	1.65552
lnc-DHRS4L2-2:7	DHRS4L2	-1.81559	-3.52003	0.000430787	0.0338327	down	7.29215	6.92723	14.9283	16.2975	2.90054	3.5728
lnc-CDH17-3:1	CDH17	-1.81119	-3.50932	0.0359907	0.336078	down	0.799319	1.85653	3.51617	5.57692	0.663319	1.01238
MYOSLID:11	MYOSLID	-1.81048	-3.50759	0.036898	0.338202	down	1.73549	1.50182	0.52363	1.36437	0.428689	0.283613
lnc-ALDH1B1-6:1	ALDH1B1	-1.80994	-3.50628	0.00140131	0.0597569	down	30.0954	45.0111	59.875	63.3003	6.96466	21.359
lnc-TBC1D8-1:6	TBC1D8	-1.80855	-3.50291	0.00105125	0.0506024	down	3.83673	6.19164	3.78659	5.22674	0.841301	1.91363
DARS-AS1:21	DARS	-1.79923	-3.48035	0.00818517	0.164608	down	1.66706	2.9628	4.29364	4.72966	0.63155	1.34944
LINC02252:6	LINC02252	-1.79495	-3.47004	1.13828e-05	0.00257356	down	20.2996	33.3985	27.8781	31.1757	5.95686	10.3473
lnc-RNASEH1-9:1	RNASEH1	-1.7943	-3.46848	0.0273263	0.302495	down	1.07239	3.15866	4.85426	4.21478	0.455864	1.48183
lnc-EGR1-1:1	EGR1	-1.78941	-3.45675	0.0254858	0.294435	down	2.46762	2.47538	0.858473	2.39933	0.352903	0.845981
AFF1-AS1:4	AFF1	-1.7826	-3.44046	0.00321623	0.0971509	down	1.92956	3.30221	2.47146	2.35185	0.745229	0.705692
lnc-DRICH1-2:3	DRICH1	-1.78116	-3.43702	0.0361374	0.336095	down	1.73673	2.98066	12.7923	5.10952	1.08167	2.22396
lnc-SFRP4-3:1	SFRP4	-1.77722	-3.42766	0.0271911	0.302343	down	1.75788	1.1388	2.72594	2.69609	0.294723	0.938899
lnc-MAP1LC3B2-28:3	MAP1LC3B2	-1.77714	-3.42745	0.0128457	0.199255	down	2.80228	2.43965	2.10473	1.06686	0.550406	0.677756
LINC00504:8	LINC00504	-1.77487	-3.42207	0.00208789	0.0763616	down	5.52432	5.18809	3.82805	5.3907	0.717671	2.24218
lnc-NTM-1:6	NTM	-1.77393	-3.41985	6.16607e-06	0.00164304	down	35.3653	37.8235	34.0219	25.6804	7.09748	12.3933
lnc-POMP-6:4	POMP	-1.77296	-3.41754	0.0329757	0.328671	down	1.59304	1.42717	1.85407	0.884354	0.622364	0.188266
lnc-ZNF33B-12:1	ZNF33B	-1.77265	-3.41681	0.00380235	0.104684	down	169.319	185.59	126.028	210.108	19.3293	81.683
lnc-KRBOX4-4:1	KRBOX4	-1.77081	-3.41245	0.00336495	0.0984546	down	19.8722	25.4549	39.794	32.04	3.41152	13.7999
lnc-RUBCNL-4:1	RUBCNL	-1.76938	-3.40908	0.0209529	0.260682	down	1.80391	1.46864	1.06002	1.33543	0.535861	0.269038
lnc-ATP2B2-1:3	ATP2B2	-1.76511	-3.399	0.000479564	0.0344029	down	11.5444	5.90136	11.0906	15.0956	2.30573	4.15278
lnc-ACOD1-5:1	ACOD1	-1.76501	-3.39877	0.0174849	0.232956	down	1.55509	1.46736	1.40315	3.11601	0.497585	0.607309
lnc-BLID-6:1	BLID	-1.76058	-3.38834	0.000476564	0.0344029	down	11.5761	23.4625	21.6755	36.7237	6.35416	7.45957
lnc-FAM171B-1:6	FAM171B	-1.7597	-3.38629	0.029331	0.311736	down	0.850326	4.33957	3.32993	2.4483	0.535861	1.09316
lnc-SEC16B-4:1	SEC16B	-1.75933	-3.38542	0.00144846	0.0607134	down	3.86534	4.92141	2.28076	4.58351	1.24626	1.047
lnc-MAFB-9:1	MAFB	-1.7576	-3.38135	0.027146	0.302343	down	2.50743	3.58356	1.65572	4.52119	0.317689	1.52252
lnc-CMBL-8:2	CMBL	-1.75758	-3.38131	0.0106688	0.184389	down	1.31312	1.96627	1.63786	2.1864	0.562271	0.472486
TET2-AS1:5	TET2	-1.75145	-3.36697	0.0031866	0.0971509	down	4.43513	10.1586	13.821	16.0846	2.31339	4.32404
lnc-RAP2B-5:1	RAP2B	-1.75091	-3.36572	0.025939	0.296371	down	1.37906	2.18254	3.52829	3.19837	0.323813	1.2298
ARHGEF26-AS1:4	ARHGEF26	-1.75088	-3.36564	0.00052029	0.0347274	down	6.00578	6.60441	8.93743	10.3489	1.44797	3.34141
lnc-CROT-5:1	CROT	-1.75071	-3.36523	0.0158761	0.21829	down	2.5883	3.24606	5.89642	4.39729	0.441702	1.99076
lnc-CLCN3-1:3	CLCN3	-1.75018	-3.36401	0.0480336	0.387179	down	3.11081	1.44121	0.725812	2.98395	0.880725	0.318837
lnc-TMEM100-3:1	TMEM100	-1.74999	-3.36357	0.00293374	0.0931772	down	2.26546	2.62148	3.05887	2.87564	0.594805	1.03303
LINC01537:1	LINC01537	-1.746	-3.35427	0.0138249	0.203849	down	1.90966	1.82527	2.97787	3.10785	0.388116	1.10105
MIR31HG:15	MIR31HG	-1.7426	-3.34639	0.0144365	0.209521	down	1.26211	4.78425	4.51368	2.44236	0.997467	0.93647
lnc-STYX-14:1	STYX	-1.73936	-3.33887	0.0132515	0.200547	down	2.45581	7.56713	2.39365	4.35055	0.812212	1.71322
lnc-ARSJ-1:8	ARSJ	-1.73787	-3.33543	0.00388836	0.106268	down	5.16913	4.60561	6.62734	10.5492	1.07593	3.00436
LINC01473:9	LINC01473	-1.73574	-3.3305	0.00265562	0.089398	down	55.3334	100.999	153.285	167.747	23.9488	47.8255
lnc-ERGIC2-12:2	ERGIC2	-1.73417	-3.32688	0.033645	0.330398	down	1.91712	1.58539	1.98673	1.32579	0.198651	0.850839
lnc-MYO1D-8:1	MYO1D	-1.7335	-3.32535	0.00410231	0.109312	down	7.13042	7.47845	7.35761	5.92636	0.786567	3.46105
LINC01949:5	LINC01949	-1.73139	-3.32048	3.59457e-06	0.00107276	down	42.5959	49.1599	46.8078	49.2887	10.5595	17.8014
lnc-ENTPD5-1:1	ENTPD5	-1.73088	-3.3193	0.0183201	0.242352	down	2.33948	1.82591	1.72141	0.96448	0.500264	0.527144
lnc-CCDC71L-1:13	CCDC71L	-1.72855	-3.31394	0.0103844	0.182708	down	59.5458	152.191	194.476	221.043	23.4098	71.2652
lnc-GNL1-3:2	GNL1	-1.72519	-3.30624	0.0154204	0.215972	down	4.04387	1.9618	2.30053	1.65149	0.492609	1.03182
lnc-CCDC184-3:1	CCDC184	-1.72325	-3.3018	0.0010389	0.0503325	down	44.3214	56.1069	69.7959	83.2302	10.274	28.1639
lnc-RTL9-6:3	RTL9	-1.72311	-3.30148	0.0123321	0.194524	down	1.66893	2.55513	2.53269	4.2133	1.13832	0.485847
lnc-SMOC2-8:3	SMOC2	-1.72126	-3.29723	0.0102404	0.181791	down	11.1898	21.0337	30.9376	37.1043	3.24004	12.0035
lnc-VRK2-4:1	VRK2	-1.72044	-3.29538	0.000600437	0.0364127	down	4.02147	5.55812	4.14695	3.22804	1.0989	1.48973
OLMALINC:27	OLMALINC	-1.71863	-3.29123	0.00262585	0.0890522	down	636.698	789.443	802.829	945.343	106.591	375.238
lnc-PCDH10-13:1	PCDH10	-1.71303	-3.27849	0.00781258	0.160578	down	12.6684	18.3006	22.0818	23.6669	1.91494	9.82625
lnc-ZSCAN23-1:1	ZSCAN23	-1.70974	-3.27103	0.0218414	0.267146	down	1.18436	1.91395	1.33937	1.48382	0.574902	0.303654
lnc-ANKS4B-5:4	ANKS4B	-1.70559	-3.26161	0.00963451	0.175325	down	4.66342	5.73867	7.13821	4.6755	0.590595	2.86164
lnc-SORCS1-12:1	SORCS1	-1.70372	-3.2574	0.00195905	0.0730825	down	5.40302	10.2926	6.17004	6.97616	1.19688	3.27582
HECTD2-AS1:2	HECTD2	-1.70371	-3.25738	0.0397262	0.352434	down	0.712233	3.52805	2.70298	2.07363	0.904456	0.455481
lnc-DHRS7-4:1	DHRS7	-1.70302	-3.25583	0.00151927	0.0624438	down	2.98578	4.94502	5.10364	6.82555	1.18655	1.88326
lnc-PRAG1-1:2	PRAG1	-1.69987	-3.24871	0.00455492	0.115987	down	2.28786	3.87831	2.34454	2.49059	0.703126	0.999023
lnc-NOX3-9:3	NOX3	-1.69436	-3.23633	0.00055662	0.0359677	down	5.03913	4.75235	3.46897	4.20068	1.04531	1.68042
lnc-RAB23-5:3	RAB23	-1.68778	-3.22161	0.00599646	0.13766	down	66.4623	51.4343	73.5053	84.7734	7.77496	35.1055
lnc-ZDHHC15-4:1	ZDHHC15	-1.68647	-3.21868	0.0350492	0.33483	down	3.42992	3.69903	2.74252	1.18705	0.344865	1.39863
lnc-SLC1A4-2:1	SLC1A4	-1.68574	-3.21705	0.0197846	0.252761	down	13.0043	6.58145	12.0901	5.13326	4.85107	0.838086
lnc-WDR26-1:4	WDR26	-1.68532	-3.21612	0.032522	0.327017	down	1.8319	4.83975	5.25863	2.35185	1.80317	0.378353
LINC02485:8	LINC02485	-1.68034	-3.20504	8.18184e-05	0.0113046	down	73.7793	104.662	79.8431	100.932	19.5884	36.5035
lnc-NDFIP1-1:1	NDFIP1	-1.67551	-3.19432	0.0301694	0.316136	down	3.92195	2.94813	5.78162	0.908095	1.18425	0.928575
lnc-RPIA-25:1	RPIA	-1.67378	-3.1905	0.0010683	0.0510934	down	5.78495	14.6736	13.2662	12.3899	2.5262	4.73701
lnc-TMCC1-3:1	TMCC1	-1.66599	-3.17331	0.000297881	0.0261469	down	4.78969	4.65729	6.31418	3.85792	1.56931	1.51827
lnc-ZEB1-10:1	ZEB1	-1.66468	-3.17044	0.000193129	0.0205847	down	30.529	35.9689	47.0961	47.5162	8.16001	17.3198
lnc-AEBP2-3:1	AEBP2	-1.65308	-3.14504	0.0285052	0.307782	down	1.07239	2.92261	2.13151	1.71826	0.431368	0.826547
lnc-KIAA1147-6:1	KIAA1147	-1.64869	-3.13548	0.00995235	0.179359	down	4.59126	6.0583	13.3542	17.7383	2.55414	4.12666
lnc-ZNF585A-4:5	ZNF585A	-1.64746	-3.13281	0.0313014	0.32168	down	2.23125	2.76949	1.55431	7.3345	1.03689	1.17453
lnc-CDH4-4:5	CDH4	-1.64722	-3.13229	0.00896295	0.17069	down	3.01004	2.42243	1.68314	3.81192	1.03115	0.687473
lnc-CGAS-3:4	CGAS	-1.64668	-3.13113	0.0330239	0.328671	down	5.76567	2.53216	1.27814	1.86516	0.855081	0.969264
lnc-ARHGEF26-9:1	ARHGEF26	-1.64291	-3.12295	0.00113749	0.0523877	down	643.736	904.077	733.357	837.116	138.054	360.82
lnc-FGFR2-12:9	FGFR2	-1.64251	-3.12209	0.0413196	0.360147	down	5.29479	2.92962	3.38733	0.888064	0.617005	1.39985
lnc-HIPK2-1:1	HIPK2	-1.63113	-3.09755	0.0238926	0.283406	down	3.2346	3.12612	1.65827	2.4483	0.382758	1.33608
lnc-RHEX-8:3	RHEX	-1.63033	-3.09584	0.011393	0.188602	down	2.95157	3.52486	3.75279	1.47936	0.716522	1.19093
lnc-POTEI-2:11	POTEI	-1.62847	-3.09185	0.00704704	0.153737	down	2.32767	5.65828	3.25021	3.94547	1.61141	0.805898
lnc-HLA-DRB5-1:2	HLA-DRB5	-1.62833	-3.09156	0.00393101	0.107041	down	3.65509	2.74142	3.76427	3.44023	0.696619	1.53892
lnc-TP53TG3F-1:1	TP53TG3F	-1.62579	-3.0861	0.0463947	0.380827	down	0.618928	2.55194	2.82288	2.22572	0.765515	0.550222
lnc-FBXO17-5:3	FBXO17	-1.6193	-3.07225	0.001886	0.0716976	down	20.6143	23.4995	20.8202	23.1683	3.12407	11.2698
lnc-STMND1-4:10	STMND1	-1.61278	-3.05841	0.00287128	0.0923389	down	3.85974	5.57662	6.0546	5.18371	2.44544	0.878168
lnc-ZNF800-4:1	ZNF800	-1.6126	-3.05802	0.0487671	0.388626	down	0.870853	2.29674	1.14803	1.92896	0.688964	0.303654
lnc-ZNF800-2:2	ZNF800	-1.6101	-3.05274	0.0233151	0.278326	down	1.92832	2.36054	1.65827	2.00315	0.354434	0.971694
lnc-PAM-1:6	PAM	-1.60901	-3.05042	0.0457611	0.378621	down	1.11967	1.47821	0.996875	2.44904	0.346778	0.649213
PART1:16	PART1	-1.60732	-3.04686	0.0209636	0.260682	down	2.88937	2.2725	3.0257	4.58648	0.455864	1.67374
lnc-TMEM178A-6:5	TMEM178A	-1.6068	-3.04575	0.0211897	0.262267	down	1.57873	3.24543	3.05887	4.81647	1.49046	0.555687
lnc-CYYR1-2:1	CYYR1	-1.58307	-2.99606	0.0281209	0.305845	down	1.29259	2.49261	1.58046	1.39775	0.678247	0.42876
lnc-NPSR1-4:5	NPSR1	-1.58226	-2.99439	0.013991	0.20428	down	1.89908	1.77296	1.84769	2.13373	0.762453	0.490705
lnc-ACSBG2-2:2	ACSBG2	-1.58124	-2.99226	0.0118241	0.191305	down	1.53954	2.56342	2.12832	2.65084	0.716522	0.761565
lnc-SLC19A3-4:1	SLC19A3	-1.57921	-2.98806	0.00520499	0.125862	down	4.72438	4.50098	2.60476	2.42975	1.29831	1.07372
lnc-TEX29-4:1	TEX29	-1.57506	-2.97947	0.000407337	0.0323313	down	6.30684	7.14925	7.20199	7.35824	1.53371	3.22724
KLHL6-AS1:1	KLHL6	-1.57304	-2.97532	0.00365375	0.10287	down	22.4052	20.4442	35.5539	33.4022	4.5085	14.3392
lnc-HTR1B-1:5	HTR1B	-1.57192	-2.97301	0.000908748	0.0470845	down	679.398	866.093	813.68	871.368	164.016	379.126
lnc-NCOA4-6:1	NCOA4	-1.56203	-2.95269	0.00942097	0.172846	down	3.59724	2.87221	2.6156	2.97283	1.45946	0.535039
lnc-FAM86B2-58:12	FAM86B2	-1.56042	-2.94939	0.0153798	0.215972	down	81.5324	188.485	293.188	351.673	53.3821	101.963
lnc-DDX18-2:1	DDX18	-1.55521	-2.93877	0.0467135	0.381929	down	1.58993	1.26704	2.26418	1.48382	0.845512	0.242923
lnc-PCDH10-16:1	PCDH10	-1.55178	-2.93178	0.0365906	0.33621	down	2.05272	2.61574	3.31654	3.39497	0.334147	1.64095
lnc-HTR2C-9:1	HTR2C	-1.54951	-2.92717	0.013517	0.202732	down	7.23865	7.23857	24.934	19.2755	3.95925	6.09981
LINC02289:39	LINC02289	-1.54921	-2.92657	0.0425996	0.36617	down	3.1923	0.949321	2.68959	3.74367	0.565333	1.25713
lnc-ABO-33:2	ABO	-1.54544	-2.91892	0.0284441	0.307567	down	3.34283	2.09769	3.40137	3.37642	0.40534	1.72476
lnc-GIMAP5-4:1	GIMAP5	-1.5452	-2.91846	0.000559209	0.0359677	down	10.8782	9.74011	16.0042	21.2364	4.23253	5.71417
lnc-TBC1D22A-4:4	TBC1D22A	-1.53907	-2.90608	0.00857554	0.167671	down	5.28732	2.67953	3.42433	2.31995	1.03345	1.33608
lnc-KBTBD3-3:1	KBTBD3	-1.53713	-2.90216	0.000250704	0.0236772	down	53.7235	52.4398	72.791	83.8638	17.1981	28.1779
lnc-CHMP2B-1:11	CHMP2B	-1.53551	-2.89891	0.00656344	0.147057	down	3.02746	7.41593	4.33	3.25698	1.68911	1.40592
DARS-AS1:50	DARS	-1.53449	-2.89686	0.00469409	0.117525	down	11.5823	13.457	17.7486	17.9408	2.30458	8.23632
lnc-RIMKLB-6:4	RIMKLB	-1.53308	-2.89404	0.0057584	0.133427	down	13.7551	17.6709	12.1762	11.3705	1.9536	7.59318
lnc-RTL9-6:1	RTL9	-1.5306	-2.88906	0.00813465	0.164579	down	2.98143	5.46561	6.43727	5.65185	2.54955	0.957726
lnc-GPD2-2:6	GPD2	-1.52995	-2.88775	0.0322335	0.325873	down	6.16626	16.4466	20.3565	37.3321	3.97532	9.9635
LINC02243:5	LINC02243	-1.52697	-2.88181	0.0310795	0.321179	down	1.31685	2.10981	1.87129	2.13818	0.88685	0.368636
lnc-MDGA2-2:5	MDGA2	-1.5259	-2.87966	0.00128237	0.0572918	down	22.5234	31.3448	50.1384	41.5661	8.85893	16.483
lnc-PROKR2-2:3	PROKR2	-1.52183	-2.87155	0.00162526	0.0645564	down	21.2625	22.42	21.6513	35.0922	4.97662	12.5707
lnc-VPS33B-6:1	VPS33B	-1.51973	-2.86737	0.0459011	0.379256	down	0.930569	2.92197	1.59449	1.80358	0.535861	0.72877
lnc-CDRT15L2-6:2	CDRT15L2	-1.51964	-2.86719	0.0358621	0.336078	down	0.984064	2.29164	1.98036	3.04405	0.789629	0.641925
lnc-DYRK2-6:1	DYRK2	-1.51791	-2.86376	0.0245243	0.2859	down	2.48815	3.70031	3.4441	2.52249	0.459309	1.70046
lnc-IRS1-7:5	IRS1	-1.51659	-2.86115	0.00731532	0.155454	down	4.09301	8.20129	8.95657	12.6599	1.93905	4.02038
SMC5-AS1:11	SMC5	-1.51368	-2.85537	0.00420738	0.110533	down	8.55737	10.7105	13.3248	17.8184	2.35166	6.53039
lnc-KHNYN-2:4	KHNYN	-1.51171	-2.85147	0.00248598	0.0862692	down	3.23771	5.38331	4.54812	4.17323	1.16244	1.90695
lnc-FAM49A-2:1	FAM49A	-1.51078	-2.84963	0.00416542	0.109817	down	3.72849	4.05567	3.49512	3.30817	1.727	0.784035
lnc-IKZF2-3:2	IKZF2	-1.50962	-2.84735	0.0270444	0.302343	down	2.83774	6.99614	6.07883	4.11091	0.718819	2.83309
lnc-ATP6V1E2-2:2	ATP6V1E2	-1.50882	-2.84578	0.0253967	0.294231	down	5.37316	1.72192	2.65833	6.46202	1.55361	1.28385
lnc-F11-8:1	F11	-1.50717	-2.84252	0.00294576	0.0931772	down	5.09822	8.71423	5.78162	5.51238	1.38405	3.07784
lnc-LONP2-9:4	LONP2	-1.50329	-2.83489	0.00361716	0.102326	down	3.54562	4.81551	4.41993	4.39135	0.967229	2.10432
lnc-FAM72B-6:4	FAM72B	-1.50305	-2.83442	0.00022453	0.0223362	down	529.948	765.491	633.849	766.136	199.702	276.173
lnc-FAM124A-2:1	FAM124A	-1.50229	-2.83291	0.00477018	0.117879	down	2.62438	4.63942	3.9875	4.55902	1.04569	1.76909
TRHDE-AS1:24	TRHDE	-1.50024	-2.82889	0.0378471	0.344783	down	1.58309	2.57299	3.37777	4.50857	0.528971	1.62516
lnc-HAAO-2:1	HAAO	-1.49566	-2.81992	0.0271651	0.302343	down	2.36374	1.53116	2.8063	1.70639	0.535861	0.971694
lnc-FRG1-12:1	FRG1	-1.49481	-2.81828	0.0114511	0.188602	down	2.05272	2.43263	4.08381	3.63535	0.89795	1.27838
DLEU1:39	DLEU1	-1.48422	-2.79766	0.00349935	0.100418	down	3.52322	3.14271	3.36437	3.73625	1.53715	0.883634
CARMN:37	CARMN	-1.48085	-2.79113	0.0141113	0.205633	down	2.36748	2.58128	1.77499	2.07734	0.715757	0.862985
ZBED3-AS1:71	ZBED3	-1.47751	-2.78468	0.00140162	0.0597569	down	47.6649	57.8869	73.5965	87.6957	15.984	32.0118
lnc-IL16-12:1	IL16	-1.46947	-2.76921	0.0444009	0.373229	down	1.77778	1.68811	1.46693	1.78058	0.324196	0.910963
JPX:25	JPX	-1.46854	-2.76742	0.00266651	0.089398	down	10.9939	17.6926	13.6182	9.19743	2.70265	6.65489
lnc-INPP4B-2:4	INPP4B	-1.4621	-2.75508	0.00342644	0.0994734	down	4.36111	4.53479	6.61713	3.52258	1.36836	2.11586
lnc-KRTAP5-7-1:2	KRTAP5-1	-1.46139	-2.75374	0.0110611	0.18629	down	3.42618	5.3125	5.56094	4.10423	0.877281	2.51001
LINC01473:8	LINC01473	-1.46139	-2.75373	0.0179778	0.239096	down	47.2201	100.488	154.009	171.801	27.0177	59.0735
lnc-SPTLC3-8:2	SPTLC3	-1.4607	-2.75242	9.68211e-05	0.0128412	down	22.5538	33.0042	27.4163	18.587	8.29551	10.1876
PCAT14:8	PCAT14	-1.45315	-2.73805	0.0171232	0.229365	down	5.30412	5.64871	4.56215	4.35945	0.730302	2.94848
lnc-LSMEM1-4:1	LSMEM1	-1.44745	-2.72726	0.00777177	0.16018	down	5.15794	3.30285	3.11818	2.61152	1.11918	1.49702
lnc-FTCD-2:1	FTCD	-1.44639	-2.72526	0.0056916	0.133427	down	4.27216	10.2856	9.00823	8.24779	1.92336	3.95176
lnc-OLFM4-4:4	OLFM4	-1.44279	-2.71847	0.00306883	0.0950063	down	12.0178	17.4329	22.9823	10.2769	3.87504	7.70735
POTEH-AS1:1	POTEH	-1.43697	-2.70752	0.000460835	0.0344029	down	8.55924	9.81794	7.90548	11.8089	2.55567	4.53234
MIF-AS1:5	MIF	-1.43485	-2.70354	0.0110548	0.18629	down	5.2979	6.28032	4.85682	2.55736	1.19497	2.34968
LINC01934:8	LINC01934	-1.43406	-2.70206	3.87097e-05	0.00589415	down	9.23602	11.5182	11.5728	8.62913	3.97685	3.59466
lnc-ZNF705D-2:60	ZNF705D	-1.431	-2.69633	0.0282978	0.307321	down	2.17713	2.74333	1.33937	2.03505	0.688964	0.850232
lnc-SRSF12-3:1	SRSF12	-1.42776	-2.69029	0.00543452	0.129543	down	6.86792	10.1133	7.75687	6.70685	1.52491	4.37627
LINC00847:19	LINC00847	-1.42658	-2.68809	0.0434634	0.371031	down	1.55447	1.06352	1.60725	1.85477	0.656047	0.455481
lnc-KRR1-1:1	KRR1	-1.42272	-2.6809	0.0283986	0.307567	down	4.08306	4.83592	8.93807	3.34897	0.995553	2.99767
lnc-EFEMP1-3:8	EFEMP1	-1.42118	-2.67804	0.0216464	0.265631	down	12.7337	21.3967	46.2715	48.4674	8.6863	15.4372
MID1IP1-AS1:7	MID1IP1	-1.41846	-2.673	0.00372985	0.103837	down	3.09277	5.27167	3.78915	3.64351	1.53715	1.40713
lnc-FABP3-4:1	FABP3	-1.41763	-2.67146	0.00282688	0.0921019	down	4.567	5.59895	4.78857	3.67319	1.31898	2.20392
LINC02249:6	LINC02249	-1.39795	-2.63528	0.0185012	0.243777	down	1.94947	4.67068	2.50016	3.44394	1.09966	1.28385
lnc-TMEM167A-3:5	TMEM167A	-1.39542	-2.63064	0.0311154	0.321179	down	2.89745	3.15675	1.25901	3.83418	1.13641	0.967442
lnc-PCDH9-1:1	PCDH9	-1.39516	-2.63018	0.020648	0.258482	down	2.58457	2.8352	2.70489	2.62784	1.45371	0.544756
SMIM2-AS1:14	SMIM2	-1.39461	-2.62917	0.0173218	0.231195	down	4.08741	1.86738	2.83564	3.74589	0.988663	1.40774
lnc-TIMM9-3:1	TIMM9	-1.37529	-2.5942	0.0144623	0.209521	down	276.408	434.359	715.146	749.544	141.063	278.757
lnc-CDY1-21:1	CDY1	-1.37408	-2.59202	0.0224333	0.272154	down	5.66054	4.72108	2.4874	2.74506	1.03345	2.00412
lnc-FOXD4L5-18:6	FOXD4L5	-1.3737	-2.59134	0.0351209	0.335086	down	1.80391	4.33829	3.38032	1.70639	0.956894	1.21462
lnc-TPBG-10:4	TPBG	-1.3723	-2.58882	0.00909483	0.17069	down	9.28827	5.62511	6.80847	7.97996	1.48587	4.30764
lnc-TENM1-8:1	TENM1	-1.3722	-2.58865	0.0342857	0.330959	down	3.49461	1.81698	2.68193	3.26217	1.57313	0.559938
lnc-RBM12B-2:4	RBM12B	-1.3645	-2.57488	0.00164429	0.0649101	down	8.75518	12.694	7.40098	10.6701	2.68849	5.0358
LINC01748:19	LINC01748	-1.36303	-2.57225	2.48698e-05	0.00421712	down	19.5432	23.2762	19.5548	17.8874	6.98954	8.6584
lnc-DPH5-1:4	DPH5	-1.3598	-2.5665	0.0470456	0.383036	down	10.0994	10.5325	16.5693	9.86218	1.21793	7.98854
FAM27E2:5	FAM27E2	-1.35905	-2.56517	0.0136913	0.202821	down	6.42316	5.54791	3.5066	5.59102	1.13526	3.0165
lnc-AKAP7-1:6	AKAP7	-1.35256	-2.55365	0.000171241	0.0185402	down	32.5033	41.6795	53.8376	39.8968	15.8041	17.1334
LIMD1-AS1:5	LIMD1	-1.35207	-2.55278	0.00102141	0.0501363	down	15.7774	10.662	20.6257	21.726	5.96872	7.54702
lnc-DYM-1:2	DYM	-1.35097	-2.55083	0.00146291	0.0609765	down	8.22147	15.0596	9.61414	9.71751	3.17574	5.21982
lnc-RPL21-7:1	RPL21	-1.3485	-2.54648	0.0105087	0.183147	down	2.37743	3.38196	2.70043	2.78141	1.06751	1.1381
lnc-ERVW-1-1:1	ERVW-1	-1.34081	-2.53294	0.00176731	0.0686765	down	10.1548	9.65908	7.80917	6.38634	2.38994	4.3793
lnc-FBXO11-1:10	FBXO11	-1.33542	-2.5235	0.0048931	0.12009	down	42.9355	69.7017	82.5499	93.7816	20.1422	37.1983
lnc-APBA2-1:8	APBA2	-1.3308	-2.51542	0.03432	0.330959	down	3.7372	9.80582	7.27151	4.2541	1.28951	3.72645
lnc-DAZL-1:3	DAZL	-1.32982	-2.51371	0.0303671	0.316879	down	2.82654	2.82755	1.59385	2.1137	1.09622	0.743953
lnc-NPIPA7-8:1	NPIPA7	-1.32841	-2.51126	0.00332099	0.098325	down	5.47331	5.96643	3.96837	4.00927	2.1733	1.67071
lnc-HIST4H4-3:1	HIST4H4	-1.32611	-2.50725	0.0271174	0.302343	down	6.29502	9.46514	7.77027	11.51	1.35343	5.68137
lnc-TMTC3-5:9	TMTC3	-1.32606	-2.50717	0.0357408	0.336078	down	4.74117	3.06233	1.47076	3.78373	1.49275	1.09316
CAHM:3	CAHM	-1.32436	-2.50421	0.0113933	0.188602	down	2.80041	3.56506	3.37777	4.87211	1.12914	1.81039
lnc-THNSL1-4:3	THNSL1	-1.31749	-2.49233	0.0490258	0.389129	down	1.99052	3.9555	3.57166	2.29991	0.608967	1.79399
lnc-KIF2B-4:1	KIF2B	-1.31745	-2.49225	0.033991	0.330398	down	2.12302	3.62694	2.78781	1.66633	1.23707	0.787679
lnc-NKD1-1:1	NKD1	-1.31678	-2.49109	0.0457492	0.378621	down	2.55036	2.29674	1.53071	1.40963	0.880343	0.668039
lnc-OR4A5-3:1	OR4A5	-1.31615	-2.49001	0.0316978	0.322643	down	8.2731	7.97481	5.22993	5.86107	4.47865	0.961369
lnc-CLASP2-1:10	CLASP2	-1.31444	-2.48705	0.0404926	0.356196	down	2.12924	3.17716	4.40207	1.96235	0.781208	1.59054
lnc-KLF6-5:11	KLF6	-1.30495	-2.47075	0.00724325	0.155454	down	3.7851	2.94047	3.83507	3.43355	1.20148	1.65066
lnc-PRIM2-13:1	PRIM2	-1.30381	-2.4688	0.00879483	0.169169	down	458.13	292.016	408.279	434.872	90.887	231.794
LINC00620:11	LINC00620	-1.30264	-2.4668	0.0307272	0.318854	down	2.42159	5.24997	2.65451	2.96986	0.946942	1.7697
lnc-MAB21L1-2:5	MAB21L1	-1.30144	-2.46475	0.000102987	0.0132481	down	9.43569	9.06703	10.361	8.618	4.10393	3.48352
MIR3936HG:21	MIR3936HG	-1.30087	-2.46378	0.00633254	0.14231	down	132.109	174.153	236.891	242.671	53.5444	106.085
lnc-ATP6V1D-8:7	ATP6V1D	-1.29951	-2.46145	0.0290794	0.310835	down	2.0154	2.00136	2.93322	2.79551	1.22215	0.72877
lnc-GALNT15-1:1	GALNT15	-1.29813	-2.4591	0.0315077	0.322468	down	2.22192	4.88186	2.90197	3.15608	1.81044	0.827154
lnc-PALM2-1:1	PALM2	-1.29771	-2.45839	0.027463	0.303558	down	2.179	2.72547	5.53926	3.48994	1.25009	1.59358
lnc-ACTL7B-11:2	ACTL7B	-1.29674	-2.45674	0.00273221	0.0897329	down	12.8358	7.96524	10.5587	8.77603	2.76351	5.46881
lnc-ZNF33B-13:1	ZNF33B	-1.29025	-2.4457	0.00438509	0.113601	down	548.583	668.504	677.285	833.356	185.388	372.46
lnc-CFH-3:1	CFH	-1.2877	-2.44138	0.0359377	0.336078	down	3.07349	2.67571	3.98367	2.37336	0.697767	1.8195
lnc-RAB23-11:1	RAB23	-1.2834	-2.43412	0.0349269	0.33409	down	4.78907	3.90765	6.07501	11.0188	1.54596	3.78596
KLF3-AS1:19	KLF3	-1.28336	-2.43406	0.0113535	0.188602	down	2.69094	5.04773	3.25595	3.87276	1.58998	1.45268
lnc-HERC5-3:2	HERC5	-1.27453	-2.4192	0.00133825	0.0587334	down	32.2303	42.0789	49.0778	63.7151	20.7818	17.9618
lnc-CFH-4:2	CFH	-1.2728	-2.41631	0.0277329	0.305063	down	4.55394	1.83038	3.92755	3.88686	1.19076	1.76484
lnc-DCUN1D3-1:6	DCUN1D3	-1.26962	-2.41099	0.0477632	0.386256	down	2.63309	3.36218	3.48492	1.85551	0.651836	1.73326
lnc-RNASET2-1:7	RNASET2	-1.26928	-2.41041	0.0484666	0.388389	down	2.90181	1.74425	1.60661	2.03728	1.02617	0.672291
SEC23A-AS1:13	SEC23A	-1.26861	-2.40929	0.0371843	0.340407	down	2.92296	2.22146	1.55686	3.14421	1.15861	0.864807
LINC00702:10	LINC00702	-1.25816	-2.3919	0.00334353	0.0984546	down	4.33996	4.75043	6.23063	5.52128	1.89388	2.48693
lnc-AP1S2-2:7	AP1S2	-1.24993	-2.3783	0.00805867	0.164213	down	10.6823	6.64461	18.5567	13.3121	4.72208	5.65161
lnc-DIP2A-7:1	DIP2A	-1.24901	-2.37679	0.0127017	0.198258	down	10.6648	28.9013	22.4275	33.0023	8.41301	11.6045
lnc-UROD-2:1	UROD	-1.24855	-2.37602	0.0029929	0.0934311	down	26.5156	37.5524	26.6994	27.4009	7.89132	17.0295
lnc-C16orf78-5:5	C16orf78	-1.24308	-2.36704	0.0407528	0.357294	down	5.59834	1.79593	5.10237	4.40248	1.35573	2.23611
lnc-MBTPS2-1:1	MBTPS2	-1.24022	-2.36234	0.000509369	0.0345491	down	13.9567	13.7977	16.2766	12.0619	4.54142	7.40491
MIR4458HG:11	MIR4458HG	-1.23939	-2.36099	0.0167566	0.226628	down	2.86697	4.26174	2.46444	3.1813	1.39553	1.30025
lnc-RAB23-5:2	RAB23	-1.23868	-2.35983	0.0304868	0.317467	down	171.571	183.96	259.332	271.372	40.2898	147.432
LINC-PINT:39	LINC-PINT	-1.23615	-2.3557	0.0301273	0.316136	down	11.5301	16.5831	26.9877	27.4306	4.39635	13.1725
lnc-FAM72B-7:3	FAM72B	-1.23535	-2.35439	0.00130174	0.0575598	down	11.4461	17.6722	17.4756	16.224	5.008	8.39483
APCDD1L-DT:37	APCDD1L-DT	-1.23477	-2.35343	0.0353068	0.335572	down	3.99286	2.81925	2.03393	2.13002	1.34157	0.972908
lnc-DUSP22-7:1	DUSP22	-1.2342	-2.35252	0.0444987	0.373459	down	1.75104	4.78616	6.7702	4.71705	1.68528	2.15473
lnc-SPIDR-10:1	SPIDR	-1.233	-2.35056	0.000860642	0.046196	down	105.249	78.2169	64.5449	77.6778	34.8692	34.4951
LINC01123:8	LINC01123	-1.23123	-2.34768	0.0135596	0.202732	down	8.22956	4.81295	5.52905	5.02865	1.62557	3.45012
lnc-OR4C46-2:1	OR4C46	-1.22763	-2.34182	0.0163386	0.222449	down	50.9449	70.0507	44.6457	51.2362	11.2531	35.0417
lnc-MOAP1-1:1	MOAP1	-1.22708	-2.34093	0.000575018	0.0363816	down	9.67829	9.46067	13.3625	8.93702	4.2222	4.65381
LMCD1-AS1:11	LMCD1	-1.22332	-2.33484	0.0082703	0.165428	down	4.47929	3.24925	5.39001	4.30529	1.6761	2.07214
LINC01814:9	LINC01814	-1.22163	-2.33209	0.00735182	0.155454	down	39.314	61.2803	68.1243	89.8191	21.3112	34.2152
lnc-MUC5B-3:1	MUC5B	-1.21613	-2.32323	0.00681059	0.150783	down	9.19559	10.5791	7.31552	7.82268	2.29425	5.28237
lnc-IRS1-2:7	IRS1	-1.21352	-2.31903	0.0464974	0.381228	down	4.02396	2.07983	3.08821	2.00315	0.889912	1.54742
lnc-SLC20A2-1:1	SLC20A2	-1.21167	-2.31605	0.0358219	0.336078	down	5.58528	11.6617	11.6002	7.65278	1.83724	6.08766
LINC00882:70	LINC00882	-1.21048	-2.31414	0.00621677	0.140556	down	5.99582	9.90279	9.05224	7.30631	2.40487	4.61858
lnc-GINS1-8:2	GINS1	-1.20744	-2.30928	0.0405799	0.356196	down	1.55509	3.50891	3.31654	3.48845	1.45754	1.09316
OVCH1-AS1:7	OVCH1	-1.20451	-2.30459	0.0132483	0.200547	down	4.47059	5.91156	8.51394	4.08495	2.10593	2.90658
lnc-PIWIL4-1:7	PIWIL4	-1.20163	-2.29999	0.0218875	0.267271	down	7.26727	2.69293	5.0743	6.40267	2.52122	2.13105
lnc-ASPHD1-1:6	ASPHD1	-1.19698	-2.29259	0.00336135	0.0984546	down	5.74887	8.20767	10.361	7.42872	3.00235	3.95358
lnc-APPL2-4:1	APPL2	-1.19528	-2.28989	0.00461306	0.116277	down	12.2859	7.96587	8.41572	5.81507	4.12077	3.40153
lnc-RAB23-5:4	RAB23	-1.19173	-2.28427	0.014974	0.212397	down	40.6496	22.8194	17.9144	30.0146	7.70262	16.7235
lnc-KLHL14-2:1	KLHL14	-1.18822	-2.27872	0.00198332	0.0736195	down	7.79351	6.78752	6.9692	10.3133	3.14359	3.87038
lnc-ZCCHC17-16:1	ZCCHC17	-1.18668	-2.27629	0.00735493	0.155454	down	18.2251	29.7282	40.8342	37.9686	11.0272	16.8807
CLDN10-AS1:4	CLDN10	-1.17811	-2.26279	0.00563344	0.13259	down	48.7348	61.3728	75.207	83.0974	21.302	38.1031
lnc-SRGAP2C-16:1	SRGAP2C	-1.1771	-2.26123	0.00695833	0.153145	down	937.973	1110.67	1266.11	1150.51	338.821	648.752
lnc-IRS2-1:3	IRS2	-1.17008	-2.25025	0.0121856	0.193852	down	7.22995	5.48603	3.76682	5.47009	1.92144	2.98857
lnc-A1BG-2:6	A1BG	-1.16729	-2.24589	0.00195848	0.0730825	down	19.0238	23.4032	21.7948	16.1128	6.52296	11.4308
lnc-TMPRSS2-83:1	TMPRSS2	-1.16641	-2.24453	0.00068076	0.0396809	down	54.1938	49.1797	56.341	42.6553	25.8025	19.33
LINC02582:11	LINC02582	-1.16445	-2.24147	0.0168098	0.226795	down	7.15903	4.1099	10.986	9.89705	3.64883	3.53089
lnc-COL8A1-3:2	COL8A1	-1.16369	-2.2403	0.0125901	0.196929	down	4.62236	6.36517	9.03183	7.07261	2.2043	3.88617
LINC00621:3	LINC00621	-1.16216	-2.23793	0.0427953	0.367429	down	13.9448	9.5653	12.8841	8.8977	1.96929	8.2017
lnc-MYO16-9:3	MYO16	-1.16134	-2.23665	0.00630568	0.142135	down	11.5817	12.0962	14.846	8.3435	3.5807	6.96158
lnc-OTOGL-1:11	OTOGL	-1.15809	-2.23162	0.0171643	0.229504	down	11.9238	8.50816	22.9026	21.4181	7.09403	7.44925
lnc-TMTC3-5:11	TMTC3	-1.15723	-2.23029	0.000484158	0.0344029	down	9.3399	9.92066	8.68359	9.47046	3.76174	4.66352
lnc-NXPH1-2:1	NXPH1	-1.15396	-2.22523	0.00274214	0.0897329	down	10.2257	14.407	11.914	13.6207	3.99982	7.33932
lnc-MED13L-12:1	MED13L	-1.15342	-2.22441	0.00590321	0.136359	down	4.06502	5.74696	6.4073	6.48279	2.61806	2.47843
LINC02158:8	LINC02158	-1.14786	-2.21586	0.0022761	0.0812533	down	9.04132	16.9997	11.2552	12.1243	5.34866	5.81619
lnc-TBX15-2:1	TBX15	-1.14754	-2.21535	0.028025	0.305845	down	2.93353	2.91048	3.81338	3.20133	1.04378	1.89177
lnc-CYBA-3:4	CYBA	-1.14715	-2.21475	0.0121659	0.193852	down	4.99061	4.15392	4.00089	5.61624	2.63261	1.56078
lnc-BST2-1:1	BST2	-1.14387	-2.20973	0.0443405	0.373229	down	3.82429	2.17999	2.90261	2.80219	0.932398	1.74662
lnc-TIGD4-1:1	TIGD4	-1.14327	-2.20881	0.036533	0.336095	down	2.40169	3.14909	5.7931	4.32087	1.96125	1.57232
lnc-MRPS11-4:2	MRPS11	-1.14305	-2.20848	0.00377502	0.104536	down	8.07903	11.7804	8.5656	12.49	3.64347	5.66437
lnc-MBTPS2-2:1	MBTPS2	-1.1425	-2.20763	0.00309531	0.0954301	down	5.31407	8.10623	7.78621	7.00287	3.43219	2.94241
lnc-AKAP7-1:5	AKAP7	-1.14236	-2.20742	0.0257069	0.295629	down	17.7107	34.4416	41.6934	28.2763	7.95141	19.7539
lnc-LINC00854-5:2	LINC00854	-1.14176	-2.2065	0.0188939	0.246622	down	4.97444	3.36601	7.94502	6.01316	2.39147	2.67337
NEAT1:27	NEAT1	-1.14123	-2.20569	0.0310751	0.321179	down	2.66419	2.93345	3.98559	2.43865	1.5762	1.12959
lnc-CCNB1IP1-5:1	CCNB1IP1	-1.13854	-2.20159	0.0209603	0.260682	down	2.82219	4.09841	3.0104	3.26959	1.30865	1.7035
lnc-HS3ST3A1-5:2	HS3ST3A1	-1.13555	-2.19703	0.00458645	0.116277	down	5.61576	5.85159	5.73123	4.30158	2.38305	2.52033
LINC01410:17	LINC01410	-1.1308	-2.1898	0.0457068	0.378621	down	7.82772	9.36689	7.45902	16.5557	7.09671	2.28348
lnc-KHDRBS3-4:14	KHDRBS3	-1.12951	-2.18784	0.0383828	0.348387	down	3.1133	8.22936	7.59998	5.66298	1.95321	3.70155
lnc-PRKAR2A-3:1	PRKAR2A	-1.12858	-2.18643	0.0200694	0.255091	down	3.2489	5.80566	5.47994	6.95687	1.97886	2.95941
lnc-PTPN1-6:1	PTPN1	-1.12443	-2.18015	0.0219318	0.267375	down	10.0795	5.45413	6.13177	4.32903	2.40448	3.58919
LINC02432:14	LINC02432	-1.12058	-2.17434	0.0227096	0.274889	down	3.27627	6.96169	7.86976	5.01752	2.51663	2.81062
lnc-ZNF727-12:2	ZNF727	-1.11616	-2.16769	0.00221129	0.0797027	down	221.63	293.219	252.465	257.229	105.868	130.681
lnc-PRR20C-9:1	PRR20C	-1.11403	-2.16449	0.0441971	0.373026	down	2.22876	2.74333	2.55118	1.92896	1.03498	1.15206
lnc-TSSK3-5:1	TSSK3	-1.11401	-2.16447	0.0420446	0.364362	down	2.50495	2.47666	2.44084	1.98757	1.00129	1.17939
lnc-MYO6-16:1	MYO6	-1.11339	-2.16353	0.0392871	0.351464	down	7.08999	6.63631	8.7091	6.30325	1.505	5.19674
lnc-OR4F16-15:3	OR4F16	-1.11129	-2.16038	0.0361942	0.336095	down	7.46943	6.93617	3.53722	5.75721	3.8425	1.59783
lnc-MEST-7:5	MEST	-1.10849	-2.1562	0.0146031	0.209567	down	4.58504	6.45385	5.34154	4.56051	1.75724	3.14464
lnc-TRIM38-2:8	TRIM38	-1.10747	-2.15468	0.0381613	0.346799	down	4.97692	2.61191	7.31105	5.91597	2.0489	2.80273
lnc-GSDMC-6:1	GSDMC	-1.10234	-2.14702	0.0105553	0.183147	down	78.5366	131.608	114.758	99.7903	34.4202	64.5113
lnc-HSD17B7-1:2	HSD17B7	-1.10074	-2.14465	0.0479588	0.387179	down	1.99052	2.67953	2.99764	2.59668	1.45448	0.910963
lnc-MUC15-5:1	MUC15	-1.10067	-2.14454	0.00752808	0.156657	down	9.65652	8.9841	8.24543	9.98608	2.78494	5.88239
lnc-FRG2-14:3	FRG2	-1.09985	-2.14333	0.0157128	0.217883	down	131.841	178.292	253.561	302.104	103.228	99.3028
lnc-APOC3-6:12	APOC3	-1.09862	-2.14149	0.0361603	0.336095	down	3.14129	6.35624	7.0553	3.38458	2.25062	2.41101
lnc-ADGRL3-3:1	ADGRL3	-1.09475	-2.13576	0.00879756	0.169169	down	13.0939	8.95092	7.28235	7.16757	3.5673	5.01455
lnc-EIF3A-2:3	EIF3A	-1.09297	-2.13313	0.0193837	0.25021	down	3.78883	4.43654	4.05	4.93962	1.47285	2.6011
lnc-GSDMC-34:40	GSDMC	-1.09146	-2.1309	0.011634	0.189522	down	7.69585	13.2956	10.8164	15.3976	4.05379	7.06907
lnc-DAD1-2:27	DAD1	-1.08696	-2.12426	0.00849615	0.167185	down	13.3819	16.4817	14.6349	11.6294	4.13799	9.14546
lnc-NPY5R-10:1	NPY5R	-1.0825	-2.11771	0.0435625	0.371451	down	2.46949	2.2221	2.3962	2.76806	1.30329	1.00449
lnc-DHX15-1:2	DHX15	-1.08052	-2.11479	0.019044	0.247539	down	7.31206	6.70904	4.34211	10.222	3.85437	2.88107
lnc-KHDRBS3-4:15	KHDRBS3	-1.07786	-2.1109	0.0241349	0.284643	down	11.8299	15.9126	16.1458	19.3527	3.94623	11.0955
lnc-ZNF582-1:4	ZNF582	-1.07643	-2.10881	0.0339361	0.330398	down	3.04363	4.18135	3.80828	3.06408	1.20377	2.17477
lnc-ZNF131-1:21	ZNF131	-1.0606	-2.08581	0.0160658	0.21994	down	16.4759	39.853	27.6127	25.7405	10.429	15.8957
SCHLAP1:1	SCHLAP1	-1.05428	-2.07669	0.000966973	0.0488761	down	18.4198	16.2731	15.5979	18.6605	7.1813	9.47887
MIR3681HG:32	MIR3681HG	-1.04767	-2.06719	0.00833643	0.165862	down	16.7129	29.1004	34.2254	21.8707	11.3671	13.3268
lnc-SLC35G3-1:10	SLC35G3	-1.04637	-2.06533	0.0139217	0.204127	down	4.75921	4.99797	6.60246	6.28396	2.16679	3.35538
lnc-TDRD3-21:1	TDRD3	-1.04248	-2.05976	0.0188744	0.246622	down	4.66528	8.1662	6.37796	4.52564	3.25344	2.48996
lnc-ATXN1-8:2	ATXN1	-1.0385	-2.05409	0.00923481	0.17097	down	13.9853	16.1729	24.8345	26.8059	9.34733	10.6091
lnc-MRPL3-2:11	MRPL3	-1.03781	-2.05311	0.0206444	0.258482	down	4.69763	6.74413	6.17323	4.98933	1.95474	3.60012
lnc-WSCD1-1:1	WSCD1	-1.03501	-2.04912	0.00845835	0.167185	down	7.49369	7.60095	5.20505	5.45748	3.15737	3.13128
lnc-FAM110B-12:1	FAM110B	-1.03398	-2.04767	0.0312495	0.32159	down	4.02707	4.91503	3.69922	2.6538	1.79896	1.94339
LINC01134:10	LINC01134	-1.03376	-2.04735	0.0331616	0.328671	down	3.94559	2.8167	4.49646	3.20578	1.53907	2.01444
ESRG:1	ESRG	-1.03167	-2.04439	0.00477322	0.117879	down	12.4476	12.1823	14.2433	9.94157	7.50473	4.39388
lnc-OST4-2:1	OST4	-1.03117	-2.04367	0.033171	0.328671	down	5.39307	4.07353	2.75018	3.78299	2.03895	1.8693
lnc-ANKRD20A4-7:1	ANKRD20A4	-1.02658	-2.03719	0.00358716	0.102152	down	24.7173	30.2022	29.8909	40.1595	13.6836	17.052
lnc-ZNF345-29:8	ZNF345	-1.02421	-2.03385	0.0494963	0.391062	down	2.67103	2.89454	5.00096	3.06482	1.83417	1.50673
lnc-GPR89B-11:2	GPR89B	-1.01507	-2.021	0.0433034	0.370512	down	3.79443	5.16767	3.46642	2.81925	1.49275	2.30777
LINC02476:20	LINC02476	-1.01399	-2.01949	0.00905234	0.17069	down	94.923	148.648	133.674	124.317	50.4727	73.8056
lnc-NAP1L2-4:1	NAP1L2	-1.00322	-2.00448	0.025243	0.293161	down	12.7935	15.933	28.7391	24.6247	8.15427	12.383
lnc-RIMKLB-6:2	RIMKLB	-1.0011	-2.00153	0.00242025	0.0843807	down	23.7003	21.812	20.7239	16.7671	9.05031	11.7441
DANT1:2	DANT1	-1.00105	-2.00146	0.0234434	0.27941	down	34.9803	31.5458	36.0355	66.3325	25.2922	17.001
lnc-KBTBD8-4:2	KBTBD8	-0.997698	-1.99681	0.0203177	0.256498	down	8.81303	6.96934	8.32706	6.68162	2.51012	5.2684
lnc-PAX9-11:2	PAX9	-0.997664	-1.99676	0.00904217	0.17069	down	20.4358	18.5526	21.9797	14.3277	6.82878	12.0994
lnc-PTPN14-2:6	PTPN14	-0.99641	-1.99503	0.0022097	0.0797027	down	14.6614	13.6146	12.2323	10.4386	5.80414	7.00955
lnc-MEIS1-8:1	MEIS1	-0.996073	-1.99456	0.0189074	0.246622	down	13.9019	13.9387	23.7247	12.8884	5.93045	10.2915
lnc-SELENOI-1:5	SELENOI	-0.995346	-1.99356	0.0242498	0.284643	down	6.14947	6.73201	4.52899	9.82138	3.61936	3.19748
lnc-ZFAT-1:8	ZFAT	-0.992358	-1.98943	0.0484028	0.388315	down	10.3028	14.1843	11.7323	14.0376	2.92312	9.76552
lnc-ATP8A1-1:7	ATP8A1	-0.987425	-1.98264	0.00669085	0.149016	down	19.1389	19.7501	13.3944	11.694	8.66257	7.47172
lnc-CHRNA7-4:3	CHRNA7	-0.981853	-1.975	0.0120568	0.193039	down	6.29689	6.09084	6.94432	6.99916	2.57596	4.14367
lnc-ATP6V1E1-4:1	ATP6V1E1	-0.975472	-1.96628	0.0290855	0.310835	down	9.08486	12.4681	8.81498	5.47083	3.50644	5.64736
LINC01184:38	LINC01184	-0.971345	-1.96067	0.0495314	0.391062	down	3.99597	4.8557	3.31207	7.59417	2.50017	2.53308
lnc-CCL27-2:1	CCL27	-0.968782	-1.95719	0.0270708	0.302343	down	4.89419	6.23757	4.54493	3.54038	2.33367	2.58835
HCG23:5	HCG23	-0.96504	-1.95212	0.0262955	0.299071	down	11.8225	19.3622	25.3919	25.1247	12.9054	8.0353
GMDS-DT:113	GMDS-DT	-0.963283	-1.94974	0.0338849	0.330398	down	8.63451	4.86017	4.84406	9.25753	3.60558	3.47077
lnc-ADAM19-2:4	ADAM19	-0.96304	-1.94941	0.0128755	0.199304	down	9.00462	5.91858	6.06416	7.1008	3.98221	3.20598
LINC01687:12	LINC01687	-0.962953	-1.9493	0.0231076	0.27718	down	10.2269	6.23502	7.19625	5.20894	3.3277	4.10662
lnc-PCDH8-10:1	PCDH8	-0.95933	-1.94441	0.0101766	0.181646	down	14.114	16.0689	19.6454	26.1018	9.31288	10.2495
lnc-TMEM88B-6:4	TMEM88B	-0.955932	-1.93983	0.014634	0.209567	down	5.72897	9.58763	7.8315	6.22312	4.00671	3.55761
lnc-RBBP6-1:5	RBBP6	-0.955595	-1.93938	0.0401822	0.354792	down	3.92755	3.42406	4.70247	5.90336	2.72523	1.87537
lnc-CTSV-5:2	CTSV	-0.951481	-1.93386	0.00204569	0.0751867	down	14.4736	17.1726	17.6791	16.8495	7.83735	9.32036
lnc-APIP-1:4	APIP	-0.950741	-1.93287	0.00734868	0.155454	down	16.7552	27.0614	19.1645	18.2086	9.1525	11.8929
LINC02484:9	LINC02484	-0.945878	-1.92636	0.00805971	0.164213	down	19.336	19.4962	24.8013	14.4034	8.8306	11.483
lnc-DNAJB4-1:1	DNAJB4	-0.942651	-1.92206	0.013032	0.200547	down	14.0232	17.3576	14.992	8.74932	7.99083	6.34394
lnc-HMX1-5:2	HMX1	-0.941924	-1.92109	0.0475951	0.385567	down	3.79692	4.38997	2.6628	4.70666	2.2177	1.81221
lnc-COMMD10-10:2	COMMD10	-0.938986	-1.91718	0.048129	0.387368	down	3.78137	4.78233	5.71019	8.06973	2.4041	3.44587
lnc-ASPHD1-1:7	ASPHD1	-0.93624	-1.91353	0.00516564	0.12554	down	13.0858	16.4811	12.0818	12.2904	5.94384	8.20595
lnc-SSTR1-1:5	SSTR1	-0.935559	-1.91263	0.00661822	0.14784	down	15.7817	19.484	24.6712	21.8151	9.40436	12.0265
lnc-SSTR1-5:1	SSTR1	-0.934587	-1.91134	0.0415609	0.361828	down	3.84482	4.93481	4.79112	2.91273	2.21387	2.09886
lnc-TTPAL-1:1	TTPAL	-0.933339	-1.90969	0.0467365	0.381929	down	3.74342	2.69867	3.98431	3.22211	1.7871	1.78852
lnc-GPA33-2:1	GPA33	-0.931999	-1.90792	0.0359476	0.336078	down	9.99304	9.18379	8.05919	6.06881	2.79834	5.99292
lnc-CD177-3:1	CD177	-0.915617	-1.88638	0.0443268	0.373229	down	4.78845	9.94363	7.2849	11.3757	3.80576	5.06556
lnc-ZNF33B-13:3	ZNF33B	-0.915517	-1.88625	0.0136267	0.202732	down	84.7651	112.319	71.023	107.886	47.4133	52.364
lnc-METTL14-3:12	METTL14	-0.914892	-1.88543	0.00807748	0.164213	down	77.2185	79.8827	67.9068	64.6142	33.0442	43.841
LINC02335:6	LINC02335	-0.910751	-1.88002	0.0425149	0.365863	down	5.97654	15.4105	8.3985	10.4795	5.20589	5.50768
ZKSCAN2-DT:13	ZKSCAN2-DT	-0.906139	-1.87402	0.0243402	0.284643	down	4.89855	4.06205	4.64953	5.20671	2.49941	2.52276
TCL6:5	TCL6	-0.905673	-1.87342	0.0312379	0.32159	down	6.94381	9.50342	5.81542	6.27209	2.88867	4.77344
lnc-NBEA-8:1	NBEA	-0.900216	-1.86635	0.0423697	0.365457	down	14.7081	27.4537	40.5491	27.3527	14.9524	14.59
LINC01105:22	LINC01105	-0.898813	-1.86453	0.0239521	0.283661	down	14.6521	22.02	26.7134	23.6765	8.79654	14.6173
lnc-FAM19A3-6:4	FAM19A3	-0.897051	-1.86225	0.0115806	0.189066	down	27.9457	32.437	31.8694	28.3958	11.8712	20.6017
lnc-CSE1L-4:1	CSE1L	-0.882309	-1.84332	0.0194191	0.250235	down	37.0417	25.6993	28.1345	26.8608	11.5976	20.4135
lnc-HOOK1-6:1	HOOK1	-0.878551	-1.83853	0.0287528	0.309559	down	56.6645	52.7377	53.5615	35.6294	19.3335	34.7247
lnc-NPIPA1-1:1	NPIPA1	-0.8753	-1.83439	0.00722383	0.155454	down	14.8051	11.1016	12.9473	11.2028	6.04757	7.65209
lnc-TRAF5-6:12	TRAF5	-0.870547	-1.82836	0.0132457	0.200547	down	11.5332	13.7779	10.5606	11.9061	4.98886	8.14583
TMCC1-AS1:11	TMCC1	-0.869867	-1.82749	0.00356859	0.102013	down	18.347	20.1393	19.4113	20.6577	10.1071	11.432
lnc-ERGIC2-11:1	ERGIC2	-0.867364	-1.82433	0.0155222	0.216359	down	31.9273	32.5895	44.6119	41.5676	16.7954	24.6009
lnc-MAD2L1BP-1:1	MAD2L1BP	-0.858342	-1.81295	0.0311235	0.321179	down	9.79088	8.9522	8.85962	11.07	3.56118	7.17596
lnc-HTR2C-4:1	HTR2C	-0.839572	-1.78952	0.0198508	0.253174	down	6.63466	8.61024	9.62434	7.36937	3.98872	5.05888
lnc-POMT1-3:1	POMT1	-0.838696	-1.78843	0.0189556	0.24682	down	10.5746	15.193	18.674	17.4074	9.12456	8.17984
lnc-FGFR1OP2-6:1	FGFR1OP2	-0.833192	-1.78162	0.0397061	0.352434	down	15.0147	26.4017	27.6115	15.7707	13.7728	10.0388
BARX1-DT:11	BARX1-DT	-0.82714	-1.77416	0.0185635	0.243777	down	55.6332	76.0733	71.1736	62.6489	32.1061	42.8159
lnc-MYO16-9:2	MYO16	-0.825777	-1.77249	0.0375659	0.343059	down	14.1961	29.8832	23.4122	16.9533	11.6439	12.2008
lnc-HIST1H2BI-2:4	HIST1H2BI	-0.817537	-1.7624	0.0279501	0.305771	down	8.4989	7.63859	8.31239	7.84197	3.4008	5.83077
lnc-DSCC1-1:2	DSCC1	-0.806238	-1.74865	0.0212542	0.262545	down	8.18726	8.25233	6.50297	6.53398	4.0002	4.45218
lnc-SLC2A9-6:1	SLC2A9	-0.802593	-1.74423	0.0156414	0.21732	down	9.58623	7.99522	9.68684	8.61207	4.57893	5.75425
lnc-ANKRD29-1:1	ANKRD29	-0.798747	-1.73959	0.0392479	0.351464	down	53.1177	54.0756	48.7958	33.3911	20.8764	33.6042
lnc-ADAMTS12-2:2	ADAMTS12	-0.797011	-1.7375	0.0129863	0.200547	down	26.2369	31.7251	27.681	27.7281	13.7544	18.9432
lnc-LHFPL6-9:1	LHFPL6	-0.796393	-1.73675	0.0197098	0.252334	down	30.5278	28.1402	22.6424	19.7385	16.2343	12.8707
lnc-RNF39-4:20	RNF39	-0.795386	-1.73554	0.0115327	0.189066	down	9.95323	10.3743	10.4241	9.05944	6.26881	5.18763
lnc-ARF1-3:5	ARF1	-0.793929	-1.73379	0.0291212	0.310835	down	9.52589	8.51199	6.80018	11.6598	5.42368	5.09896
DDR1-DT:3	DDR1-DT	-0.788711	-1.72753	0.0314282	0.322468	down	14.886	14.9799	15.2153	10.153	6.11532	9.94225
lnc-TASP1-3:2	TASP1	-0.783845	-1.72171	0.0244657	0.285663	down	99.9472	86.7908	68.9164	75.8816	46.9506	49.4379
lnc-SNRPN-12:2	SNRPN	-0.78326	-1.72102	0.0269383	0.302236	down	18.2133	20.4991	16.024	12.1116	8.37014	11.1016
lnc-ATG4C-2:5	ATG4C	-0.781822	-1.7193	0.0277702	0.305063	down	10.6667	18.5386	17.0368	16.0504	9.985	8.13004
lnc-MTUS2-8:1	MTUS2	-0.779809	-1.7169	0.0210555	0.261389	down	29.1916	29.917	36.378	22.6794	18.7463	15.708
LINC02532:31	LINC02532	-0.775565	-1.71186	0.0338991	0.330398	down	26.1766	41.543	43.5678	33.2048	24.2741	17.9812
lnc-RGS5-1:23	RGS5	-0.763169	-1.69721	0.0338999	0.330398	down	28.1516	43.7421	38.845	28.3891	17.8499	23.1943
lnc-FAM84B-12:1	FAM84B	-0.760836	-1.69447	0.0347454	0.333208	down	5.84467	6.04554	7.27853	7.15348	3.57572	4.21776
lnc-PAX8-2:1	PAX8	-0.760029	-1.69353	0.0461556	0.380096	down	13.0528	18.899	19.4611	25.4423	9.61181	13.133
lnc-FJX1-2:1	FJX1	-0.758459	-1.69168	0.0345949	0.332619	down	15.8582	10.6486	13.8867	15.3219	6.44794	10.0904
lnc-POU5F1-8:1	POU5F1	-0.758217	-1.6914	0.0205297	0.258482	down	8.98596	8.60067	8.0611	8.79977	4.50161	5.72753
lnc-RIMS3-5:1	RIMS3	-0.756468	-1.68935	0.0328657	0.328671	down	20.0825	18.559	18.7206	12.8328	8.45894	12.3836
lnc-GATA3-26:1	GATA3	-0.754761	-1.68735	0.0254932	0.294435	down	57.6523	60.2965	63.5965	50.3503	29.5041	39.3068
DSCR9:14	DSCR9	-0.748304	-1.67982	0.0388945	0.350469	down	36.1367	50.5781	63.5149	46.1919	29.0245	29.5425
lnc-CD1B-1:4	CD1B	-0.742274	-1.67281	0.0483521	0.388315	down	32.1482	40.9433	21.4293	24.135	17.3764	18.1112
LINC00662:60	LINC00662	-0.733455	-1.66262	0.0330805	0.328671	down	19.2496	17.5758	25.5131	19.4773	10.14	14.5438
lnc-PROKR2-2:4	PROKR2	-0.723575	-1.65127	0.0262736	0.299071	down	39.7924	37.4465	39.0669	48.3546	27.694	22.2384
MIR17HG:19	MIR17HG	-0.72278	-1.65036	0.048516	0.388389	down	8.40933	8.97708	11.3521	6.991	4.65969	6.21702
lnc-SSR3-7:1	SSR3	-0.712728	-1.6389	0.033057	0.328671	down	49.4358	49.0667	46.0259	36.8075	24.3679	31.0304
LINC00342:2	LINC00342	-0.709982	-1.63578	0.04718	0.383036	down	8.42115	6.97636	9.55291	7.06074	4.2023	5.63522
lnc-RPRML-3:27	RPRML	-0.702783	-1.62764	0.0330999	0.328671	down	11.086	13.6567	9.2761	9.94824	6.39933	7.13588
RAB11B-AS1:11	RAB11B	-0.69565	-1.61961	0.0412214	0.359711	down	14.1551	9.39751	11.6774	12.1569	6.23359	8.45556
lnc-SP100-2:1	SP100	-0.691913	-1.61542	0.0324722	0.326957	down	25.962	18.4958	17.7945	20.7645	13.3269	12.3976
lnc-IRAK4-4:1	IRAK4	0.60556	-0.657216	0.0341974	0.330959	up	8.62704	7.6488	8.94254	8.35982	13.2618	12.3278
lnc-PADI6-3:1	PADI6	0.610107	-0.655148	0.0480535	0.387179	up	18.3035	20.5067	14.1138	15.7351	28.804	23.6607
lnc-KHDC3L-2:6	KHDC3L	0.615263	-0.652811	0.0494068	0.390905	up	38.279	29.0009	29.8929	28.8825	53.1509	43.5768
RAMP2-AS1:6	RAMP2	0.61617	-0.652401	0.0439071	0.37184	up	17.2696	13.8787	13.6871	13.1199	25.528	18.9553
lnc-PITPNB-2:2	PITPNB	0.618938	-0.65115	0.0457006	0.378621	up	53.5419	50.0639	47.2039	42.7413	78.0347	70.828
lnc-CHAF1B-6:1	CHAF1B	0.621234	-0.650115	0.0470982	0.383036	up	10.0005	9.69928	11.4746	9.94824	19.1922	12.4614
lnc-CCDC157-3:1	CCDC157	0.625559	-0.648168	0.0403522	0.355451	up	10.8826	11.4773	9.02098	8.87693	17.8116	13.2727
lnc-COL9A2-1:4	COL9A2	0.632389	-0.645107	0.0379425	0.34523	up	31.5498	25.9538	26.4443	23.379	45.5612	37.774
lnc-AK4-1:1	AK4	0.634001	-0.644387	0.0396355	0.352434	up	45.9568	44.9492	43.6743	36.9878	71.1298	62.22
lnc-FAM3B-7:1	FAM3B	0.639628	-0.641878	0.0394927	0.352094	up	10.4602	12.1912	10.4937	9.03496	19.3955	13.4926
FTX:48	FTX	0.639923	-0.641747	0.0400275	0.353845	up	13.0802	15.3174	13.3982	14.5303	26.6296	17.298
lnc-NCAPG2-4:1	NCAPG2	0.654557	-0.63527	0.0318739	0.323552	up	16.6526	18.6406	16.6873	18.6657	33.045	22.6314
lnc-EPC1-3:5	EPC1	0.657145	-0.634132	0.0323943	0.326613	up	20.8171	14.4299	18.5375	16.7693	30.4977	25.2428
lnc-TCTA-3:1	TCTA	0.659966	-0.632893	0.035613	0.336078	up	33.5098	28.3112	28.6205	23.4384	50.2733	39.8589
lnc-RBM22-2:2	RBM22	0.661373	-0.632276	0.0419325	0.364212	up	49.5801	58.9734	51.6277	45.4567	93.3255	69.5897
lnc-ZDHHC9-1:2	ZDHHC9	0.662947	-0.631587	0.0367471	0.337233	up	25.8463	29.4557	28.6179	24.4318	51.5598	34.3791
lnc-SH3D21-1:1	SH3D21	0.663292	-0.631436	0.0391578	0.351246	up	7.07817	5.44265	7.55916	6.69424	11.8743	9.35073
lnc-ZNF541-4:1	ZNF541	0.667316	-0.629677	0.0437333	0.371586	up	11.7571	11.0001	9.99043	6.6653	16.6634	14.7005
lnc-H1FOO-2:3	H1FOO	0.670532	-0.628275	0.038577	0.349356	up	62.2032	64.4505	51.4338	49.9927	99.6678	82.1306
lnc-NKAP-5:1	NKAP	0.671123	-0.628018	0.0463975	0.380827	up	5.0354	6.78688	5.58709	8.07567	10.2506	10.0528
lnc-DNAH12-1:1	DNAH12	0.671836	-0.627707	0.0385832	0.349356	up	18.9068	15.6485	17.8474	12.1658	29.5623	21.97
lnc-NLRP12-1:14	NLRP12	0.674137	-0.626707	0.0190871	0.247556	up	10.4502	11.5431	10.4152	8.70777	17.097	15.7688
lnc-SPTBN2-2:1	SPTBN2	0.674935	-0.626361	0.0334125	0.330236	up	43.1427	33.3819	34.5469	33.3688	65.0233	50.505
lnc-ADCY9-1:7	ADCY9	0.675452	-0.626136	0.0354163	0.336078	up	10.5877	7.60477	6.9558	7.14383	13.5871	12.2512
lnc-EPB41L1-1:4	EPB41L1	0.678015	-0.625025	0.0474496	0.384806	up	21.5437	22.9936	20.0332	17.0928	41.814	23.6298
lnc-DNAJB5-5:2	DNAJB5	0.685877	-0.621628	0.0243352	0.284643	up	19.5506	15.9681	15.9353	17.5001	32.3438	23.2053
lnc-EGR2-5:1	EGR2	0.686019	-0.621567	0.026686	0.301217	up	38.6198	33.5076	33.0027	29.0858	59.6884	48.4729
MIR155HG:5	MIR155HG	0.686254	-0.621466	0.0389518	0.350469	up	9.34674	8.65234	5.84285	7.80932	14.5559	10.9273
lnc-TTC9B-2:2	TTC9B	0.688768	-0.620383	0.0292599	0.311478	up	11.8511	12.6047	11.9931	13.7016	24.8716	15.5823
lnc-GMPS-1:7	GMPS	0.69083	-0.619497	0.0285723	0.308061	up	7.91046	8.2351	8.93743	8.69071	16.6102	10.6558
lnc-FBN1-3:4	FBN1	0.696356	-0.617129	0.0327749	0.328671	up	7.28095	10.6952	11.6066	8.27895	16.9619	13.7628
lnc-ROPN1B-13:2	ROPN1B	0.698382	-0.616263	0.0497899	0.392273	up	10.4533	5.70613	6.80146	9.80506	13.3804	13.2527
lnc-BRD1-25:1	BRD1	0.707231	-0.612495	0.0405611	0.356196	up	9.57876	9.86452	8.14784	11.2162	20.3719	11.3184
lnc-SLCO6A1-2:1	SLCO6A1	0.707672	-0.612307	0.0154287	0.215972	up	14.8306	14.8765	12.946	12.9322	25.685	19.7649
NRAV:2	NRAV	0.711608	-0.610639	0.0432951	0.370512	up	12.6	10.5102	16.4264	13.7216	27.5651	16.1307
lnc-ODAPH-2:1	ODAPH	0.717762	-0.60804	0.0388182	0.350469	up	13.6711	13.2873	16.7619	22.0599	31.5404	22.655
LINC00319:11	LINC00319	0.7196	-0.607266	0.0451124	0.376823	up	5.97654	7.9059	8.74865	4.69702	12.0791	10.4767
lnc-MUC20-67:126	MUC20	0.72082	-0.606753	0.0111358	0.186706	up	8.24449	8.67723	8.50373	8.20624	15.1461	12.598
lnc-CNPY1-2:26	CNPY1	0.722276	-0.60614	0.0242644	0.284643	up	26.1853	24.7162	31.1812	21.7372	49.5771	36.2484
lnc-TRUB2-7:1	TRUB2	0.72605	-0.604557	0.0436672	0.371586	up	8.82485	9.00962	6.92965	13.1711	18.4684	12.9223
lnc-SEC24C-5:7	SEC24C	0.727365	-0.604006	0.0388683	0.350469	up	10.1971	7.5027	12.4134	7.64017	18.5986	12.7207
lnc-C19orf44-8:3	C19orf44	0.732005	-0.602067	0.0263401	0.299123	up	17.6323	11.1564	17.4144	17.2738	29.4448	23.3838
lnc-C6orf106-2:1	C6orf106	0.732595	-0.60182	0.0197173	0.252334	up	12.4065	8.84055	9.88711	11.2607	20.4825	14.7819
lnc-RYR2-3:1	RYR2	0.735242	-0.600717	0.0278175	0.305063	up	31.6288	24.5362	25.2676	23.3115	53.6603	33.7074
lnc-SV2B-1:2	SV2B	0.737918	-0.599604	0.0465502	0.381241	up	4.55892	4.46334	3.00147	4.54419	7.47411	6.3488
lnc-LIG3-1:2	LIG3	0.740758	-0.598425	0.0357759	0.336078	up	13.3919	13.2682	15.8173	22.8663	31.2059	23.4937
lnc-XRCC2-13:2	XRCC2	0.742244	-0.597809	0.030551	0.317467	up	12.6336	16.9315	11.6487	10.1582	25.8266	17.1929
lnc-SCGB2B2-130:2	SCGB2B2	0.742427	-0.597733	0.0123911	0.195043	up	6.92328	9.56785	8.23012	8.18176	14.4315	13.127
lnc-TTC30B-2:1	TTC30B	0.743973	-0.597093	0.0449397	0.376313	up	7.26789	4.17816	6.49595	5.88036	11.9995	7.97335
lnc-TMEM189-2:4	TMEM189	0.74771	-0.595548	0.0201497	0.255675	up	13.1194	16.9487	15.6751	12.1636	29.0505	19.6391
lnc-VAMP5-1:1	VAMP5	0.749649	-0.594748	0.0316022	0.322468	up	6.05305	4.94566	7.96543	4.84318	9.90883	10.1748
lnc-TUBA1C-1:12	TUBA1C	0.759562	-0.590676	0.0299942	0.315637	up	7.93223	5.4369	9.27419	7.42427	15.0623	10.4293
lnc-MLXIP-12:9	MLXIP	0.761282	-0.589972	0.0151556	0.214106	up	8.54804	6.49277	9.3335	10.018	15.5442	13.6444
lnc-GLRX3-2:6	GLRX3	0.763962	-0.588877	0.026664	0.301217	up	4.36671	7.23155	6.56228	6.76323	11.6592	9.51592
lnc-ODF3L2-2:4	ODF3L2	0.764387	-0.588704	0.0229265	0.275895	up	66.8479	56.1095	55.0093	53.8395	117.984	79.343
lnc-MB-11:8	MB	0.766801	-0.587719	0.0365026	0.336095	up	6.89467	5.75207	8.19121	7.00955	15.4255	8.28247
lnc-TFAP4-3:7	TFAP4	0.76723	-0.587544	0.0205709	0.258482	up	14.3174	10.3762	10.2322	8.52601	21.1236	15.923
lnc-HNRNPA3-1:1	HNRNPA3	0.768896	-0.586866	0.0232034	0.277756	up	5.87453	4.5214	4.84151	6.84262	9.9762	8.84727
lnc-VSTM2B-15:1	VSTM2B	0.776578	-0.58375	0.0439603	0.371868	up	2.68845	2.76183	3.26105	3.21988	5.20129	5.03762
lnc-DNAJB7-1:1	DNAJB7	0.781713	-0.581676	0.0151806	0.214106	up	7.98821	10.0157	8.35194	11.2176	19.1455	13.1616
lnc-MYL4-2:1	MYL4	0.785357	-0.580208	0.0296104	0.314056	up	10.8658	7.63667	6.25869	5.84178	14.7404	11.684
lnc-RAB15-1:1	RAB15	0.787342	-0.579411	0.0330394	0.328671	up	8.05726	6.20248	5.9838	3.99221	11.6198	9.34709
RAMP2-AS1:12	RAMP2	0.789783	-0.578431	0.0132298	0.200547	up	23.3824	19.3558	20.7265	17.9468	42.6308	27.8809
ASH1L-AS1:11	ASH1L	0.790118	-0.578297	0.0352815	0.335572	up	4.62796	8.51135	5.82053	5.89817	12.9395	8.56062
EXTL3-AS1:2	EXTL3	0.790637	-0.578089	0.022848	0.275394	up	8.64944	7.74449	8.89215	6.69943	17.7565	9.93921
lnc-SAMD8-1:2	SAMD8	0.792446	-0.577364	0.00744136	0.155996	up	18.7389	14.6736	17.8908	19.4113	32.9382	28.4141
LINC01184:35	LINC01184	0.792547	-0.577324	0.0497178	0.392119	up	2.78051	3.08338	3.57995	3.39868	6.77902	4.33436
lnc-ZC3H18-1:1	ZC3H18	0.794309	-0.576619	0.0158868	0.21829	up	7.53101	6.17441	5.21908	8.12909	12.6574	10.8168
lnc-TP53TG3-49:1	TP53TG3	0.794687	-0.576468	0.017088	0.229322	up	7.09123	4.52969	6.8882	6.82555	10.7938	11.2352
RAMP2-AS1:1	RAMP2	0.795759	-0.57604	0.00689098	0.152111	up	16.925	15.4909	12.9256	13.7283	28.0385	23.3128
lnc-SEC24C-5:2	SEC24C	0.799221	-0.574659	0.0157696	0.217883	up	6.66265	8.70083	5.22738	6.28099	11.2745	12.1547
RGPD4-AS1:3	RGPD4	0.799838	-0.574414	0.00595424	0.137113	up	14.5464	11.9054	12.541	10.7844	22.7209	20.6971
LINC00311:2	LINC00311	0.800529	-0.574139	0.0469706	0.383003	up	2.51117	2.97428	4.32936	3.48845	5.91361	5.69777
lnc-NIF3L1-5:2	NIF3L1	0.801198	-0.573872	0.0423136	0.365395	up	2.6362	4.686	3.49831	3.76963	5.90633	6.83951
lnc-CREB1-5:1	CREB1	0.804984	-0.572369	0.0146183	0.209567	up	6.55068	8.63384	9.62817	8.91106	17.7121	11.769
lnc-CBY3-1:2	CBY3	0.806022	-0.571957	0.0159166	0.218297	up	4.38972	4.36573	5.66299	4.76305	9.01586	7.7778
lnc-ANKRD34B-3:1	ANKRD34B	0.810498	-0.570185	0.0278445	0.305063	up	4.80711	5.32462	7.44244	9.09134	12.1717	11.2382
lnc-CD9-1:1	CD9	0.813424	-0.56903	0.00738018	0.155547	up	6.33297	6.52339	5.7982	5.67114	11.6198	9.78313
lnc-TNK2-2:8	TNK2	0.814871	-0.568459	0.0227324	0.274889	up	3.94621	3.92424	3.33759	4.79347	7.52234	6.55468
lnc-CREB3L4-12:2	CREB3L4	0.815216	-0.568323	0.0273124	0.302495	up	2.83649	3.8228	3.80509	3.97366	6.72697	5.98563
lnc-ERAL1-7:1	ERAL1	0.818267	-0.567123	0.0346584	0.332801	up	2.50308	3.35006	3.08629	3.05147	5.61773	4.96718
lnc-ETNK2-5:1	ETNK2	0.826014	-0.564085	0.0127519	0.198626	up	5.91123	5.90455	6.03865	8.70184	12.8813	10.6625
lnc-TMEM189-2:3	TMEM189	0.828789	-0.563002	0.0138757	0.204127	up	14.264	12.0215	14.2905	11.0448	29.0892	16.8401
lnc-CD5-2:2	CD5	0.830675	-0.562266	0.0297177	0.314056	up	39.8459	58.5191	50.7143	54.347	119.417	61.9928
lnc-CAMKMT-1:1	CAMKMT	0.834317	-0.560848	0.00951528	0.174004	up	8.13937	7.21497	7.5649	10.3912	17.3098	12.3976
lnc-SIPA1L3-2:2	SIPA1L3	0.841207	-0.558176	0.025265	0.293161	up	4.29206	3.52231	3.34907	2.8237	5.97829	6.60873
lnc-TCIRG1-2:14	TCIRG1	0.847233	-0.55585	0.0219874	0.267615	up	7.81715	4.23685	6.14134	4.4967	10.3708	10.1099
lnc-CAMSAP2-5:1	CAMSAP2	0.856179	-0.552414	0.0061738	0.140008	up	5.74203	7.3936	5.6209	7.39163	12.4419	11.2419
lnc-LRP11-1:6	LRP11	0.856563	-0.552267	0.00849868	0.167185	up	9.45435	7.43316	6.61331	8.62542	17.3003	11.8055
lnc-GPBAR1-2:1	GPBAR1	0.864149	-0.549371	0.0483928	0.388315	up	4.62672	3.36601	3.13796	2.02318	6.54669	5.46821
lnc-ZNF510-2:1	ZNF510	0.865982	-0.548673	0.0112046	0.187438	up	7.97204	5.93708	9.74999	8.39988	17.4354	11.8231
LINC02541:51	LINC02541	0.866272	-0.548563	0.0412101	0.359711	up	2.51054	2.36373	2.59264	1.97199	4.83078	3.79143
lnc-EIF2AK1-4:1	EIF2AK1	0.868193	-0.547832	0.0326424	0.327785	up	3.72041	2.66869	3.90841	5.54205	7.00332	7.47415
lnc-M1AP-5:1	M1AP	0.870979	-0.546776	0.0256554	0.295629	up	2.87568	3.50253	2.77888	2.96986	6.36373	4.7285
lnc-TBC1D30-1:5	TBC1D30	0.891892	-0.538907	0.0192001	0.24827	up	4.72749	2.94047	5.52012	5.14365	8.17991	8.87703
lnc-WDR34-2:3	WDR34	0.90203	-0.535133	0.0334175	0.330236	up	3.08033	3.18227	2.22846	2.04915	5.33411	4.54267
RAMP2-AS1:2	RAMP2	0.904435	-0.534242	0.0027415	0.0897329	up	20.8638	25.5793	18.5866	21.9019	44.7964	36.6808
lnc-SQOR-1:1	SQOR	0.909475	-0.532379	0.0164843	0.223618	up	5.64562	6.16293	6.99024	3.36084	9.47057	11.4283
lnc-HSF2-4:3	HSF2	0.913193	-0.531009	0.00156834	0.0632507	up	18.8552	16.675	20.0721	16.0475	35.5103	32.095
LY86-AS1:12	LY86	0.919571	-0.528666	0.0469209	0.383003	up	4.11976	4.66175	2.8012	2.35482	8.59291	4.6034
lnc-RGS9-11:3	RGS9	0.922113	-0.527736	0.0268832	0.302071	up	2.26111	2.14682	2.78079	3.1405	5.24914	4.54267
LRRC3-DT:10	LRRC3-DT	0.92429	-0.52694	0.0151303	0.214106	up	3.47844	4.20113	2.96001	4.9233	8.16614	6.59537
TTC28-AS1:44	TTC28	0.925193	-0.52661	0.012246	0.193985	up	2.83338	4.4391	4.10422	3.65909	6.96734	7.34722
lnc-WRNIP1-35:1	WRNIP1	0.927911	-0.525619	0.046377	0.380827	up	2.20388	4.11691	3.52892	5.53908	5.61046	9.06044
lnc-KHDC3L-2:5	KHDC3L	0.932812	-0.523836	0.00252292	0.0867966	up	9.15142	10.4502	9.19319	6.51469	17.4518	16.3323
lnc-IER3-15:18	IER3	0.939473	-0.521423	0.028111	0.305845	up	4.54088	3.5389	1.99885	3.73254	6.5907	6.68161
FTX:34	FTX	0.941939	-0.520533	0.0145521	0.209567	up	16.2644	14.1071	9.73978	8.62691	29.3774	17.5209
lnc-AZIN1-2:1	AZIN1	0.94301	-0.520146	0.0110026	0.18629	up	6.61475	4.47482	4.99011	3.79041	11.1662	7.977
lnc-GLB1-3:1	GLB1	0.949828	-0.517694	0.0456685	0.378621	up	1.68883	1.82336	2.79163	1.84216	4.55482	3.32805
lnc-F11R-2:1	F11R	0.952783	-0.516635	0.0105499	0.183147	up	3.26756	3.17971	3.60227	3.61087	7.76922	5.45059
lnc-TRMT2B-1:1	TRMT2B	0.956221	-0.515405	0.016894	0.22752	up	3.35154	3.90702	4.97098	2.55587	7.79142	6.60023
lnc-LDB1-1:1	LDB1	0.958101	-0.514734	0.0300644	0.315931	up	2.50308	2.30376	2.27948	2.25911	5.70539	3.36935
lnc-DRICH1-2:2	DRICH1	0.959769	-0.514139	0.0337815	0.330398	up	12.1017	9.11169	21.6704	13.9442	37.8559	17.6126
lnc-RNF24-2:9	RNF24	0.968781	-0.510938	0.0154948	0.216359	up	3.19105	4.48758	2.51993	3.15682	7.23029	5.85385
lnc-SOST-1:1	SOST	0.969303	-0.510753	0.00616606	0.140008	up	3.95056	5.34376	3.57293	3.76296	8.41914	7.89562
lnc-MNX1-10:1	MNX1	0.974598	-0.508882	0.0422261	0.365352	up	43.9171	48.5704	84.4761	65.0097	174.619	64.235
lnc-GNGT2-1:1	GNGT2	0.979189	-0.507265	0.0455981	0.378621	up	1.20738	2.217	1.83621	1.99128	3.32923	3.84366
lnc-STN1-2:4	STN1	0.981356	-0.506503	0.0471562	0.383036	up	3.92319	3.01511	2.4198	6.57553	9.91074	5.81802
lnc-HAAO-7:2	HAAO	0.987042	-0.504511	0.0486013	0.388626	up	1.50036	1.4042	2.3152	1.93786	4.2245	2.87378
lnc-PEX6-1:1	PEX6	0.989306	-0.50372	0.0213563	0.263371	up	1.88042	2.06835	2.2393	2.18714	4.58314	3.73981
RAMP2-AS1:26	RAMP2	0.994634	-0.501863	0.0232301	0.277756	up	5.04659	4.13286	2.51036	4.309	10.3406	5.60242
CLMAT3:9	CLMAT3	0.996074	-0.501363	0.0343605	0.330959	up	2.15723	2.20934	1.76797	1.39405	3.38013	4.18071
lnc-SLC6A4-7:1	SLC6A4	0.996903	-0.501075	0.00973949	0.176804	up	3.85601	2.42753	3.97155	3.97218	7.44502	6.7806
lnc-DYNC1I1-1:6	DYNC1I1	0.997368	-0.500913	0.0185632	0.243777	up	2.25862	3.8866	3.5015	2.51729	7.06532	5.09532
lnc-TSPYL5-5:1	TSPYL5	0.998213	-0.50062	0.00463336	0.116396	up	4.49733	3.70414	5.06665	3.63164	7.62951	9.33008
lnc-SEPT9-3:15	SEPT9	1.00119	-0.499589	0.0360983	0.336095	up	2.20015	1.30595	1.86045	1.78058	3.7361	3.44283
SRP14-AS1:28	SRP14	1.00903	-0.496881	0.00412459	0.109515	up	4.34556	6.28032	7.44435	7.86719	14.306	11.8207
lnc-ZPBP-3:1	ZPBP	1.02363	-0.491878	0.0248434	0.289168	up	1.90779	1.82527	1.75394	1.52907	3.66184	3.50174
lnc-TMEM106C-1:1	TMEM106C	1.03196	-0.489045	0.0493304	0.390716	up	1.49351	1.33977	2.55118	3.04182	5.09106	3.5236
lnc-MUL1-2:1	MUL1	1.03635	-0.487559	0.00769526	0.159043	up	3.32604	3.29264	2.2342	3.44245	6.62477	5.9996
lnc-CDYL-10:2	CDYL	1.04059	-0.486128	0.0302111	0.316136	up	2.52796	3.46745	2.1634	5.54354	8.26948	5.81437
lnc-ARL4A-54:3	ARL4A	1.04543	-0.484501	0.010173	0.181646	up	7.27598	8.61789	8.44761	17.0008	22.6619	20.0703
lnc-CCL25-1:1	CCL25	1.04953	-0.483126	0.00716452	0.155095	up	7.05142	4.32043	6.0023	4.18065	14.0514	8.30555
lnc-PTPA-3:6	PTPA	1.06453	-0.478129	0.0191117	0.247556	up	2.16407	1.69066	3.19408	2.61077	5.8604	4.25541
lnc-JHY-6:1	JHY	1.06477	-0.47805	0.0357176	0.336078	up	3.29431	2.61956	2.30818	4.33719	9.47096	3.65782
lnc-BPHL-8:2	BPHL	1.07792	-0.473712	0.0184303	0.243378	up	1.79022	2.2036	2.76548	2.79403	6.32507	3.75195
lnc-THAP12-2:1	THAP12	1.08326	-0.47196	0.0321113	0.325078	up	1.6851	1.82208	1.1761	1.27757	3.28062	3.06266
lnc-NECAP2-4:3	NECAP2	1.09556	-0.467955	0.00270673	0.0897329	up	4.65782	2.90602	3.78659	4.60799	8.98945	8.08996
NUTM2A-AS1:6	NUTM2A	1.09644	-0.467669	0.0296869	0.314056	up	1.76534	1.16177	1.53007	1.94602	3.96881	2.88046
lnc-NLRC4-3:4	NLRC4	1.09678	-0.46756	0.0364519	0.336095	up	2.15287	1.72064	1.88915	1.35176	5.16034	2.45838
lnc-COA3-1:1	COA3	1.09893	-0.466863	0.0135431	0.202732	up	2.05272	2.04538	2.46827	1.50682	4.16019	4.54024
EP300-AS1:2	EP300	1.10234	-0.465761	0.0411578	0.359711	up	1.87047	0.956977	1.782	1.26347	3.53362	2.79908
lnc-LCOR-2:1	LCOR	1.10243	-0.465732	0.000310269	0.026783	up	19.4698	13.4072	14.6215	14.7936	31.2319	35.7826
lnc-MCM10-5:2	MCM10	1.10528	-0.464812	0.0288858	0.310096	up	1.30006	1.43291	2.10919	2.77177	3.91178	4.29185
lnc-TCP1-3:3	TCP1	1.11201	-0.462648	0.0408508	0.357732	up	1.68323	2.0945	3.0206	3.08263	2.94302	7.79055
lnc-GPR68-1:1	GPR68	1.11669	-0.46115	0.0402773	0.355211	up	1.20738	2.04155	1.54984	0.949642	3.39315	2.87014
lnc-AGRP-1:26	AGRP	1.1441	-0.452471	0.0267866	0.301538	up	1.32245	1.57391	1.17163	2.0217	2.86303	3.89163
lnc-ACP1-11:1	ACP1	1.14861	-0.451059	0.0489724	0.389119	up	3.42121	1.12668	4.96333	1.98164	7.02246	5.78036
lnc-NTMT1-7:2	NTMT1	1.16245	-0.446753	0.0431352	0.369921	up	2.5404	1.21791	1.0581	1.14847	3.67524	3.03533
lnc-VN1R2-5:1	VN1R2	1.16349	-0.446432	0.00851499	0.167185	up	1.55945	1.82145	1.98227	2.25837	4.43004	4.11937
lnc-CFAP74-1:3	CFAP74	1.17788	-0.441999	0.00478719	0.117879	up	2.10311	2.26867	3.19153	2.55216	4.94944	6.55164
lnc-SLC35D1-1:1	SLC35D1	1.18772	-0.438996	0.0317912	0.323153	up	1.56443	1.02524	1.3904	0.901418	2.67356	2.93269
lnc-MRPL55-3:1	MRPL55	1.19246	-0.437557	0.0053093	0.127372	up	3.41374	3.93126	4.77518	3.44839	12.272	5.53926
LINC00661:2	LINC00661	1.22116	-0.428938	0.0487991	0.388626	up	1.55883	0.575462	1.26602	1.79319	3.67333	2.38915
lnc-TFEC-2:9	TFEC	1.22273	-0.428471	0.00160584	0.0644149	up	6.5457	3.95742	4.9544	5.13326	15.6559	8.40879
lnc-LONP2-11:1	LONP2	1.23378	-0.425203	0.00917395	0.17069	up	14.7075	12.1568	25.7434	18.0543	61.1731	22.2815
LINC02267:4	LINC02267	1.24879	-0.420802	7.41246e-05	0.0106355	up	27.3068	21.8624	18.2754	19.8616	56.9069	47.0221
lnc-SERHL2-3:1	SERHL2	1.26224	-0.416897	0.0272324	0.302352	up	1.19929	0.787273	1.33873	2.07957	3.48539	3.00193
lnc-NBPF3-11:2	NBPF3	1.26944	-0.414822	0.0400017	0.353845	up	2.56217	0.540373	2.03776	2.07363	4.93872	3.79082
JPX:47	JPX	1.27676	-0.412722	0.0347966	0.33327	up	1.36848	1.09478	0.640985	2.00834	3.37056	2.82581
lnc-KRBA2-2:1	KRBA2	1.27749	-0.412512	0.0149406	0.212327	up	1.04502	1.46481	1.46183	1.15886	3.5872	2.6509
MIR29B2CHG:54	MIR29B2CHG	1.27915	-0.412037	0.038988	0.350469	up	0.943631	0.639898	1.51604	1.68265	3.49994	2.30959
lnc-CLN3-1:4	CLN3	1.28263	-0.411045	0.0082232	0.164928	up	1.48854	1.26959	1.72524	1.29166	3.70165	3.35842
lnc-AMN1-3:1	AMN1	1.28428	-0.410575	0.00938573	0.172846	up	1.35044	1.23067	1.31386	1.67152	3.16234	3.64507
lnc-SMARCAD1-2:1	SMARCAD1	1.29617	-0.407206	0.0108922	0.18629	up	1.72864	1.48842	1.53326	2.65751	5.86882	3.21448
PCBP1-AS1:109	PCBP1	1.31307	-0.402465	0.0229669	0.275936	up	2.23249	1.1841	1.63914	4.21033	7.15451	4.36048
FAM160A1-DT:17	FAM160A1-DT	1.32028	-0.400457	0.0338189	0.330398	up	1.20924	1.36337	0.556158	2.16563	3.55773	3.05415
lnc-MED13-4:1	MED13	1.32242	-0.399864	0.0448535	0.376014	up	1.3859	0.946769	3.38797	2.71464	7.88136	2.69827
lnc-TRIM38-2:2	TRIM38	1.32511	-0.399118	0.0145296	0.209567	up	1.06866	2.58065	2.21507	1.33172	5.61659	3.42401
lnc-HRCT1-5:2	HRCT1	1.33398	-0.396671	0.0237631	0.282319	up	2.59203	3.14144	0.858473	3.04331	3.96575	8.21263
lnc-EFCAB2-4:1	EFCAB2	1.35141	-0.391908	0.0206354	0.258482	up	0.844105	0.738148	1.09701	1.0498	2.39836	2.3849
lnc-TRIM28-14:5	TRIM28	1.35483	-0.390981	0.000595839	0.0364127	up	2.02349	3.02022	3.01996	2.31698	6.76945	6.55347
lnc-CLDN23-4:4	CLDN23	1.3597	-0.389662	0.0182057	0.241266	up	1.38217	1.55222	2.06965	1.00232	5.43822	2.2938
lnc-STX4-1:2	STX4	1.3714	-0.386516	0.0124788	0.195597	up	0.822334	2.91495	1.7954	2.01651	5.23842	4.54753
PGM5P4-AS1:11	PGM5P4	1.37224	-0.38629	0.0363542	0.336095	up	2.4303	1.27788	1.43759	3.37346	2.32066	8.74646
lnc-PITPNC1-1:5	PITPNC1	1.38385	-0.383194	0.00516099	0.12554	up	2.10062	1.68683	1.35468	1.10544	4.56056	3.63596
lnc-ZC2HC1B-2:1	ZC2HC1B	1.38976	-0.381629	0.00572295	0.133427	up	10.3153	12.9868	23.8791	19.4358	65.4336	22.2487
lnc-INSIG1-3:3	INSIG1	1.40453	-0.377742	0.00476456	0.117879	up	0.995261	1.91395	2.04095	2.29991	5.47343	4.1297
lnc-SFT2D3-2:4	SFT2D3	1.4197	-0.373791	0.000247477	0.0236721	up	2.49188	5.12046	4.05893	3.95289	9.34005	11.6172
lnc-SPZ1-1:7	SPZ1	1.42538	-0.37232	0.0141618	0.205967	up	1.06368	0.831294	2.32795	2.45201	4.21684	4.77527
lnc-MPHOSPH8-17:1	MPHOSPH8	1.42787	-0.371679	0.0437806	0.371586	up	0.559834	1.36592	1.14803	1.11286	4.36344	1.27535
lnc-FGFR2-12:13	FGFR2	1.4427	-0.367877	0.0161014	0.220024	up	1.22168	1.02715	0.787678	1.60994	4.22488	2.08671
lnc-RBM27-5:2	RBM27	1.4477	-0.366605	0.0362306	0.336095	up	0.706635	1.9197	0.484725	0.988221	3.16579	2.44502
lnc-MASP1-3:1	MASP1	1.48339	-0.357648	0.0222588	0.270477	up	3.05234	3.00554	2.7151	5.80469	17.4499	2.99707
lnc-BMPER-4:1	BMPER	1.50889	-0.351381	0.000992828	0.0493833	up	1.66022	1.45843	1.25136	1.88222	4.66926	4.24691
MIR194-2HG:6	MIR194HG	1.51011	-0.351085	0.0277876	0.305063	up	1.50969	2.65465	0.428599	1.01864	3.56156	4.46858
lnc-DAZAP2-3:1	DAZAP2	1.51049	-0.350991	0.0018931	0.0716976	up	2.44399	1.69257	1.21947	1.67894	4.04269	6.04636
SMIM2-AS1:11	SMIM2	1.52423	-0.347664	0.0296514	0.314056	up	1.4705	1.02588	0.403087	0.560141	2.76121	2.25676
lnc-PGS1-1:11	PGS1	1.5296	-0.346374	0.0377996	0.344771	up	1.89348	0.511664	1.3247	0.413985	2.51816	3.5315
lnc-SLC35F5-16:1	SLC35F5	1.52997	-0.346285	0.0417377	0.362943	up	2.33575	0.484868	3.55954	1.70861	2.74667	9.00092
lnc-RNF125-5:1	RNF125	1.53439	-0.345225	0.00320183	0.0971509	up	1.51217	2.56023	1.27878	1.14625	5.64606	3.80054
lnc-FAM84B-84:1	FAM84B	1.53845	-0.344255	0.00449269	0.115611	up	1.42571	0.797481	2.46253	2.02689	4.73395	5.05827
lnc-SNAI1-5:2	SNAI1	1.54537	-0.342608	0.00454923	0.115987	up	1.07115	0.797481	1.81325	1.77984	4.30985	3.68272
lnc-OR9A2-3:1	OR9A2	1.5497	-0.341581	0.000613393	0.0366122	up	2.43155	4.88568	5.0303	3.68728	16.0153	7.50633
lnc-SPATA6-6:1	SPATA6	1.5749	-0.335667	1.87215e-05	0.0035628	up	33.4868	30.1377	21.1346	22.9554	101.511	59.3031
lnc-RBKS-2:3	RBKS	1.59663	-0.330649	0.0120317	0.193039	up	0.994016	0.483592	1.86492	1.03496	3.31124	3.35842
lnc-SLC39A11-1:34	SLC39A11	1.604	-0.328964	0.0315592	0.322468	up	0.974111	0.222019	1.29791	0.748585	2.80791	2.16323
lnc-FOXL2-4:1	FOXL2	1.61725	-0.325956	0.0343617	0.330959	up	1.80826	0.388533	0.815103	0.432532	2.9036	2.43774
lnc-INPP5A-1:1	INPP5A	1.61991	-0.325357	1.97423e-05	0.0035628	up	6.84242	4.0831	5.35749	8.68255	22.6975	15.7293
lnc-ZNF585B-5:1	ZNF585B	1.62886	-0.323343	0.00299204	0.0934311	up	2.862	1.65238	3.60929	1.20486	4.96131	9.56815
lnc-STK25-2:1	STK25	1.63057	-0.322961	0.0102214	0.181791	up	1.24408	0.574186	0.829135	2.22572	3.7893	3.76531
lnc-SLC9A3-3:1	SLC9A3	1.63933	-0.321005	0.00136856	0.0593652	up	2.55036	1.46736	3.89055	5.41593	9.26274	11.5389
lnc-IFT46-1:17	IFT46	1.63957	-0.320952	0.000481321	0.0344029	up	1.74544	2.46453	1.68761	3.86979	6.54707	8.68269
lnc-TRPV2-3:1	TRPV2	1.63959	-0.320948	0.0132025	0.200547	up	1.3436	0.40831	1.40634	1.11286	4.44075	2.24643
lnc-TDP1-6:4	TDP1	1.64912	-0.318835	0.00178855	0.0689456	up	1.41016	0.949321	2.29607	1.1277	4.83499	4.29671
lnc-SCGB3A1-3:6	SCGB3A1	1.65375	-0.317814	0.0420474	0.364362	up	1.64218	0.31006	0.774284	0.367986	3.1256	1.79581
lnc-NR2F6-3:1	NR2F6	1.65585	-0.317351	0.045055	0.376823	up	0.339011	1.50309	0.461764	0.4355	2.96178	1.38223
lnc-MUC4-1:12	MUC4	1.68103	-0.31186	0.0499224	0.392902	up	5.31905	0.710715	2.06072	4.80237	2.51395	18.1877
lnc-CYP2W1-2:1	CYP2W1	1.69762	-0.308294	0.0305488	0.317467	up	0.870853	0.191395	1.02047	2.00315	2.94723	3.70458
lnc-MCF2L-8:1	MCF2L	1.71356	-0.304906	0.0288374	0.310023	up	0.684242	0.318992	2.35984	2.89344	5.62654	4.67628
lnc-GPR31-3:2	GPR31	1.71412	-0.304787	0.0055703	0.132113	up	0.808649	1.78636	1.08425	3.48697	6.77481	4.97993
lnc-ANKRD30BL-11:1	ANKRD30BL	1.73677	-0.300041	0.00362071	0.102326	up	1.80391	0.701783	2.74252	1.78058	3.89571	7.89562
lnc-ZNF680-36:1	ZNF680	1.74361	-0.298621	0.0461081	0.380096	up	1.43069	0.318992	0.510237	0.222572	1.49275	2.73289
lnc-SNRNP35-2:1	SNRNP35	1.74802	-0.297711	2.84573e-06	0.000923129	up	8.58412	7.71961	8.7378	15.2833	38.8882	28.9686
JPX:45	JPX	1.77538	-0.292116	0.0358057	0.336078	up	0.339633	1.0246	1.24243	0.201799	3.35066	1.50734
lnc-MB-6:1	MB	1.78594	-0.289986	0.0199671	0.254223	up	1.42695	0.300491	2.46125	4.22962	7.85457	6.71744
lnc-RTP4-1:1	RTP4	1.80753	-0.285679	0.0122303	0.193985	up	0.774437	1.26193	0.273614	0.55198	2.51127	2.54462
lnc-TRAF5-6:4	TRAF5	1.81031	-0.28513	0.0438272	0.371586	up	0.435427	0.318992	1.33937	0.148382	1.69294	2.30777
lnc-MAPKAP1-4:1	MAPKAP1	1.84792	-0.277793	0.0131262	0.200547	up	1.11967	0.318992	2.04095	3.1902	7.6165	4.43335
lnc-FOXD2-6:1	FOXD2	1.85011	-0.277371	0.000721208	0.0410758	up	2.17713	0.637984	2.10473	2.52249	6.96619	6.4982
lnc-TFF3-1:1	TFF3	1.88766	-0.270245	4.06348e-06	0.00116606	up	4.72749	5.80566	3.38032	7.04813	25.5299	13.3001
lnc-UBE2K-3:1	UBE2K	1.89725	-0.268454	0.00155657	0.063117	up	1.80391	1.21217	0.446457	1.11286	4.32516	4.25116
lnc-NDUFA10-6:1	NDUFA10	1.90004	-0.267936	0.00135902	0.0592963	up	1.6173	1.85015	1.72205	5.49012	13.0903	6.86259
LINC00313:33	LINC00313	1.90431	-0.267143	0.000357929	0.0303467	up	3.91884	1.45078	1.72205	1.73903	10.9258	5.6838
lnc-EXOC3-12:1	EXOC3	1.95398	-0.258104	0.0391686	0.351246	up	2.73697	0.318992	1.84961	10.6835	11.1765	19.1302
lnc-ARC-3:1	ARC	2.0364	-0.243772	0.0090786	0.17069	up	0.186611	0.893178	1.14803	0.89029	1.83724	4.61554
lnc-GMDS-6:12	GMDS	2.0496	-0.241551	0.0334682	0.330299	up	0.923104	1.22621	0.00127559	1.03274	2.98972	3.6396
lnc-C9orf66-15:9	C9orf66	2.07755	-0.236916	0.00341961	0.0994734	up	0.684242	0.446589	0.318898	1.26124	3.06206	2.67216
lnc-TFCP2L1-6:1	TFCP2L1	2.08766	-0.235262	0.000870891	0.0464123	up	1.30628	0.382791	1.21181	2.12631	6.09733	4.61494
lnc-GNG5-9:4	GNG5	2.10005	-0.23325	0.0373762	0.341745	up	1.26025	1.01695	0	2.19382	3.54357	6.07612
lnc-TCP1-3:6	TCP1	2.11007	-0.231636	0.0363511	0.336095	up	0.745201	0	0.989859	1.41704	2.34209	4.51412
lnc-ECI2-10:1	ECI2	2.11602	-0.230683	0.0108283	0.185724	up	1.28762	0.742614	0.776835	0.169155	5.10905	1.4211
lnc-MUC4-1:13	MUC4	2.17437	-0.221539	0.0133403	0.201152	up	1.48667	0.798756	0.142866	2.23092	2.34937	8.20049
lnc-LIPI-20:1	LIPI	2.18604	-0.219754	0.0181695	0.241215	up	1.95693	2.38096	1.55622	0.370954	13.4356	0.928575
lnc-SLC25A32-3:8	SLC25A32	2.1975	-0.218015	0.000786112	0.0425013	up	1.13895	0.428726	1.53071	0.741166	6.12718	2.75597
lnc-NDUFA10-7:1	NDUFA10	2.3149	-0.200977	0.000709049	0.0410094	up	0.808649	0.765581	0.510237	2.67087	6.85136	4.97993
lnc-RIMBP3-6:1	RIMBP3	2.42562	-0.18613	6.81898e-12	1.27191e-08	up	2.36374	4.1469	4.78347	3.85792	21.3196	19.4946
ZMIZ1-AS1:33	ZMIZ1	2.51713	-0.17469	0.0364101	0.336095	up	0.266232	0	0.20537	1.50385	1.68911	4.00338
lnc-HSD11B1-4:5	HSD11B1	2.92929	-0.131279	0.0355438	0.336078	up	0	0	1.24689	0.373922	3.81074	2.48936
lnc-BPY2C-4:3	BPY2C	2.95694	-0.128787	0.0363596	0.336095	up	0.00248815	2.2355	0.00446457	1.27015	9.51344	4.21958
lnc-LIPI-21:1	LIPI	3.65055	-0.0796294	0.000496697	0.034421	up	1.92956	0.251366	1.48989	0.254474	23.4895	1.5286
LINC01663:7	LINC01663	4.68898	-0.0387683	7.45461e-16	5.56189e-12	up	0.600889	0.541011	1.23669	2.50913	25.9246	37.0659
