# Supplementary material for: Integrative Analyses of Circulating mRNA and lncRNA Expression Profile in Plasma of Lung Cancer Patients
Source: Front Oncol. 2022 Mar 31;12:843054. doi: 10.3389/fonc.2022.843054 (PMC9008738; doi:10.3389/fonc.2022.843054)
Supplement: Supplementary file 9 [file Table_7.xlsx]

## Sheet: Sheet 1
Supplementary Table 7. The significant differential expression of gene between lung small cell carcinoma and lung hamartoma.（scc x, small cell carcinoma x; bl x, hamartoma x.)
Gene_symbol	Description	logFC	foldChange	PValue	pAdj	diffState	bl1	bl2	bl3	bl4	scc1	scc2
ADAMTS4	ADAM metallopeptidase with thrombospondin type 1 motif, 4	2.41345	5.32747	0.0257525	0.527851	up	0.098345	0	1.51318	0.436071	1.72983	3.46743
HYDIN	HYDIN, axonemal central pair apparatus protein	2.23966	4.72285	0.00238971	0.166924	up	1.20768	1.13591	0.235919	1.05903	2.29996	5.95956
MYT1	myelin transcription factor 1	2.1725	4.50804	0.00532068	0.287233	up	1.72104	0.340295	0.412686	0.747551	2.30645	4.8544
PRELP	proline/arginine-rich end leucine-rich repeat protein	2.16135	4.47334	0.0212353	0.497333	up	0.59007	0.136118	1.37562	0.124592	2.52267	2.33263
PDE4A	phosphodiesterase 4A, cAMP-specific	2.12018	4.34749	0.00577249	0.297345	up	0.344208	0.816709	1.23806	0.622959	1.44153	4.72831
FAM212B	family with sequence similarity 212, member B	2.00964	4.02681	0.00816971	0.325577	up	1.9669	0.816709	0.481467	0.622959	1.94606	5.67397
CLEC16A	C-type lectin domain family 16, member A	1.96315	3.89913	0.00892651	0.336788	up	0.688415	0.476413	1.92587	0.685255	2.01814	4.98049
SYNDIG1	synapse differentiation inducing 1	1.95129	3.86721	0.0147761	0.421824	up	0.835933	0.272236	0.68781	1.30821	1.2253	4.53918
KIAA1024	KIAA1024	1.94976	3.86311	0.022957	0.505156	up	0.540898	0.136118	2.47611	0.560663	3.17136	3.71961
TMEM203	transmembrane protein 203	1.90571	3.74694	0.0370031	0.639375	up	0.19669	1.42924	0.343905	0.436071	1.5136	2.7109
NFKBIE	nuclear factor of kappa light polypeptide gene enhancer in B-cells inhibitor, epsilon	1.8566	3.62154	0.0379777	0.642685	up	1.9669	0.476413	0.137562	0.560663	1.44153	4.16091
TREML2	triggering receptor expressed on myeloid cells-like 2	1.83786	3.57479	0.0262646	0.528998	up	1.22931	0.680591	0.894153	0.124592	1.87399	3.21525
HOMEZ	homeobox and leucine zipper encoding	1.82792	3.55026	0.00426527	0.248037	up	1.47518	0.884768	2.61368	0.809847	5.33366	4.60222
CEP250	centrosomal protein 250kDa	1.79801	3.4774	0.00533695	0.287233	up	1.13097	1.56536	3.85173	1.93117	3.9642	9.96098
XIRP1	xin actin binding repeat containing 1	1.69353	3.23446	0.0167504	0.450106	up	0.78676	0.476413	2.33855	2.61643	3.74797	5.86311
PCDHB7	protocadherin beta 7	1.68744	3.22084	0.0362053	0.635626	up	0.737588	1.22506	1.30684	0.124592	2.4506	2.77394
BMS1P6	BMS1 ribosome biogenesis factor pseudogene 6	1.68095	3.2064	0.00775924	0.319576	up	1.22931	1.36118	1.03171	1.12133	2.81098	4.47614
RMND5A	required for meiotic nuclear division 5 homolog A	1.64772	3.13338	0.0200057	0.486509	up	1.13097	0.544473	1.85709	0.809847	2.30645	4.22396
SHOX	short stature homeobox	1.63292	3.10141	0.0310213	0.595573	up	0.540898	0.680591	0.550248	1.93117	2.09022	3.40438
FZD4	frizzled class receptor 4	1.62975	3.09458	0.010855	0.37243	up	1.22931	1.4973	1.65074	1.05903	2.30645	5.67397
MAVS	mitochondrial antiviral signaling protein	1.6004	3.03227	0.0498057	0.708436	up	2.95035	0.612532	0.619029	1.24592	1.2253	6.74573
FAM78A	family with sequence similarity 78, member A	1.59792	3.02706	0.0215266	0.497689	up	1.22931	1.22506	1.4444	0.934439	1.5136	5.4218
LDOC1L	leucine zipper, down-regulated in cancer 1-like	1.5978	3.02681	0.0156512	0.439171	up	1.72104	1.83759	0.894153	2.55413	2.37852	7.69139
QRICH2	glutamine rich 2	1.58022	2.99015	0.0379209	0.642685	up	1.13097	0.544473	1.30684	0.436071	3.45967	1.5761
ADGRV1		1.57223	2.97364	0.0446952	0.67002	up	0.59007	0.544473	1.16928	2.67872	1.72983	5.29571
SLC7A14	solute carrier family 7, member 14	1.56243	2.95352	0.0258861	0.527851	up	0.59007	0.680591	1.78831	1.24592	2.66683	3.40438
BACE2	beta-site APP-cleaving enzyme 2	1.54341	2.91482	0.0411377	0.655607	up	0.688415	0.476413	2.26977	1.80658	1.94606	5.29571
TMCC1-AS1	TMCC1 antisense RNA 1 (head to head)	1.54009	2.90812	0.0255541	0.527851	up	1.22931	1.36118	1.1005	0.498367	2.37852	3.46743
SIGLEC11	sialic acid binding Ig-like lectin 11	1.53405	2.89597	0.0341086	0.618666	up	0.933786	1.29721	1.4444	0.389349	2.00445	3.59352
GDF11	growth differentiation factor 11	1.51282	2.85367	0.0499765	0.708436	up	0.78676	0.272236	1.30684	1.05903	1.87399	2.83699
APOL6	apolipoprotein L, 6	1.46525	2.76112	0.0166976	0.450106	up	3.0487	1.90565	1.99465	1.74429	3.17136	8.32183
OBSCN	obscurin, cytoskeletal calmodulin and titin-interacting RhoGEF	1.4374	2.70832	0.0172171	0.450106	up	1.52435	1.97371	2.33855	1.86888	2.88306	6.9979
CELSR1	cadherin, EGF LAG seven-pass G-type receptor 1	1.41371	2.66421	0.0284064	0.551905	up	2.70449	1.08895	1.65074	5.10826	6.48688	7.12399
SMAD4	SMAD family member 4	1.41172	2.66055	0.0369173	0.639375	up	0.934278	1.76954	1.16928	0.747551	2.30645	3.53047
RBSN		1.3809	2.60431	0.034855	0.624237	up	0.885105	1.08895	2.40733	1.80658	2.66683	4.98049
KIAA1755	KIAA1755	1.36917	2.58322	0.043533	0.664739	up	0.98345	1.157	1.37562	0.685255	3.17136	2.08046
TTC28	tetratricopeptide repeat domain 28	1.28135	2.43066	0.0469121	0.681471	up	1.52435	1.56536	2.68246	0.809847	3.09929	4.53918
ARHGAP26	Rho GTPase activating protein 26	1.25795	2.39156	0.0405868	0.655607	up	2.26194	1.90565	3.09514	1.43281	3.02721	6.87181
LINC00657	long intergenic non-protein coding RNA 657	-1.36175	0.389111	0.0393326	0.649248	down	3.0487	4.69608	5.91516	2.61643	1.29738	1.70219
FTL	ferritin, light polypeptide	-1.41755	0.374346	0.031916	0.602186	down	28.9134	18.2398	10.3171	12.7084	5.26158	7.37617
RGAG4	retrotransposon gag domain containing 4	-1.47194	0.360497	0.0352889	0.625537	down	4.17966	2.24595	3.78295	2.74102	1.58568	0.693486
CTSB	cathepsin B	-1.47365	0.36007	0.0323392	0.605668	down	4.96642	7.07814	2.5449	2.67872	1.58568	1.38697
HDLBP	high density lipoprotein binding protein	-1.52144	0.348338	0.045877	0.673777	down	1.9669	6.60173	2.13221	2.05576	1.15322	0.945662
GIMAP4	GTPase, IMAP family member 4	-1.52525	0.347419	0.021136	0.497333	down	5.16311	3.19878	3.16392	4.29842	1.72983	0.945662
HSPA8	heat shock 70kDa protein 8	-1.5318	0.345846	0.0426715	0.660805	down	5.21229	1.29312	4.12686	2.55413	0.936993	1.26088
PDK3	pyruvate dehydrogenase kinase, isozyme 3	-1.54352	0.343048	0.0250589	0.5251	down	1.91773	4.1516	3.9893	3.1148	0.864917	1.26088
FAM129A	family with sequence similarity 129, member A	-1.56657	0.337611	0.037953	0.642685	down	1.86856	1.83759	2.06343	2.18036	0.648688	0.630442
RPLP0	ribosomal protein, large, P0	-1.58086	0.334282	0.0416696	0.659592	down	9.24443	2.45013	3.57661	2.24265	1.87399	1.00871
ENSA	endosulfine alpha	-1.59255	0.331585	0.0395801	0.649248	down	2.11442	1.42924	2.68246	1.86888	0.720764	0.567397
HLA-E	major histocompatibility complex, class I, E	-1.59792	0.330353	0.0419525	0.659592	down	3.0487	1.76954	2.8888	2.67872	1.36945	0.315221
SCAF11	SR-related CTD-associated factor 11	-1.61784	0.325822	0.0336119	0.616757	down	2.36028	5.37667	2.61368	1.74429	0.576611	1.26088
ZNF891	zinc finger protein 891	-1.6609	0.316243	0.0420001	0.659592	down	1.86856	2.45013	2.20099	1.05903	0.432459	0.693486
RPL7	ribosomal protein L7	-1.66456	0.315441	0.0496295	0.708436	down	2.95035	1.08895	1.23806	3.0525	0.432459	0.819574
RPGR	retinitis pigmentosa GTPase regulator	-1.67124	0.313983	0.0385672	0.648531	down	1.77021	1.97371	2.61368	2.36724	1.08115	0.252177
GATAD2A	GATA zinc finger domain containing 2A	-1.6729	0.313622	0.0312911	0.59726	down	1.47518	2.04177	2.20099	2.49184	0.792841	0.441309
SVEP1	sushi, von Willebrand factor type A, EGF and pentraxin domain containing 1	-1.69787	0.308241	0.0273126	0.542531	down	2.16359	4.28772	2.13221	1.61969	0.864917	0.630442
WASF2	WAS protein family, member 2	-1.6984	0.308129	0.0394909	0.649248	down	3.34373	1.22506	1.58196	2.05576	0.792841	0.441309
NOL4L	nucleolar protein 4-like	-1.70685	0.306328	0.0452457	0.672134	down	2.60614	2.24595	2.40733	2.18036	1.29738	0.126088
B2M	beta-2-microglobulin	-1.70705	0.306287	0.0443898	0.668494	down	7.67091	1.56536	1.85709	2.24265	0.648688	1.32393
HTT	huntingtin	-1.72803	0.301864	0.0374907	0.642685	down	2.16359	1.97371	2.40733	0.934439	0.504535	0.567397
RPL8	ribosomal protein L8	-1.77512	0.292169	0.0388089	0.648531	down	6.04822	1.22506	3.92052	1.24592	1.15322	0.630442
ZCCHC2	zinc finger, CCHC domain containing 2	-1.7874	0.289693	0.0149186	0.422222	down	4.13049	3.81131	2.61368	4.29842	1.72983	0.378265
LOC101928731		-1.79273	0.288625	0.0365208	0.637755	down	2.21276	1.70148	0.962934	1.99347	0.576611	0.378265
HNRNPU	heterogeneous nuclear ribonucleoprotein U (scaffold attachment factor A)	-1.80721	0.285742	0.0233609	0.505156	down	3.49125	1.4973	3.92052	5.60663	1.65776	0.378265
CLTC	clathrin, heavy chain (Hc)	-1.81777	0.283659	0.0146953	0.421824	down	2.21276	6.05726	2.13221	3.30168	1.2253	0.630442
SPTBN1	spectrin, beta, non-erythrocytic 1	-1.82582	0.28208	0.0060001	0.297345	down	12.0964	7.28232	9.83568	7.03944	3.74797	1.26088
TNFRSF19	tumor necrosis factor receptor superfamily, member 19	-1.83619	0.280061	0.0403917	0.655607	down	0.835933	1.63342	2.5449	1.68199	0.576611	0.315221
KCNJ15	potassium channel, inwardly rectifying subfamily J, member 15	-1.84546	0.278266	0.0222715	0.504258	down	1.37683	1.83759	2.20099	2.30495	0.648688	0.378265
BACH1	BTB and CNC homology 1, basic leucine zipper transcription factor 1	-1.87055	0.27347	0.0288822	0.557766	down	1.27849	1.90565	2.20099	1.37051	0.360382	0.504353
SLC2A1	solute carrier family 2 (facilitated glucose transporter), member 1	-1.87222	0.273152	0.0132907	0.405979	down	2.60614	1.83759	2.26977	3.0525	0.576611	0.693486
FASN	fatty acid synthase	-1.87565	0.272503	0.0234933	0.505156	down	1.52435	2.9946	3.37027	2.36724	0.216229	1.07175
SQSTM1	sequestosome 1	-1.89547	0.268786	0.0275975	0.542531	down	2.65532	10.1408	5.08979	1.43281	0.504535	1.89132
DUX4	double homeobox 4	-1.89696	0.268508	0.017207	0.450106	down	5.48618	3.94743	2.40733	15.4668	2.09022	1.45002
NKX2-4	NK2 homeobox 4	-1.89935	0.268064	0.0213597	0.497333	down	3.68794	2.24595	1.03171	3.0525	0.864917	0.441309
TEX2	testis expressed 2	-1.9158	0.265025	0.0458841	0.673777	down	1.72104	1.22506	1.03171	2.55413	0.720764	0.126088
SLC9A3R2	solute carrier family 9, subfamily A (NHE3, cation proton antiporter 3), member 3 regulator 2	-1.92448	0.263436	0.0267305	0.535099	down	6.53994	0.612532	5.70882	5.91811	0.792841	1.5761
INAFM2		-1.9275	0.262884	0.0169294	0.450106	down	2.21276	2.10983	1.30684	2.49184	0.648688	0.378265
SNX27	sorting nexin family member 27	-1.93076	0.262292	0.0166694	0.450106	down	1.91773	2.04177	2.13221	1.4951	0.504535	0.441309
TPT1	tumor protein, translationally-controlled 1	-1.946	0.259535	0.0181506	0.458773	down	29.5035	4.76413	6.60297	7.10173	2.81098	3.2783
BSG	basigin (Ok blood group)	-1.94851	0.259085	0.0437793	0.665406	down	4.17966	2.79042	2.61368	2.18036	1.5136	0
MYCL	v-myc avian myelocytomatosis viral oncogene lung carcinoma derived homolog	-1.95204	0.25845	0.0431987	0.662717	down	3.24539	0.272236	2.20099	2.92791	0.576611	0.504353
TUBB	tubulin, beta class I	-1.98026	0.253444	0.010855	0.37243	down	7.08084	3.26684	2.5449	3.30168	0.432459	1.51306
NET1	neuroepithelial cell transforming 1	-1.98235	0.253078	0.00832289	0.325577	down	3.0487	2.31401	4.95223	4.42301	1.44153	0.378265
CCND1	cyclin D1	-2.00924	0.248404	0.00719992	0.30888	down	2.40945	2.04177	2.95758	5.04597	0.648688	0.819574
STOM	stomatin	-2.01086	0.248126	0.0172748	0.450106	down	2.11442	4.42384	1.37562	2.61643	1.00907	0.252177
MYO16	myosin XVI	-2.01461	0.247481	0.0495601	0.708436	down	1.57352	2.38207	1.30684	1.86888	0.864917	0
TRIM56	tripartite motif containing 56	-2.04096	0.243002	0.045972	0.673777	down	1.62269	1.157	2.61368	2.42954	0.936993	0
HDGF	hepatoma-derived growth factor	-2.04368	0.242545	0.0170363	0.450106	down	1.57352	3.26684	1.30684	1.5574	0.504535	0.378265
ACTB	actin, beta	-2.04534	0.242266	0.00733861	0.30888	down	40.1739	11.0256	18.6396	11.2756	3.17136	6.30442
BRWD3	bromodomain and WD repeat domain containing 3	-2.05161	0.241215	0.0109358	0.37243	down	1.57352	2.92654	1.71952	2.05576	0.432459	0.504353
MALAT1	metastasis associated lung adenocarcinoma transcript 1 (non-protein coding)	-2.08534	0.235641	0.00833032	0.325577	down	8.4085	34.8462	5.91516	16.3215	4.9012	2.45872
NFAT5	nuclear factor of activated T-cells 5, tonicity-responsive	-2.092	0.234555	0.0242518	0.51367	down	1.426	5.24055	2.5449	3.36398	1.36945	0.0630442
FRMPD3	FERM and PDZ domain containing 3	-2.09628	0.233861	0.0258175	0.527851	down	1.0818	1.90565	1.37562	3.1148	0.720764	0.126088
EIF4EBP2	eukaryotic translation initiation factor 4E binding protein 2	-2.09729	0.233697	0.0194135	0.479207	down	3.14704	1.83759	3.30149	2.86561	1.2253	0.0630442
DNASE1L1	deoxyribonuclease I-like 1	-2.11816	0.23034	0.0425078	0.660805	down	2.36028	2.85848	1.23806	1.18362	0.864917	0
CNTNAP3B	contactin associated protein-like 3B	-2.12602	0.229089	0.0338966	0.618236	down	1.46436	1.76954	1.63905	3.32037	0	0.855509
EWSR1	EWS RNA-binding protein 1	-2.13066	0.228353	0.00943328	0.347972	down	3.09787	1.4973	1.92587	2.80332	0.720764	0.315221
GAPDH	glyceraldehyde-3-phosphate dehydrogenase	-2.13216	0.228117	0.00149533	0.12273	down	7.13001	7.21426	8.3225	3.17709	1.29738	1.51306
TRIM38	tripartite motif containing 38	-2.14791	0.22564	0.0442592	0.668494	down	1.03262	1.90565	1.99465	1.61969	0.720764	0
EEF1A1	eukaryotic translation elongation factor 1 alpha 1	-2.17702	0.221132	0.00430645	0.248037	down	59.0562	21.915	17.9518	16.01	6.05442	6.30442
FAM199X	family with sequence similarity 199, X-linked	-2.1774	0.221075	0.0183292	0.458773	down	1.57352	0.816709	3.71417	1.61969	0.432459	0.378265
GPR88	G protein-coupled receptor 88	-2.18098	0.220527	0.0232355	0.505156	down	1.91773	2.24595	0.962934	2.80332	0.792841	0.0630442
RUNX1	runt-related transcription factor 1	-2.18872	0.219345	0.0333609	0.616757	down	2.26194	3.47101	1.99465	0.996735	0.936993	0
IGF2R	insulin-like growth factor 2 receptor	-2.19257	0.218762	0.0284106	0.551905	down	1.47518	2.72236	2.33855	1.5574	0.864917	0
SLC35A4	solute carrier family 35, member A4	-2.19564	0.218296	0.0324696	0.605668	down	2.16359	0.612532	1.78831	1.24592	0.288306	0.315221
ANP32B	acidic (leucine-rich) nuclear phosphoprotein 32 family, member B	-2.19921	0.217757	0.00414889	0.248037	down	5.60567	2.24595	2.8888	2.86561	1.00907	0.441309
RPL7A	ribosomal protein L7a	-2.20078	0.21752	0.023696	0.505156	down	5.75318	1.157	2.47611	2.42954	0.0720764	1.13479
GPT2	glutamic pyruvate transaminase (alanine aminotransferase) 2	-2.20542	0.216821	0.0181228	0.458773	down	2.26194	0.952827	1.71952	2.11806	0.144153	0.567397
RN7SL2		-2.20676	0.21662	0.0224691	0.505156	down	550.86	119.165	142.185	279.388	56.7162	58.6475
TPM4	tropomyosin 4	-2.21562	0.215294	0.023555	0.505156	down	3.58959	3.60713	2.06343	0.872143	1.00907	0.0630442
RPLP2	ribosomal protein, large, P2	-2.21949	0.214717	0.0316461	0.600545	down	13.2274	0.612532	5.02101	3.48857	2.09022	0.315221
WWC2	WW and C2 domain containing 2	-2.24687	0.210681	0.0389158	0.648531	down	1.32766	0.816709	3.92052	3.67546	1.00907	0
FLNA	filamin A, alpha	-2.25858	0.208978	0.0205012	0.494892	down	2.5078	3.74325	2.61368	1.68199	1.08115	0
EIF3I	eukaryotic translation initiation factor 3, subunit I	-2.28473	0.205223	0.0451946	0.672134	down	0.245863	1.4973	1.51318	2.40711	0.288306	0.252177
FTH1	ferritin, heavy polypeptide 1	-2.30611	0.202205	0.0116998	0.387985	down	36.6827	5.6489	10.1796	7.91158	1.08115	4.79136
LAMC1	laminin, gamma 1 (formerly LAMB2)	-2.30683	0.202104	0.0275966	0.542531	down	2.06525	7.28232	2.26977	1.61969	1.29738	0
CHMP4B	charged multivesicular body protein 4B	-2.31608	0.200812	0.0496166	0.708436	down	0.639243	1.22506	1.99465	2.05576	0.576611	0
WIPF1	WAS/WASL interacting protein family, member 1	-2.32145	0.200067	0.0349862	0.624237	down	4.42553	0.816709	1.51318	1.86888	0.864917	0
EEF2	eukaryotic translation elongation factor 2	-2.34075	0.197408	0.00189276	0.141226	down	13.2274	11.9784	6.80932	8.03617	3.31552	0.567397
CHKA	choline kinase alpha	-2.34163	0.197288	0.0409925	0.655607	down	1.81938	1.70148	0.756591	1.68199	0.576611	0
RPS18	ribosomal protein S18	-2.3537	0.195644	0.0431334	0.662717	down	5.40898	2.38207	0.550248	1.24592	0.936993	0
KIF5B	kinesin family member 5B	-2.37025	0.193412	0.0336276	0.616757	down	1.77021	0.476413	2.20099	1.5574	0.504535	0.0630442
CFL1	cofilin 1 (non-muscle)	-2.37193	0.193187	0.0408447	0.655607	down	2.99952	0.476413	1.58196	1.68199	0.648688	0
ALDOA	aldolase A, fructose-bisphosphate	-2.38125	0.191943	0.0110289	0.37243	down	2.06525	4.08354	0.962934	4.29842	0.936993	0.126088
LIFR	leukemia inhibitory factor receptor alpha	-2.39727	0.189824	0.0397499	0.649248	down	1.27849	2.6543	1.71952	0.622959	0.576611	0
FZD3	frizzled class receptor 3	-2.42223	0.186568	0.00594895	0.297345	down	1.37683	3.33489	1.51318	2.36724	0.576611	0.189132
PRTG	protogenin	-2.42693	0.18596	0.0227234	0.505156	down	1.18014	1.157	2.61368	2.18036	0.648688	0
GLYCTK	glycerate kinase	-2.42708	0.185941	0.0354401	0.625537	down	1.57352	2.24595	1.99465	0.560663	0.576611	0
LOC101929057		-2.4319	0.185322	0.0184459	0.458773	down	1.86856	1.4973	1.4444	2.30495	0.648688	0
WNK3	WNK lysine deficient protein kinase 3	-2.4333	0.185141	0.0349689	0.624237	down	1.57352	1.4973	1.51318	0.996735	0.504535	0
SLC4A1	solute carrier family 4 (anion exchanger), member 1 (Diego blood group)	-2.46948	0.180556	0.0133554	0.405979	down	4.72056	0.612532	2.75124	2.18036	0.792841	0.126088
UBP1	upstream binding protein 1 (LBP-1a)	-2.47937	0.179323	0.0119404	0.388121	down	1.67187	4.35578	0.756591	1.37051	0.504535	0.189132
NCOA7	nuclear receptor coactivator 7	-2.48043	0.179191	0.0135252	0.407368	down	1.18014	2.24595	1.71952	1.43281	0.504535	0.0630442
PTEN	phosphatase and tensin homolog	-2.49504	0.177385	0.0127658	0.402981	down	3.1436	1.76954	2.68246	1.43281	0.792841	0
SOX21	SRY (sex determining region Y)-box 21	-2.49557	0.17732	0.00606826	0.297345	down	3.88463	2.38207	2.26977	6.16729	1.2253	0.0630442
USP17L9P	ubiquitin specific peptidase 17-like family member 9, pseudogene	-2.49638	0.177221	0.0217175	0.49859	down	4.55042	5.88983	3.49751	0.577483	0	1.1783
HTR2C	5-hydroxytryptamine (serotonin) receptor 2C, G protein-coupled	-2.50775	0.175829	0.0262042	0.528998	down	1.426	1.56536	1.65074	1.24592	0.504535	0
ATP2B3	ATPase, Ca++ transporting, plasma membrane 3	-2.52865	0.173301	0.00404993	0.248037	down	1.86856	1.4973	2.13221	4.23612	0.216229	0.567397
SLC39A8	solute carrier family 39 (zinc transporter), member 8	-2.54461	0.171394	0.00339899	0.218802	down	1.57352	1.56536	2.26977	2.86561	0.216229	0.441309
RPL3	ribosomal protein L3	-2.55308	0.170391	0.00304231	0.199758	down	16.4236	1.63342	8.04737	6.54107	1.65776	1.07175
ZC3H7B	zinc finger CCCH-type containing 7B	-2.58494	0.16667	0.0147535	0.421824	down	1.426	2.17789	0.894153	1.68199	0.432459	0.0630442
NUP214	nucleoporin 214kDa	-2.59183	0.165875	0.0130419	0.405979	down	1.57352	1.42924	2.5449	1.5574	0.576611	0
SEPP1	selenoprotein P, plasma, 1	-2.59706	0.165275	0.0111173	0.37243	down	2.85201	4.01548	1.30684	1.61969	0.792841	0
SPATA31A6	SPATA31 subfamily A, member 6	-2.59778	0.165193	0.046247	0.674796	down	1.42944	2.38275	2.06274	0.190625	0.483633	0
PAX5	paired box 5	-2.65123	0.159184	0.0122402	0.39014	down	1.22931	2.04177	1.23806	2.92791	0.576611	0
RPL18A	ribosomal protein L18a	-2.65141	0.159164	0.00699003	0.305977	down	12.0964	1.4973	4.19564	2.55413	0.216229	1.32393
HMHA1	histocompatibility (minor) HA-1	-2.66239	0.157958	0.00680119	0.305927	down	1.86856	1.4973	1.4444	1.4951	0.144153	0.315221
CERS6	ceramide synthase 6	-2.67867	0.156185	0.0421914	0.659592	down	1.18014	2.04177	0.275124	1.30821	0.360382	0
HBB	hemoglobin, beta	-2.68282	0.155737	0.0251114	0.5251	down	126.226	1.97371	22.7665	14.3904	4.03628	8.57401
RPS23	ribosomal protein S23	-2.68474	0.155529	0.015922	0.442984	down	12.9815	1.70148	1.4444	0.996735	1.08115	0.252177
TMSB4X	thymosin beta 4, X-linked	-2.69983	0.153911	0.00181759	0.141169	down	14.5551	4.4919	2.20099	3.80005	0.792841	1.07175
TOR4A	torsin family 4, member A	-2.73001	0.150725	0.0132786	0.405979	down	2.99952	1.4973	0.68781	2.55413	0.576611	0
COL12A1	collagen, type XII, alpha 1	-2.74481	0.149186	0.01189	0.388121	down	1.18014	2.79042	1.03171	1.99347	0.504535	0
MYT1L	myelin transcription factor 1-like	-2.75298	0.148344	0.00693447	0.305977	down	1.18014	2.10983	2.61368	4.04923	0.720764	0
RPL41	ribosomal protein L41	-2.75587	0.148047	0.00778742	0.319576	down	3.19621	2.85848	1.85709	0.996735	0.648688	0
SERBP1	SERPINE1 mRNA binding protein 1	-2.77029	0.146575	0.00508468	0.282932	down	1.91773	3.06266	4.40198	0.498367	0.432459	0.252177
PABPC1	poly(A) binding protein, cytoplasmic 1	-2.77045	0.146559	0.0121003	0.389463	down	12.242	1.83759	5.50248	2.92791	1.65776	0
HLA-DPB1	major histocompatibility complex, class II, DP beta 1	-2.77815	0.145779	0.00654412	0.305927	down	2.70449	2.38207	1.71952	1.24592	0.576611	0
SORCS3	sortilin-related VPS10 domain containing receptor 3	-2.81055	0.142541	0.00601102	0.297345	down	1.67187	2.6543	1.16928	2.80332	0.576611	0
TRAK2	trafficking protein, kinesin binding 2	-2.81242	0.142357	0.00233832	0.166885	down	31.7163	2.17789	14.6503	21.679	1.87399	2.96308
LYN	LYN proto-oncogene, Src family tyrosine kinase	-2.81445	0.142156	0.00379665	0.2397	down	1.81938	0.816709	2.26977	2.18036	0.288306	0.189132
MBNL3	muscleblind-like splicing regulator 3	-2.83494	0.140151	0.0208721	0.497333	down	3.88463	0.340295	1.4444	1.5574	0.504535	0
PNRC1	proline-rich nuclear receptor coactivator 1	-2.83694	0.139957	0.00999928	0.364752	down	3.9338	1.42924	2.13221	0.809847	0.576611	0
SIGLEC10	sialic acid binding Ig-like lectin 10	-2.85394	0.138318	0.0180333	0.458773	down	0.885105	1.22506	1.30684	1.99347	0.360382	0
RASSF3	Ras association (RalGDS/AF-6) domain family member 3	-2.85646	0.138077	0.00823372	0.325577	down	4.91725	1.42924	1.51318	1.5574	0.648688	0
RBL2	retinoblastoma-like 2	-2.89732	0.13422	0.0221735	0.504258	down	2.11442	1.42924	0.412686	1.5574	0.360382	0
PTMA	prothymosin, alpha	-2.90349	0.133648	0.00493034	0.279074	down	6.29408	0.680591	5.7776	4.48531	1.08115	0.0630442
HOXB3	homeobox B3	-2.91188	0.132873	0.0182621	0.458773	down	0.540898	1.83759	1.30684	1.99347	0.360382	0
SLC26A2	solute carrier family 26 (anion exchanger), member 2	-2.92263	0.131886	0.00170239	0.136316	down	1.22931	3.60713	2.47611	1.61969	0.432459	0.126088
DSTYK	dual serine/threonine and tyrosine protein kinase	-2.96841	0.127767	0.0140189	0.414632	down	1.67187	2.04177	1.51318	0.622959	0.360382	0
OAZ1	ornithine decarboxylase antizyme 1	-3.06795	0.119249	0.0200056	0.486509	down	2.85201	0.0680591	1.99465	3.67546	0.504535	0
SFPQ	splicing factor proline/glutamine-rich	-3.08659	0.117718	0.00563342	0.297345	down	1.91773	0.680591	1.85709	3.0525	0.432459	0
ARCN1	archain 1	-3.10456	0.116261	0.00628719	0.300684	down	2.21276	1.157	1.23806	1.74429	0.360382	0
HOXC9	homeobox C9	-3.14277	0.113222	0.0104985	0.37243	down	1.47518	0.408354	1.65074	1.68199	0.216229	0.0630442
GPX1	glutathione peroxidase 1	-3.1933	0.109326	0.00852789	0.329377	down	0.835933	1.83759	1.4444	1.43281	0.288306	0
FAM114A1	family with sequence similarity 114, member A1	-3.20675	0.108311	0.0211039	0.497333	down	1.52435	1.22506	0.206343	1.24592	0.216229	0
USP7	ubiquitin specific peptidase 7 (herpes virus-associated)	-3.23243	0.1064	0.00631959	0.300684	down	3.3929	0.680591	1.30684	1.4951	0.360382	0
GNB2L1	guanine nucleotide binding protein (G protein), beta polypeptide 2-like 1	-3.30593	0.101115	0.001849	0.141169	down	5.26146	1.4973	3.30149	1.43281	0.576611	0
GATA3-AS1	GATA3 antisense RNA 1	-3.31464	0.100506	0.00137994	0.116163	down	2.06525	1.22506	2.5449	4.42301	0.504535	0
HMGA1	high mobility group AT-hook 1	-3.33769	0.0989137	0.00107058	0.100894	down	0.98345	1.70148	1.65074	3.1148	0.216229	0.126088
RPS6	ribosomal protein S6	-3.34212	0.0986099	0.000476084	0.0651244	down	11.2605	3.06266	2.47611	3.42627	0.864917	0.126088
AMOT	angiomotin	-3.35485	0.0977442	0.00423517	0.248037	down	1.22931	1.36118	2.26977	1.30821	0.288306	0
HBA2	hemoglobin, alpha 2	-3.36408	0.0971202	0.00673398	0.305927	down	43.2118	0.262708	10.5311	11.7845	1.97561	1.18649
EEF1G	eukaryotic translation elongation factor 1 gamma	-3.38076	0.0960041	0.000335816	0.0501129	down	9.73616	1.90565	2.8888	4.04923	0.144153	0.693486
NRGN	neurogranin (protein kinase C substrate, RC3)	-3.38808	0.0955186	0.00902753	0.336788	down	2.95035	0.136118	2.82002	1.80658	0.360382	0
MSN	moesin	-3.39671	0.0949485	7.23635e-05	0.0139747	down	7.17919	3.13072	3.92052	2.30495	0.576611	0.189132
GNAI2	guanine nucleotide binding protein (G protein), alpha inhibiting activity polypeptide 2	-3.44898	0.0915702	0.000739213	0.078285	down	3.63877	1.56536	1.65074	2.74102	0.432459	0
RPPH1	ribonuclease P RNA component H1	-3.4559	0.0911321	0.00270924	0.183468	down	41.3049	125.637	9.90446	264.01	11.0277	8.19574
HBA1	hemoglobin, alpha 1	-3.45765	0.0910214	0.00680253	0.305927	down	191.489	2.86801	26.4043	21.7307	7.03394	3.98313
SMARCA5	SWI/SNF related, matrix associated, actin dependent regulator of chromatin, subfamily a, member 5	-3.46168	0.0907673	0.000990908	0.0985803	down	1.86856	2.31401	1.1005	2.92791	0.360382	0
GNA13	guanine nucleotide binding protein (G protein), alpha 13	-3.47281	0.0900701	0.00878258	0.33527	down	1.67187	0.408354	1.58196	1.37051	0.216229	0
CTNNA1	catenin (cadherin-associated protein), alpha 1, 102kDa	-3.50228	0.0882487	0.0141646	0.415201	down	1.67187	1.56536	0.137562	1.80658	0.216229	0
NCOA4	nuclear receptor coactivator 4	-3.53522	0.0862564	0.000316556	0.0494883	down	4.22884	1.70148	2.61368	1.5574	0.360382	0.0630442
C2CD4B	C2 calcium-dependent domain containing 4B	-3.55188	0.0852661	0.00725928	0.30888	down	1.37683	2.10983	0.412686	1.4951	0.216229	0
RPL4	ribosomal protein L4	-3.5523	0.0852415	0.000533085	0.0662485	down	8.65436	3.53907	2.61368	2.18036	0.720764	0
MBD6	methyl-CpG binding domain protein 6	-3.59511	0.0827494	0.0104322	0.37243	down	2.75366	1.22506	1.23806	0.249184	0.216229	0
CLCN4	chloride channel, voltage-sensitive 4	-3.62912	0.0808211	0.00054484	0.0662485	down	1.91773	1.70148	1.92587	1.86888	0.288306	0
RAB8A	RAB8A, member RAS oncogene family	-3.63847	0.080299	0.000663079	0.077622	down	2.40945	1.36118	1.71952	1.93117	0.288306	0
TCEB3C	transcription elongation factor B polypeptide 3C (elongin A3)	-3.69155	0.0773984	0.00127122	0.112795	down	0.69825	4.28772	3.37027	1.28766	0.353895	0
CD109	CD109 molecule	-3.83504	0.0700711	0.0231263	0.505156	down	0	1.29312	1.85709	1.43281	0.144153	0
ZYX	zyxin	-3.83802	0.0699264	0.00214027	0.156145	down	2.70449	1.22506	1.92587	0.622959	0.216229	0
PCBP2	poly(rC) binding protein 2	-3.84167	0.0697498	0.00137553	0.116163	down	4.86808	0.816709	1.37562	1.37051	0.288306	0
PCBP1	poly(rC) binding protein 1	-3.91969	0.066078	0.000956103	0.0980902	down	1.9669	2.72236	1.51318	0.747551	0.216229	0
RPL13A	ribosomal protein L13a	-3.93789	0.0652496	0.000712805	0.0780046	down	28.8121	4.33332	10.3667	7.3939	1.66857	0
RPL26	ribosomal protein L26	-3.97775	0.0634713	0.00113439	0.10345	down	12.1456	1.4973	1.99465	1.5574	0	0.504353
HIST1H1E	histone cluster 1, H1e	-4.09224	0.058629	0.0138077	0.412097	down	2.16359	0	1.58196	1.5574	0.144153	0
RPS8	ribosomal protein S8	-4.22608	0.0534347	0.000685665	0.077622	down	8.55602	0.544473	2.47611	2.05576	0.360382	0
FAM86C2P	family with sequence similarity 86, member C2, pseudogene	-4.22877	0.0533353	0.0108153	0.37243	down	1.67187	2.79042	1.51318	0	0.144153	0
KIAA0100	KIAA0100	-4.23488	0.0531096	0.00107562	0.100894	down	1.426	1.56536	2.20099	0.747551	0.144153	0
RPL19	ribosomal protein L19	-4.25325	0.0524379	1.11331e-05	0.00406111	down	8.45767	3.19878	4.74589	3.0525	0.504535	0
AFF2	AF4/FMR2 family, member 2	-4.30483	0.050596	1.99283e-05	0.00594769	down	2.26194	4.90025	2.82002	1.99347	0.288306	0
RPS7	ribosomal protein S7	-4.34673	0.0491478	0.00273833	0.183468	down	3.14704	1.70148	1.30684	0.186888	0.144153	0
SERINC1	serine incorporator 1	-4.35736	0.0487869	0.00044554	0.063596	down	2.06525	1.29312	1.99465	1.05903	0.144153	0
UBC	ubiquitin C	-4.36324	0.0485886	8.33985e-06	0.00406111	down	4.08132	2.51819	3.30149	2.36724	0.288306	0
RPL5	ribosomal protein L5	-4.37122	0.0483205	0.000225957	0.039009	down	9.14609	1.157	3.30149	1.4951	0.360382	0
RPL17	ribosomal protein L17	-4.57241	0.0420307	8.67668e-06	0.00406111	down	6.58912	2.51819	2.5449	2.42954	0.288306	0
RPLP1	ribosomal protein, large, P1	-4.57905	0.0418377	1.01519e-05	0.00406111	down	10.9655	2.92654	3.50783	3.48857	0.432459	0
RPS3	ribosomal protein S3	-4.81281	0.0355795	1.42104e-05	0.00466528	down	9.44112	1.36118	2.8888	2.42954	0.0720764	0.189132
RPL6	ribosomal protein L6	-4.81841	0.0354417	7.52693e-07	0.000823697	down	5.9007	4.42384	4.47076	2.05576	0.288306	0
RPL35	ribosomal protein L35	-4.88515	0.0338396	3.08344e-05	0.00778688	down	4.32718	1.36118	1.58196	1.86888	0.144153	0
ZNF417	zinc finger protein 417	-4.90122	0.0334645	0.00051658	0.0662485	down	1.74907	1.23255	0.756591	1.54743	0	0.0668268
CUL3	cullin 3	-5.33522	0.0247707	4.12937e-05	0.00968337	down	1.77021	1.02089	2.33855	1.80658	0.0720764	0
CALM2	calmodulin 2 (phosphorylase kinase, delta)	-5.36202	0.0243148	0.000237642	0.039009	down	1.37683	3.94743	1.51318	0.373775	0.0720764	0
RPL21	ribosomal protein L21	-5.85086	0.0173267	2.18493e-05	0.00597759	down	5.31063	0.612532	2.26977	1.5574	0.0720764	0
VIM	vimentin	-6.22828	0.0133383	1.47143e-09	4.8307e-06	down	5.21229	9.52827	2.95758	5.66893	0	0.126088
RPS4X	ribosomal protein S4, X-linked	-7.02698	0.00766774	1.22347e-07	0.000200832	down	13.0799	1.63342	4.40198	2.92791	0.0720764	0
RABL6	RAB, member RAS oncogene family-like 6	-7.29596	0.0063635	4.90598e-05	0.0100665	down	0.835933	1.56536	1.37562	1.24592	0	0
CCDC89	coiled-coil domain containing 89	-7.46568	0.00565726	4.81049e-05	0.0100665	down	1.22931	2.24595	0.550248	1.61969	0	0
H3F3AP4	H3 histone, family 3A, pseudogene 4	-8.00802	0.0038846	1.38863e-06	0.00113971	down	3.88463	1.22506	1.37562	1.5574	0	0
RNA28S5		-10.1571	0.000875837	0.000230394	0.039009	down	2909.56	0.430814	846.088	171.613	1.73848	0
RNA18S5		-15.7106	1.86482e-05	6.67373e-06	0.00406111	down	1456.48	0	115.091	79.7263	0	0
