# Supplementary material for: Integrative Analyses of Circulating mRNA and lncRNA Expression Profile in Plasma of Lung Cancer Patients
Source: Front Oncol. 2022 Mar 31;12:843054. doi: 10.3389/fonc.2022.843054 (PMC9008738; doi:10.3389/fonc.2022.843054)
Supplement: Supplementary file 10 [file Table_8.xlsx]

## Sheet: Sheet 1
Supplementary Table 8. The significant differential expression of lncRNAs between lung small cell carcinoma and lung hamartoma. （scc x, small cell carcinoma x; bl x, hamartoma x.)
lncRNA_ID	Cis_target_gene	logFC	foldChange	PValue	pAdj	diffState	bl1	bl2	bl3	bl4	scc1	scc2
LINC01663:7	LINC01663	5.35211	40.8458	9.21972e-19	3.26977e-15	up	0.600889	0.541011	1.23669	2.50913	37.6132	61.5194
lnc-RIMBP3-6:1	RIMBP3	3.34846	10.1856	5.05296e-21	3.58407e-17	up	2.36374	4.1469	4.78347	3.85792	43.4284	33.856
lnc-MMRN1-12:23	MMRN1	2.64598	6.2592	0.0248619	0.999971	up	0.143691	0	1.25072	0.96819	2.41254	4.992
RTCA-AS1:10	RTCA	2.53635	5.80121	0.014947	0.963927	up	0.449733	1.22238	0	1.6641	5.47364	4.26112
lnc-NCOA3-5:3	NCOA3	2.38011	5.20575	0.0388302	0.999971	up	1.1402	0	0.447095	1.74868	1.71731	6.92673
lnc-NSMCE4A-7:5	NSMCE4A	2.30018	4.92519	0.0338543	0.999971	up	0	1.54392	0.519166	0.602429	3.90983	2.72384
lnc-ZFAND1-1:10	ZFAND1	2.06799	4.19301	0.0191092	0.999971	up	0.435427	0.255194	1.02047	1.48382	1.47106	5.184
lnc-EPS15-2:2	EPS15	1.915	3.77114	0.014892	0.963927	up	2.11493	0.574186	2.23229	0.667717	2.23857	8.25601
LINC01812:9	LINC01812	1.91314	3.76627	0.0173346	0.963927	up	0.825444	0.297939	1.22967	0.316795	2.82124	2.26816
lnc-NHLH2-6:1	NHLH2	1.91248	3.76457	0.0399332	0.999971	up	0.49763	0.318992	0.382678	2.52249	2.62233	4.352
lnc-ANKRD30BL-11:1	ANKRD30BL	1.84471	3.59181	0.00150373	0.21332	up	1.80391	0.701783	2.74252	1.78058	5.3745	7.23905
lnc-ZNF585B-5:1	ZNF585B	1.82424	3.5412	0.00196844	0.232499	up	2.862	1.65238	3.60929	1.20486	4.75857	11.6954
lnc-PLK2-3:4	PLK2	1.79199	3.46292	0.0366601	0.999971	up	1.43069	0.191395	0.854646	0.89029	1.53502	4.288
lnc-SLC2A3-1:1	SLC2A3	1.77702	3.42718	0.0160198	0.963927	up	0.622038	1.40357	1.65827	0.371696	2.75025	4.224
lnc-ZNF146-1:2	ZNF146	1.75221	3.36873	1.61823e-06	0.00071738	up	6.93386	5.0069	7.30468	4.17843	16.2239	23.1456
lnc-USP34-1:3	USP34	1.71953	3.29329	0.0203118	0.999971	up	1.19369	0.793653	0.346323	1.83474	4.2648	2.6272
lnc-NDFIP2-8:1	NDFIP2	1.71448	3.28179	0.0315727	0.999971	up	1.29819	0.397464	0.515977	2.14189	2.50081	4.61376
lnc-RTP4-1:1	RTP4	1.71282	3.27801	0.0339543	0.999971	up	0.774437	1.26193	0.273614	0.55198	1.62648	3.08224
lnc-NPSR1-4:3	NPSR1	1.70181	3.25308	0.00314928	0.333401	up	0.931191	1.31233	0.943938	0.936288	3.75505	2.99392
lnc-FOXL2-4:1	FOXL2	1.68132	3.20721	0.0367032	0.999971	up	1.80826	0.388533	0.815103	0.432532	2.36394	3.19552
lnc-TRIM38-2:2	TRIM38	1.6797	3.20361	0.00191294	0.232499	up	1.06866	2.58065	2.21507	1.33172	4.89544	6.63425
JPX:37	JPX	1.66686	3.17522	0.0496904	0.999971	up	0.55859	0.31644	1.28516	1.23602	1.22994	4.13184
lnc-KLRG2-1:1	KLRG2	1.62944	3.09393	0.0338349	0.999971	up	1.11967	0.701783	1.40315	0.370954	1.66294	3.90976
lnc-HNRNPA2B1-13:2	HNRNPA2B1	1.62358	3.08138	0.0243599	0.999971	up	1.0021	0.762391	1.5103	0.988963	1.44228	5.09824
lnc-FAM103A1-2:3	FAM103A1	1.62155	3.07705	0.0244825	0.999971	up	1.12464	0.538459	0.5383	1.6322	2.43045	3.456
lnc-SLC35F5-16:1	SLC35F5	1.60226	3.03618	0.0186495	0.999971	up	2.33575	0.484868	3.55954	1.70861	6.6556	5.65313
lnc-FBXO22-5:1	FBXO22	1.59417	3.01922	0.0397441	0.999971	up	1.08919	0.32282	1.1576	1.48975	1.74353	4.35648
lnc-EMC2-6:1	EMC2	1.58464	2.99934	0.0184789	0.999971	up	1.24408	0.82938	1.65444	0.528238	3.94885	2.496
lnc-RPIA-1:1	RPIA	1.57367	2.97661	0.020074	0.999971	up	1.83874	0.609913	0.72645	1.0127	3.16279	3.10144
LINC01000:3	LINC01000	1.56182	2.95226	0.0316141	0.999971	up	2.8987	0.687109	1.58173	2.6041	2.44261	8.94273
lnc-MED13-4:1	MED13	1.55588	2.94012	0.0278236	0.999971	up	1.3859	0.946769	3.38797	2.71464	2.61721	9.67489
lnc-C8G-2:1	C8G	1.55574	2.93985	0.0472184	0.999971	up	0.7508	1.6728	1.80114	0.994899	1.14487	6.47105
lnc-CROCC-1:6	CROCC	1.54516	2.91837	0.0256054	0.999971	up	1.86176	3.32517	0.481536	1.60846	4.64025	5.98273
lnc-FAM50B-11:1	FAM50B	1.54332	2.91465	0.0397715	0.999971	up	0.745201	1.53371	1.42739	1.19744	1.21715	5.87905
lnc-FAM84B-84:1	FAM84B	1.51316	2.85435	0.00952958	0.73471	up	1.42571	0.797481	2.46253	2.02689	5.54079	4.06144
lnc-OR9A2-3:1	OR9A2	1.50845	2.84503	0.00660992	0.585868	up	2.43155	4.88568	5.0303	3.68728	5.10011	17.5149
lnc-IGIP-5:1	IGIP	1.50188	2.83212	0.042253	0.999971	up	2.08009	0.67435	2.31137	1.31837	1.79854	7.18273
lnc-GDA-6:1	GDA	1.47173	2.77354	0.0311776	0.999971	up	3.06229	1.4865	1.27049	1.86367	2.0742	8.50625
lnc-PROK1-4:3	PROK1	1.46785	2.76609	0.0396681	0.999971	up	0.630746	0.923163	2.56585	2.97728	3.69685	6.07041
lnc-MAMDC2-1:1	MAMDC2	1.45575	2.74299	0.0164534	0.963927	up	1.417	1.19558	1.31131	0.684039	2.67222	3.67168
lnc-ANKRD55-8:2	ANKRD55	1.45038	2.7328	0.0477396	0.999971	up	1.3604	1.99498	0.507048	0.744134	2.24561	4.05504
lnc-BMP6-106:7	BMP6	1.44971	2.73154	0.0229143	0.999971	up	1.64467	2.31333	1.63914	1.17147	2.13304	7.06561
lnc-C2orf15-1:1	C2orf15	1.44571	2.72396	0.028341	0.999971	up	1.03009	1.31297	1.35021	2.49133	2.16438	6.19201
lnc-CCDC125-1:2	CCDC125	1.44387	2.7205	0.015096	0.963927	up	1.62787	0.947407	1.73098	2.68051	3.29262	6.15873
lnc-ZBTB8OS-3:6	ZBTB8OS	1.4431	2.71905	0.0163687	0.963927	up	1.51155	2.19594	1.43185	0.95261	2.68693	5.58593
lnc-TSPY10-13:1	TSPY10	1.43929	2.71188	0.0166996	0.963927	up	0.933057	1.72256	1.65827	0.816099	3.07005	3.904
lnc-SNX33-4:1	SNX33	1.4241	2.68347	0.0201012	0.999971	up	2.04028	2.15958	0.664583	2.19605	3.69813	5.75361
lnc-TDP1-6:4	TDP1	1.41878	2.6736	0.0145853	0.963927	up	1.41016	0.949321	2.29607	1.1277	3.67318	4.07488
lnc-ANKRD30BL-10:1	ANKRD30BL	1.4181	2.67234	0.00158975	0.216848	up	3.54562	2.55194	2.29607	5.26755	9.13594	9.08097
LINC00908:10	LINC00908	1.39118	2.62293	0.0319698	0.999971	up	2.12115	2.15639	2.68831	1.28276	2.1356	8.60801
lnc-MROH7-2:1	MROH7	1.36815	2.58139	0.0380563	0.999971	up	3.16431	0.628415	1.51732	2.09144	3.97507	5.56801
lnc-MUL1-2:1	MUL1	1.36525	2.5762	0.00744971	0.614428	up	3.32604	3.29264	2.2342	3.44245	4.20404	11.5258
lnc-GEMIN5-4:1	GEMIN5	1.34971	2.54862	0.0358206	0.999971	up	2.1	1.41505	1.37509	2.72948	2.20532	7.42657
lnc-DNAJB6-3:1	DNAJB6	1.33437	2.52165	0.0383911	0.999971	up	0.617062	1.15794	1.74565	1.82138	2.71123	4.00192
lnc-TOMM20-2:32	TOMM20	1.33015	2.51429	0.0228231	0.999971	up	2.88937	2.39563	3.74386	1.2286	3.74737	9.09249
lnc-MYH13-2:1	MYH13	1.31631	2.49028	0.0463908	0.999971	up	0.956072	1.29319	1.34128	1.15441	1.59514	4.28928
lnc-PSD4-2:1	PSD4	1.31528	2.48851	0.0176068	0.968104	up	2.69591	2.2859	3.94477	2.50246	3.42374	10.6944
STT3A-AS1:3	STT3A	1.2879	2.44172	0.0466209	0.999971	up	1.0612	0.817258	2.03712	1.94009	2.37161	4.74112
lnc-TMEM173-3:3	TMEM173	1.28176	2.43135	0.0325925	0.999971	up	1.30628	3.25372	1.08425	2.53139	4.08892	5.82401
lnc-LARP6-1:1	LARP6	1.26646	2.40571	0.0350767	0.999971	up	1.14766	2.3229	1.34065	1.73236	2.48162	5.35553
lnc-TMEM106A-3:1	TMEM106A	1.25659	2.3893	0.000126392	0.0309138	up	13.13	10.3991	8.29135	11.4254	30.7683	20.992
lnc-LCOR-2:1	LCOR	1.24497	2.37014	3.35329e-05	0.0108113	up	19.4698	13.4072	14.6215	14.7936	37.5441	36.224
lnc-MOCS3-3:6	MOCS3	1.24426	2.36897	0.0259374	0.999971	up	1.12402	1.99689	2.4772	1.61142	5.44613	3.13472
lnc-TRIM28-14:5	TRIM28	1.2419	2.36509	0.00737412	0.614428	up	2.02349	3.02022	3.01996	2.31698	4.55582	7.68193
NRAV:6	NRAV	1.23761	2.35807	0.0324244	0.999971	up	1.84248	2.73887	1.30365	1.41556	5.81006	2.85952
lnc-GPR183-47:4	GPR183	1.22883	2.34377	0.0253202	0.999971	up	1.7274	1.47821	2.46253	3.44616	3.82157	6.79617
lnc-SCGB3A1-3:5	SCGB3A1	1.22473	2.33711	0.0414844	0.999971	up	4.05817	3.42087	3.12137	1.85922	3.00225	11.4483
lnc-INTS9-2:1	INTS9	1.21223	2.31695	0.0190748	0.999971	up	2.65672	2.84732	1.6385	2.01057	3.63353	6.93825
FAM160A1-DT:23	FAM160A1-DT	1.20865	2.31122	0.0496779	0.999971	up	1.69132	0.732406	2.50016	1.64258	3.24274	4.33728
lnc-FOXA2-3:6	FOXA2	1.20025	2.2978	0.0160232	0.963927	up	5.37379	3.9236	6.60501	4.25929	5.79535	17.1885
LINC01662:27	LINC01662	1.19792	2.29408	0.00366706	0.382506	up	3.79319	6.95403	3.82678	7.34489	13.2965	11.8247
lnc-NLRC4-6:1	NLRC4	1.19549	2.29022	0.0172136	0.963927	up	1.96626	1.80741	2.4721	2.45497	3.50113	6.41793
lnc-BMPER-4:1	BMPER	1.17003	2.25016	0.0305071	0.999971	up	1.66022	1.45843	1.25136	1.88222	2.83659	4.18048
lnc-PTK2-5:1	PTK2	1.15779	2.23116	0.0231628	0.999971	up	2.74008	1.77615	1.48288	3.17314	4.75154	5.45985
lnc-SHC3-1:2	SHC3	1.13731	2.19971	0.0452078	0.999971	up	1.18249	1.40357	1.68378	2.66419	3.2421	4.352
lnc-CENPV-4:2	CENPV	1.11513	2.16614	0.0418204	0.999971	up	1.13398	2.90666	2.24632	1.84067	3.89384	4.89984
lnc-ANKRD26-5:1	ANKRD26	1.11283	2.16269	0.0489862	0.999971	up	1.7952	1.21026	1.54666	1.04757	3.00289	3.07328
lnc-DTNBP1-16:19	DTNBP1	1.09771	2.14014	0.0410363	0.999971	up	3.38575	5.4873	5.20888	4.64286	4.32301	15.5322
lnc-WNT4-1:7	WNT4	1.08781	2.12551	0.0370326	0.999971	up	1.40643	1.94904	2.19593	1.97125	3.09115	4.87936
lnc-MB-11:7	MB	1.07178	2.10203	0.0019995	0.232499	up	8.2787	5.3546	5.43657	5.98126	12.1996	14.0941
lnc-KANK3-1:1	KANK3	1.07162	2.10179	0.0405455	0.999971	up	2.64179	2.25272	2.51547	1.88667	3.01952	6.71041
lnc-PRIMPOL-7:5	PRIMPOL	1.05709	2.08073	0.0120415	0.837353	up	6.09348	4.13733	5.64896	3.68802	7.27153	13.0074
lnc-FAM19A5-10:1	FAM19A5	1.048	2.06766	0.0430285	0.999971	up	5.18531	9.14168	18.6013	9.06686	14.788	28.3456
lnc-ERAL1-7:1	ERAL1	1.04741	2.06682	0.0110937	0.802932	up	2.50308	3.35006	3.08629	3.05147	5.3163	7.04577
lnc-TMEM86A-5:1	TMEM86A	1.03926	2.05518	0.0138341	0.934529	up	2.81472	2.81096	2.19147	3.3423	5.60347	5.84769
lnc-BCOR-6:1	BCOR	1.02663	2.03727	0.0164311	0.963927	up	3.09961	5.15874	4.18904	3.33191	6.06014	9.95649
lnc-TP53TG3-49:1	TP53TG3	1.02071	2.02892	0.00290153	0.311826	up	7.09123	4.52969	6.8882	6.82555	12.2802	13.376
lnc-C1orf185-4:1	C1orf185	0.990109	1.98633	0.0344424	0.999971	up	3.34408	1.81762	3.19727	3.20801	4.62617	6.82433
lnc-PPDPFL-5:2	PPDPFL	0.988731	1.98444	0.0347134	0.999971	up	4.85563	4.34786	2.40258	5.18594	5.94757	10.6317
lnc-SLC39A11-1:32	SLC39A11	0.982363	1.9757	0.040623	0.999971	up	3.73845	2.48559	3.51936	1.91412	4.55198	6.94721
lnc-ZDHHC6-8:1	ZDHHC6	0.966677	1.95433	0.0468292	0.999971	up	4.95391	3.58739	6.55208	3.4981	5.45829	12.5984
lnc-MLLT10-8:1	MLLT10	0.904893	1.87241	0.0220731	0.999971	up	4.3779	2.88688	3.68965	3.43949	6.23027	7.23137
lnc-CD9-1:1	CD9	0.895407	1.86014	0.0317489	0.999971	up	6.33297	6.52339	5.7982	5.67114	6.81678	15.664
lnc-MNX1-5:1	MNX1	0.892071	1.85584	0.0424297	0.999971	up	48.667	29.4659	41.9969	72.4236	114.279	64.9684
lnc-ANKRD34B-3:1	ANKRD34B	0.886954	1.84927	0.0496029	0.999971	up	4.80711	5.32462	7.44244	9.09134	7.78065	16.6995
lnc-GGCT-1:39	GGCT	0.882285	1.84329	0.0208811	0.999971	up	7.86007	8.23638	9.87882	5.87814	10.5187	18.7002
lnc-WDR38-1:1	WDR38	0.843311	1.79416	0.0114557	0.817152	up	8.6625	9.9315	6.20831	8.21366	13.2076	16.3399
ZNF460-AS1:18	ZNF460	0.831972	1.78012	0.025555	0.999971	up	12.3786	10.1542	12.6762	6.09255	16.4938	20.1907
lnc-ZNF705A-7:1	ZNF705A	0.820251	1.76571	0.0496234	0.999971	up	9.40024	5.79673	7.75815	8.27821	8.59293	18.8026
lnc-NCOA3-9:10	NCOA3	0.795539	1.73573	0.0465709	0.999971	up	5.67299	9.40836	7.07698	8.98228	9.41736	17.4515
lnc-KLHL18-8:11	KLHL18	0.740069	1.67026	0.0412193	0.999971	up	5.54485	7.36936	9.06499	5.31503	12.0077	10.7879
lnc-TP53BP2-8:8	TP53BP2	0.727531	1.6558	0.0366999	0.999971	up	12.1534	11.0945	10.7271	12.5761	13.4231	24.8986
lnc-SHF-2:1	SHF	0.72662	1.65476	0.0378207	0.999971	up	4.66964	4.38742	5.83519	5.30464	8.5488	8.14529
lnc-BRD1-25:1	BRD1	0.65085	1.57009	0.030709	0.999971	up	9.57876	9.86452	8.14784	11.2162	16.2591	14.1863
lnc-TRAF5-6:12	TRAF5	-0.663822	0.631204	0.0370482	0.999971	down	11.5332	13.7779	10.5606	11.9061	7.71861	7.33761
WAC-AS1:13	WAC	-0.720986	0.606683	0.0303382	0.999971	down	9.81949	9.83134	12.8446	10.6768	6.39209	6.67201
lnc-OR4A5-3:1	OR4A5	-0.812594	0.569357	0.049567	0.999971	down	8.2731	7.97481	5.22993	5.86107	3.66806	4.096
lnc-RAB23-5:3	RAB23	-0.857631	0.551858	0.0170603	0.963927	down	66.4623	51.4343	73.5053	84.7734	36.6378	39.4093
lnc-TMTC3-5:11	TMTC3	-0.869248	0.547432	0.0115399	0.817152	down	9.3399	9.92066	8.68359	9.47046	5.79983	4.43584
lnc-ACTRT1-1:1	ACTRT1	-0.883758	0.541954	0.0275674	0.999971	down	9.49292	10.5414	7.24345	6.63711	5.34828	3.8464
lnc-MTPAP-1:1	MTPAP	-0.91473	0.530443	0.0395136	0.999971	down	4.51911	5.29591	5.22227	3.79486	2.72275	2.2656
lnc-POLR2B-14:1	POLR2B	-0.919824	0.528574	0.0203447	0.999971	down	6.49221	8.11644	10.9867	7.50811	4.55838	4.17344
lnc-POP5-1:7	POP5	-0.937037	0.522304	0.0211315	0.999971	down	5.60829	9.44919	9.80803	8.39395	4.16631	4.49152
lnc-DTWD2-14:3	DTWD2	-0.938065	0.521932	0.0393259	0.999971	down	6.15631	8.31868	7.24153	5.41815	4.74386	2.35264
PCAT1:6	PCAT1	-0.974643	0.508866	0.0216522	0.999971	down	6.26019	11.4805	7.25301	7.46434	4.59036	3.6608
lnc-SSTR1-5:1	SSTR1	-0.989513	0.503648	0.0471434	0.999971	down	3.84482	4.93481	4.79112	2.91273	2.22259	1.92128
lnc-TMPRSS2-83:2	TMPRSS2	-1.00344	0.49881	0.0416169	0.999971	down	17.6559	25.4773	13.2515	17.0053	13.6508	4.75008
FRGCA:5	FRGCA	-1.03525	0.48793	0.030742	0.999971	down	5.26244	11.0882	5.37343	7.23509	3.86698	3.18848
lnc-CDH11-2:8	CDH11	-1.04832	0.483532	0.0457995	0.999971	down	9.80394	4.99223	10.0657	8.779	5.906	2.256
OVCH1-AS1:7	OVCH1	-1.0644	0.478172	0.0306638	0.999971	down	4.47059	5.91156	8.51394	4.08495	3.05342	2.43328
lnc-CCL27-2:1	CCL27	-1.06552	0.4778	0.0258347	0.999971	down	4.89419	6.23757	4.54493	3.54038	2.62361	1.96416
lnc-ELOA-2:2	ELOA	-1.08343	0.471907	0.0168813	0.963927	down	7.87935	5.84139	4.80643	4.95669	3.24018	2.30016
lnc-ZNF536-55:1	ZNF536	-1.09235	0.468997	0.0491292	0.999971	down	2.7239	2.93983	2.87008	4.5657	1.53758	1.5168
lnc-TTC21A-76:1	TTC21A	-1.09319	0.468724	0.027191	0.999971	down	4.54088	3.18992	3.763	3.85792	1.7269	1.856
lnc-CBR3-2:1	CBR3	-1.1225	0.459296	0.0440362	0.999971	down	2.5149	3.71945	3.03846	4.45293	1.85226	1.2896
lnc-SRSF12-3:1	SRSF12	-1.1497	0.450718	0.0479275	0.999971	down	6.86792	10.1133	7.75687	6.70685	5.7461	1.38176
lnc-LRRTM3-9:1	LRRTM3	-1.15124	0.450239	0.0388612	0.999971	down	2.83338	3.66905	2.61624	2.61597	1.40007	1.232
LINC02015:28	LINC02015	-1.15169	0.450098	0.00723248	0.610714	down	10.2381	15.9113	9.52165	16.3932	7.43015	4.30208
lnc-SENP2-2:2	SENP2	-1.18758	0.43904	0.0331168	0.999971	down	7.29899	12.8445	7.70266	11.3675	6.70805	1.94496
lnc-KL-5:1	KL	-1.19243	0.437566	0.0401706	0.999971	down	2.31398	3.61418	3.65903	2.7829	1.67765	1.02336
lnc-SLC25A25-5:3	SLC25A25	-1.22903	0.426603	0.039566	0.999971	down	2.41102	2.08302	2.54608	3.23175	1.05917	1.11616
lnc-ZNF521-2:1	ZNF521	-1.2329	0.425462	0.0218927	0.999971	down	5.28919	3.91978	3.321	3.70954	2.23857	1.216
lnc-GSDMC-34:38	GSDMC	-1.23395	0.425153	0.0258308	0.999971	down	3.884	5.11472	5.80713	7.32931	3.42502	1.28832
lnc-UBE2H-2:9	UBE2H	-1.25128	0.420076	0.0418503	0.999971	down	4.30388	2.23103	4.54557	3.84457	2.18869	0.947201
lnc-CDY1-21:1	CDY1	-1.25368	0.419377	0.0352348	0.999971	down	5.66054	4.72108	2.4874	2.74506	1.59898	1.664
lnc-POLE4-15:13	POLE4	-1.2569	0.418441	0.0456341	0.999971	down	2.13235	7.62391	4.96014	6.37225	2.81293	1.59744
lnc-PTGIS-1:1	PTGIS	-1.25814	0.418083	0.0490094	0.999971	down	5.3489	4.35424	2.07794	4.12501	2.34795	0.981761
lnc-IRF2BPL-6:1	IRF2BPL	-1.26	0.417544	0.0106088	0.79528	down	5.11688	4.80019	5.49908	3.48919	2.44964	1.49632
lnc-AFG3L2-1:1	AFG3L2	-1.29095	0.408683	0.00538217	0.489432	down	7.8128	7.01209	10.4267	8.10238	4.75665	2.07296
lnc-NTSR2-2:4	NTSR2	-1.31747	0.401239	0.0223308	0.999971	down	3.23522	4.1705	4.53983	2.81035	1.00352	1.9328
LINC00092:14	LINC00092	-1.32813	0.398284	0.0476229	0.999971	down	2.88688	2.25272	1.7954	2.67309	1.31117	0.597761
lnc-LMNTD2-3:6	LMNTD2	-1.34548	0.393524	0.0468035	0.999971	down	1.77716	1.98924	1.71567	2.69684	0.744486	0.849281
lnc-AKR1B1-3:2	AKR1B1	-1.34655	0.39323	0.0216626	0.999971	down	6.58614	6.71861	4.2069	5.24974	3.49729	0.995841
lnc-AKR1D1-5:2	AKR1D1	-1.35295	0.391492	0.0385021	0.999971	down	2.00172	2.15065	3.4441	4.8224	1.13144	1.28
lnc-PRL-16:1	PRL	-1.36643	0.387851	0.0496119	0.999971	down	2.23996	1.71937	3.53977	2.61671	1.38024	0.577281
lnc-C17orf62-1:3	C17orf62	-1.38082	0.384	0.0296743	0.999971	down	1.89224	2.43327	2.43255	3.66206	1.08475	0.901761
lnc-NIF3L1-3:1	NIF3L1	-1.38167	0.383775	0.0274362	0.999971	down	1.70749	2.89326	3.72473	3.44542	1.15319	1.09056
RAD51-AS1:11	RAD51	-1.39581	0.38003	0.00098871	0.14683	down	10.8913	19.3156	9.38325	12.3876	4.85515	4.99648
LINC02541:50	LINC02541	-1.4269	0.37193	0.0107064	0.79528	down	3.61155	6.26947	3.89247	6.61634	2.55965	1.23072
LINC01287:1	LINC01287	-1.43325	0.370295	0.0499888	0.999971	down	3.42121	1.72256	5.40978	2.00315	0.831471	1.472
lnc-DSCC1-1:2	DSCC1	-1.43986	0.368604	0.000364669	0.0718499	down	8.18726	8.25233	6.50297	6.53398	3.01184	2.41216
NUTM2A-AS1:46	NUTM2A	-1.45548	0.364633	0.0386357	0.999971	down	3.09837	4.37147	3.37777	1.27089	1.32716	0.876801
lnc-CENPJ-1:4	CENPJ	-1.47173	0.36055	0.0272313	0.999971	down	2.06392	2.5832	2.3101	2.55513	1.18517	0.523521
lnc-PROK1-4:6	PROK1	-1.49258	0.355376	0.0342512	0.999971	down	2.46949	3.5944	4.99458	2.38375	1.83115	0.559361
lnc-EGFR-4:4	EGFR	-1.50275	0.352879	0.00481866	0.461254	down	6.62408	6.28542	5.91173	3.62719	2.71891	1.24672
lnc-KCNMB1-3:1	KCNMB1	-1.53071	0.346106	0.00971002	0.740572	down	3.41685	4.97309	2.57542	3.19169	1.47234	0.970241
MID1IP1-AS1:8	MID1IP1	-1.53767	0.344442	0.033239	0.999971	down	1.84496	3.24606	2.4957	2.00167	0.457309	1.17312
lnc-KDM6A-7:1	KDM6A	-1.56837	0.337189	0.047667	0.999971	down	1.74171	2.10535	0.892914	1.78058	0.575634	0.512
lnc-KIF2B-4:2	KIF2B	-1.58497	0.333332	0.0349705	0.999971	down	6.52331	14.3004	2.63346	4.5657	1.49601	3.136
LINC01184:38	LINC01184	-1.58769	0.332705	0.0477188	0.999971	down	3.99597	4.8557	3.31207	7.59417	2.95108	0.3552
MIR29B2CHG:86	MIR29B2CHG	-1.62486	0.32424	0.0161801	0.963927	down	2.09938	3.18354	2.81523	2.40007	0.498882	1.18208
lnc-HIPK2-1:1	HIPK2	-1.63773	0.321362	0.0173714	0.963927	down	3.2346	3.12612	1.65827	2.4483	0.575634	1.088
lnc-ZIC3-6:1	ZIC3	-1.66368	0.315632	0.0335205	0.999971	down	1.14268	2.43774	2.70999	1.86071	0.868567	0.4096
CERS3-AS1:5	CERS3	-1.68077	0.311917	0.0395446	0.999971	down	2.83649	2.84669	2.37451	1.857	1.33483	0.21248
lnc-ARSI-2:1	ARSI	-1.68235	0.311574	0.0445119	0.999971	down	2.73697	1.46736	3.763	2.29991	1.34314	0.256
lnc-KRR1-1:1	KRR1	-1.70695	0.306307	0.0365059	0.999971	down	4.08306	4.83592	8.93807	3.34897	2.898	0.36672
lnc-DKK1-5:3	DKK1	-1.71805	0.303959	0.0308155	0.999971	down	1.32929	2.2087	1.89489	1.79987	0.819318	0.27264
lnc-ALB-1:6	ALB	-1.72265	0.302992	0.0293443	0.999971	down	1.57749	3.01767	1.20288	2.12705	0.454111	0.730241
lnc-RPRML-3:24	RPRML	-1.73452	0.300508	0.0221915	0.999971	down	2.31896	3.21353	1.39932	5.05981	0.674131	1.10656
lnc-AGL-2:1	AGL	-1.73771	0.299844	0.0212068	0.999971	down	1.15886	2.09004	2.99318	3.28072	0.679887	0.731521
lnc-TMEM109-4:5	TMEM109	-1.73833	0.299717	0.0247263	0.999971	down	3.71854	2.38606	2.7017	1.26124	0.450273	1.04
LINC00629:14	LINC00629	-1.74624	0.298078	0.0497516	0.999971	down	0.925592	1.46162	1.48415	3.06037	0.317238	0.696321
DIRC3-AS1:11	DIRC3	-1.75071	0.297156	0.0202342	0.999971	down	2.87879	2.27952	1.86874	2.63155	1.12888	0.30208
lnc-PABPC4L-20:1	PABPC4L	-1.75916	0.295421	0.0394259	0.999971	down	2.3314	4.06396	2.19912	0.766391	0.636395	0.733441
lnc-ZNF100-10:3	ZNF100	-1.76059	0.295127	0.0446891	0.999971	down	1.51031	1.54265	1.37381	0.726328	0.276944	0.4704
lnc-HMGB3-1:3	HMGB3	-1.76431	0.294366	0.0332069	0.999971	down	2.77864	3.89362	1.6436	2.30066	0.256477	1.28064
lnc-RAB23-5:4	RAB23	-1.76545	0.294135	6.8268e-05	0.019369	down	40.6496	22.8194	17.9144	30.0146	9.38475	7.00225
CARMN:35	CARMN	-1.77824	0.291538	0.012282	0.84579	down	1.72367	2.99597	2.32413	1.73532	0.652385	0.615041
lnc-KRCC1-3:1	KRCC1	-1.78058	0.291067	0.0107789	0.79528	down	1.74171	3.31752	3.95433	3.33859	1.27919	0.512
LINC00963:67	LINC00963	-1.78223	0.290733	0.0259773	0.999971	down	5.00181	3.0821	3.89311	0.93703	0.757918	1.10272
lnc-HPGDS-3:1	HPGDS	-1.79798	0.287578	0.04903	0.999971	down	2.11493	2.29674	3.1724	0.520077	0.511674	0.640001
lnc-FAM49A-2:1	FAM49A	-1.80089	0.286998	0.017395	0.963927	down	3.72849	4.05567	3.49512	3.30817	1.84011	0.25856
lnc-NSMCE4A-7:4	NSMCE4A	-1.82853	0.281552	0.0367829	0.999971	down	1.29882	2.41732	2.3101	2.64045	1.04318	0.1728
lnc-R3HCC1L-2:1	R3HCC1L	-1.84632	0.2781	0.0227908	0.999971	down	2.98578	1.53116	1.08425	2.29991	0.639593	0.448
DANT1:2	DANT1	-1.86493	0.274536	0.00172901	0.218998	down	34.9803	31.5458	36.0355	66.3325	18.2719	5.07328
lnc-SLC1A4-2:1	SLC1A4	-1.89628	0.268635	0.000612975	0.103425	down	13.0043	6.58145	12.0901	5.13326	2.01664	2.89792
lnc-ACSBG2-2:2	ACSBG2	-1.90849	0.266371	0.0201019	0.999971	down	1.53954	2.56342	2.12832	2.65084	0.963227	0.21376
lnc-EXOC5-1:1	EXOC5	-1.92279	0.263744	0.0155275	0.963927	down	1.67204	3.17652	1.72396	1.3473	0.429167	0.600961
TPT1-AS1:51	TPT1	-1.93063	0.262315	0.00708596	0.605551	down	2.71706	1.86036	3.23171	1.65594	0.662618	0.567041
lnc-DARS2-3:2	DARS2	-1.9726	0.254794	0.030941	0.999971	down	1.05746	1.46736	1.65827	1.40963	0.575634	0.128
lnc-LTF-1:3	LTF	-2.05008	0.241471	0.0393957	0.999971	down	0.746445	3.38132	1.27559	1.78058	0.665816	0.19328
LINC00426:16	LINC00426	-2.06086	0.239673	0.0331879	0.999971	down	1.6795	0.75665	1.40762	2.22572	0.575634	0.14208
lnc-UBE2N-3:5	UBE2N	-2.0634	0.239251	0.0209702	0.999971	down	2.47384	1.49033	0.739843	1.90745	0.438121	0.34048
lnc-MAMDC4-2:1	MAMDC4	-2.08587	0.235554	0.0413768	0.999971	down	0.895735	1.61091	1.73799	3.33117	0.783501	0.10176
lnc-ASXL1-1:1	ASXL1	-2.10132	0.233044	0.00550217	0.494011	down	3.22838	2.2355	1.36042	2.46313	0.621684	0.44864
lnc-GRIA2-2:1	GRIA2	-2.11581	0.230716	0.0193153	0.999971	down	2.55036	1.91395	0.892914	4.15468	0.767511	0.32
lnc-DUSP22-10:1	DUSP22	-2.13023	0.228422	0.00934316	0.728253	down	1.30752	1.41696	2.02564	1.70787	0.264152	0.4576
lnc-NNT-2:6	NNT	-2.1627	0.223338	0.00842796	0.67168	down	2.99449	4.29874	2.16595	1.60252	0.972821	0.25728
lnc-RANBP9-1:3	RANBP9	-2.18705	0.219601	0.0340412	0.999971	down	1.38839	1.56051	2.62389	0.397663	0.337065	0.30592
lnc-RLIM-1:2	RLIM	-2.19303	0.218691	0.00170475	0.218998	down	6.19363	3.27095	3.31973	2.69684	1.21267	0.47488
lnc-GDF7-7:2	GDF7	-2.23836	0.211928	0.0300919	0.999971	down	0.490788	2.82436	1.26985	1.68784	0.239847	0.40896
lnc-FBLN1-3:1	FBLN1	-2.28001	0.205897	0.021772	0.999971	down	2.2101	1.45588	3.66031	1.99722	0.890313	0.0646401
lnc-COQ4-1:3	COQ4	-2.29683	0.20351	0.00886656	0.698783	down	9.5912	1.94011	3.50788	2.1315	0.622324	1.10464
lnc-E2F8-4:1	E2F8	-2.32715	0.199277	0.0422241	0.999971	down	1.61979	1.00483	1.97972	1.70639	0.621684	0
lnc-GPC1-2:2	GPC1	-2.34929	0.196242	0.012731	0.868278	down	1.57251	1.82846	3.1252	1.69378	0.711867	0.0870401
lnc-MAFB-9:1	MAFB	-2.36032	0.194748	0.0377135	0.999971	down	2.50743	3.58356	1.65572	4.52119	1.1954	0
lnc-GRAP-4:1	GRAP	-2.37097	0.193316	0.0398101	0.999971	down	1.05746	2.23295	1.53071	2.52249	0.703552	0
lnc-CCM2-1:2	CCM2	-2.37929	0.192204	0.0451007	0.999971	down	5.62322	2.24571	2.06008	1.75981	1.12376	0
lnc-GCNT1-4:1	GCNT1	-2.38523	0.191415	0.0116357	0.817152	down	19.7808	1.59496	4.33701	9.27385	1.47106	1.856
lnc-KLF6-5:11	KLF6	-2.39143	0.190593	0.000440657	0.0801431	down	3.7851	2.94047	3.83507	3.43355	1.03422	0.29184
lnc-FBXL3-2:1	FBXL3	-2.39951	0.189529	0.00513637	0.473146	down	2.5404	1.21664	1.42994	1.61588	0.376081	0.256
LINC01322:17	LINC01322	-2.41067	0.188069	0.0290308	0.999971	down	1.64716	1.43546	1.49563	1.97793	0.608892	0
lnc-PJA1-4:1	PJA1	-2.43413	0.185036	0.0364396	0.999971	down	1.18747	1.27597	2.68448	2.52768	0.703552	0
lnc-PGPEP1L-10:1	PGPEP1L	-2.47319	0.180092	0.0370787	0.999971	down	1.55509	1.59496	0.752599	2.00315	0	0.512
lnc-DPH5-5:1	DPH5	-2.47424	0.179962	0.0299781	0.999971	down	1.44686	1.85143	1.85726	3.48771	0.771989	0
MIR122HG:14	MIR122HG	-2.48092	0.17913	0.0427174	0.999971	down	1.23661	2.25655	0.637796	1.34285	0.481613	0
lnc-AGO2-1:1	AGO2	-2.48144	0.179065	0.0344598	0.999971	down	0.910041	2.36054	1.91339	1.48159	0	0.576001
LUCAT1:13	LUCAT1	-2.48742	0.178325	0.00244106	0.270538	down	1.51093	3.18227	1.83047	1.92748	0.491847	0.2496
lnc-SP9-13:2	SP9	-2.49053	0.177941	0.0444021	0.999971	down	0.624526	1.65876	2.16851	2.81925	0.639593	0
lnc-SMAD6-2:6	SMAD6	-2.52132	0.174183	0.0193397	0.999971	down	6.31928	3.90957	4.96588	3.73254	1.65463	0
lnc-CSNK2A1-1:1	CSNK2A1	-2.54748	0.171053	0.0257658	0.999971	down	1.92832	1.33977	1.84961	0.96448	0.511674	0
lnc-ING1-4:2	ING1	-2.55083	0.170656	0.0191459	0.999971	down	2.60136	3.42215	2.40449	5.04201	1.14871	0
lnc-RYR2-5:2	RYR2	-2.56721	0.16873	0.000661222	0.106592	down	5.59834	2.42434	2.16851	2.8927	0.447715	0.640001
lnc-SLC24A1-5:1	SLC24A1	-2.57886	0.167374	0.0172308	0.963927	down	1.43069	2.55194	1.90892	0.370954	0.319796	0.192
DNAJC3-DT:16	DNAJC3-DT	-2.58769	0.166352	0.0373053	0.999971	down	4.80649	3.18099	1.64296	8.62691	1.52479	0
lnc-WFIKKN2-3:1	WFIKKN2	-2.59726	0.165252	0.0366779	0.999971	down	2.93229	1.21919	1.4057	0.756004	0.513593	0
lnc-TMTC3-18:3	TMTC3	-2.61376	0.163372	0.0254554	0.999971	down	6.34914	2.07154	3.72855	2.05509	1.16022	0
TPT1-AS1:25	TPT1	-2.63592	0.160882	0.0169922	0.963927	down	1.21733	1.61474	1.54793	1.64184	0	0.46528
lnc-CWC25-1:1	CWC25	-2.65373	0.158908	0.0293927	0.999971	down	0.746445	1.72256	2.4874	3.1902	0.639593	0
lnc-CRYBB1-2:1	CRYBB1	-2.65849	0.158385	0.0406107	0.999971	down	1.43069	2.61574	1.27559	0.445145	0.447715	0
BCDIN3D-AS1:10	BCDIN3D	-2.66399	0.157782	0.0238574	0.999971	down	2.2269	2.68464	1.31896	0.951868	0	0.546561
lnc-GLB1L2-1:24	GLB1L2	-2.6787	0.156182	0.0143899	0.9629	down	1.66706	1.49033	1.61936	2.65084	0.571156	0
lnc-ALK-1:6	ALK	-2.7054	0.153318	0.00487721	0.461254	down	1.09168	1.38953	3.24447	1.82509	0.14071	0.42048
lnc-BEND6-2:1	BEND6	-2.70768	0.153076	0.0207027	0.999971	down	3.8218	1.79082	0.325914	2.54771	0.511674	0.128
lnc-NPSR1-4:5	NPSR1	-2.71558	0.15224	0.000550876	0.0972594	down	1.89908	1.77296	1.84769	2.13373	0.271187	0.29632
lnc-SAMD11-13:3	SAMD11	-2.73063	0.15066	0.000102699	0.0260157	down	4.47681	2.87093	2.4874	4.0063	0.319796	0.704001
lnc-PRR14L-5:1	PRR14L	-2.81502	0.1421	0.0108758	0.79528	down	1.24408	1.65876	1.08425	1.40963	0.372243	0
lnc-CHIC1-7:1	CHIC1	-2.82504	0.141117	0.00807979	0.65125	down	1.49289	2.04155	2.29607	1.55801	0.511674	0
lnc-DUSP26-8:1	DUSP26	-2.86703	0.137069	0.00497476	0.464289	down	5.11253	3.25372	3.58633	3.02476	1.02335	0
lnc-FAM156A-1:2	FAM156A	-2.88757	0.135131	0.0153674	0.963927	down	0.870853	1.85015	1.65827	3.33859	0.511674	0
DARS-AS1:21	DARS	-2.95998	0.128516	0.00669044	0.585868	down	1.66706	2.9628	4.29364	4.72966	0.871765	0
lnc-PEPD-6:1	PEPD	-3.00491	0.124576	0.0365645	0.999971	down	4.22986	0.318992	1.40379	1.55801	0	0.448
lnc-RPP25-4:2	RPP25	-3.19971	0.108841	0.00221323	0.249182	down	2.11493	1.72256	3.763	3.04182	0.569238	0
lnc-NMU-3:9	NMU	-3.22545	0.106916	0.000276372	0.0612597	down	1.66893	5.6972	5.42573	4.17472	0.766232	0.1312
lnc-XPO7-3:4	XPO7	-3.28221	0.102791	0.00700135	0.605551	down	1.24408	2.29674	1.34766	0.62988	0.271187	0
lnc-HRH4-2:1	HRH4	-3.28521	0.102578	0.00393556	0.404565	down	2.42595	0.893178	1.72205	2.67087	0.383756	0
lnc-TFAP2A-14:1	TFAP2A	-3.34029	0.098735	0.00402792	0.408144	down	1.29819	2.0524	2.22144	0.861355	0	0.30016
ITPKB-AS1:2	ITPKB	-3.52985	0.0865783	0.0208081	0.999971	down	11.9649	1.22812	0.792142	4.41732	0	0.771201
lnc-OAF-1:2	OAF	-3.65908	0.0791601	0.00182201	0.226728	down	0.800563	1.27597	2.16851	1.40963	0.209786	0
GAS6-DT:16	GAS6-DT	-3.7877	0.0724084	0.0480733	0.999971	down	5.25684	0	2.50718	6.12297	0.493766	0
LINC01766:11	LINC01766	-3.79836	0.0718754	0.0160933	0.963927	down	58.3073	0.574186	8.96358	29.4352	3.26704	0.256
LINC01969:11	LINC01969	-3.92313	0.0659203	0.00444085	0.437485	down	1.41016	3.64608	0.406276	1.74052	0	0.22016
LINC00887:16	LINC00887	-3.96885	0.0638642	0.000401504	0.0749439	down	2.17713	3.18992	2.10473	0.96448	0.255837	0
lnc-PDK3-1:1	PDK3	-4.00323	0.0623602	0.000562193	0.0972594	down	1.24408	2.42434	1.97717	0.96448	0.191878	0
lnc-AUTS2-6:2	AUTS2	-4.06455	0.0597651	0.0076315	0.622186	down	259.422	1.85015	27.3863	76.4284	6.82893	4.096
lnc-TPBG-9:4	TPBG	-4.12345	0.0573742	0.000136473	0.0322667	down	1.49289	2.42434	2.07029	1.30427	0.000639593	0.192
lnc-CCNB1IP1-1:4	CCNB1IP1	-4.13872	0.0567703	0.00270486	0.295163	down	52.3719	128.235	3.86058	300.322	6.76497	6.98817
lnc-C10orf90-2:4	C10orf90	-4.22018	0.0536536	8.49026e-06	0.00316955	down	2.09191	2.8939	3.06014	4.43958	0	0.3168
LINC01016:10	LINC01016	-4.31699	0.0501713	1.55448e-06	0.00071738	down	2.25738	3.52486	3.40774	3.45432	0	0.29952
lnc-KRBA2-1:3	KRBA2	-4.33389	0.049587	0.00428266	0.427844	down	13.1754	0.730492	2.8063	2.2094	0	0.448
lnc-ARF6-1:2	ARF6	-4.43388	0.0462669	0.0488083	0.999971	down	31.6306	0	6.67326	6.14151	1.02591	0
lnc-FILIP1L-10:4	FILIP1L	-4.44905	0.0457827	0.00453518	0.440658	down	0.124408	1.35508	1.91339	1.8518	0.104893	0
lnc-DIMT1-6:1	DIMT1	-4.61183	0.0408979	7.65793e-05	0.0208914	down	2.03469	4.71343	1.09573	4.37429	0	0.23232
lnc-GLRA1-2:2	GLRA1	-4.61582	0.040785	0.0235115	0.999971	down	12.0675	0	3.4441	3.85792	0.383756	0
lnc-PTH2R-1:5	PTH2R	-4.72528	0.0378048	0.000301364	0.064775	down	0.622038	2.36054	2.38025	1.25828	0	0.1088
lnc-ARSB-1:1	ARSB	-5.25528	0.0261819	4.00638e-05	0.0123553	down	5.72275	1.72256	1.08425	2.40675	0.127919	0
lnc-KIF2B-4:1	KIF2B	-5.4264	0.0232536	5.85894e-07	0.000331982	down	2.12302	3.62694	2.78781	1.66633	0.102974	0
lnc-ORC3-3:1	ORC3	-5.59126	0.0207427	1.90843e-05	0.00644596	down	2.73697	2.13151	1.60214	0.816841	0	0.0595201
lnc-GPR89B-2:1	GPR89B	-6.99954	0.00781497	0.00197935	0.232499	down	0.00373223	3.06233	1.33937	1.85477	0.00831471	0
lnc-CD3E-1:1	CD3E	-7.02828	0.00766088	0.00209042	0.239151	down	1.40207	1.40357	0	1.40963	0	0
lnc-ASPSCR1-1:3	ASPSCR1	-7.3352	0.00619279	0.00172405	0.218998	down	2.32891	0	1.31896	1.57655	0	0
lnc-PAPPA-1:4	PAPPA	-7.37132	0.00603963	0.00170924	0.218998	down	1.50409	2.48814	0	1.36214	0	0
lnc-UBASH3A-1:8	UBASH3A	-7.41927	0.00584221	1.56033e-05	0.00553371	down	0.49763	1.53116	1.65827	1.86145	0	0
lnc-RPS27L-9:10	RPS27L	-7.48582	0.00557885	0.00154961	0.215517	down	0	1.35827	1.81134	2.63822	0	0
lnc-CHD9-4:10	CHD9	-7.61539	0.00509962	1.15267e-06	0.000583994	down	1.7896	1.03481	2.06773	1.45933	0	0
lnc-SERP1-4:5	SERP1	-7.62144	0.00507831	0.00116379	0.168465	down	2.26671	0	2.03074	2.08254	0	0
SEPT7-AS1:13	SEPT7	-7.70733	0.00478479	6.1221e-05	0.0180934	down	1.31063	1.23195	0.3763	3.85941	0	0
lnc-MTRNR2L12-3:5	MTRNR2L12	-7.73145	0.00470547	9.44017e-05	0.0247997	down	14.5395	0.409586	1.91658	1.76426	0	0.02752
ACTN1-AS1:9	ACTN1	-7.76273	0.00460452	3.5487e-07	0.000228827	down	2.021	2.18446	1.6251	1.20041	0	0
MALAT1:51	MALAT1	-7.8057	0.0044694	0.000931405	0.143619	down	1.94573	2.65784	0	2.93054	0	0.000640001
lnc-FER1L6-1:7	FER1L6	-7.86437	0.0042913	0.00086878	0.136939	down	1.94698	0	2.78908	2.82148	0	0
lnc-CDH18-17:3	CDH18	-7.9168	0.00413814	1.85712e-06	0.000774855	down	1.9843	3.41385	0.804898	1.627	0	0
HAND2-AS1:72	HAND2	-7.93226	0.00409405	0.000993635	0.14683	down	1.27642	3.53188	0	3.10637	0	0
LPP-AS2:5	LPP	-7.99161	0.00392903	5.15213e-06	0.00203022	down	0.510693	2.20105	1.98865	3.56413	0	0
lnc-SPATA31A7-14:2	SPATA31A7	-8.15104	0.00351797	6.08454e-07	0.000331982	down	2.55036	1.85015	0.895465	3.93211	0	0
LINC01537:1	LINC01537	-8.18428	0.00343784	8.65717e-09	1.12694e-05	down	1.90966	1.82527	2.97787	3.10785	0.000639593	0
DLX6-AS1:30	DLX6	-8.25797	0.00326666	9.53288e-09	1.12694e-05	down	3.50705	1.71299	2.60795	2.10108	0	0
lnc-NFAT5-6:2	NFAT5	-8.301	0.00317067	5.3199e-08	4.71676e-05	down	1.32867	4.17242	2.63473	2.10034	0	0
lnc-VGLL4-9:1	VGLL4	-8.34431	0.00307688	1.18766e-08	1.20344e-05	down	2.59079	4.09203	2.2578	1.59955	0	0
lnc-BOD1-1:34	BOD1	-8.36606	0.00303085	2.12044e-07	0.000150403	down	4.04449	2.24124	0.898017	3.52332	0	0
lnc-TRPM2-1:5	TRPM2	-8.46075	0.00283831	0.000352445	0.0714254	down	4.31445	0	3.64245	3.48252	0	0
lnc-CGAS-3:4	CGAS	-8.4627	0.00283448	1.90964e-07	0.000150403	down	5.76567	2.53216	1.27814	1.86516	0	0
lnc-MC5R-1:16	MC5R	-8.55519	0.00265846	0.000320274	0.0668148	down	0	4.78807	3.99069	3.44097	0	0
lnc-TENM3-3:4	TENM3	-8.67617	0.00244463	0.000386007	0.0739986	down	0	1.98477	5.8843	5.42335	0	0
FRG1-DT:22	FRG1-DT	-9.14033	0.00177209	0.000184441	0.0422013	down	6.19425	0	8.32451	3.83492	0	0
MALAT1:9	MALAT1	-9.49918	0.00138185	0.000626992	0.103425	down	2.99325	19.017	0	1.51794	0	0
lnc-RAB23-5:1	RAB23	-9.64706	0.00124722	3.56405e-09	6.31995e-06	down	11.4355	3.80366	1.75904	14.1771	0.00319796	0
lnc-KCNE1B-3:2	KCNE1B	-9.79432	0.0011262	1.27927e-09	3.02462e-06	down	3.14813	16.9704	3.11053	5.64221	0	0
